# Supplementary material for: Checkpoint effects and telomere amplification during DNA re-replication in fission yeast
Source: BMC Mol Biol. 2007 Dec 21;8:119. doi: 10.1186/1471-2199-8-119 (PMC2265721; doi:10.1186/1471-2199-8-119)
Supplement: Additional file 1 — Microarray measurements of re-replicated to control DNA throughout chromosome 1. The column "Probe_Center" shows the positions, on the fission yeast nucleotide sequence of May, 2006, of the centers of all our PCR probes. The next column, "Gene_Name", shows the names of the probes. In most cases, these are the names of the ORFs containing the probes. Most probes were located in the 3' ends of ORFs. The columns headed "AVG_X_Yhr" show the normalized averaged re-replicated-to-control DNA ratios for the indicated probe in strain X at Y hours after removal of thiamine. N/A designates a lack of an average re-replicated-to-control DNA ratio for a probe due to fewer than two good hybridizations or an average deviation >0.2 for that particular probe. The numbers shown here are plotted in Figures 2 and 5 and in Additional Files 4 and 5 for chromosome 1. [file 1471-2199-8-119-S1.XLS]

## Sheet: Sheet1
Probe_center	Gene_name	AVG_cdc18*_17hr	AVG_cdc18*_21hr	AVG_cdc18*_25hr	AVG_cdc18* cds1∆_17hr	AVG_cdc18* cds1∆_21hr	AVG_cdc18* cds1∆_25hr	AVG_cdc18* rad3∆_17hr	AVG_cdc18* rad3∆_21hr	AVG_cdc18* rad3∆_25hr
265.5	SPAC212.11	1.81924	1.59844	N/A	N/A	1.81085	2.27101	1.71317	1.94531	1.42076
6179.5	SPAC212.10	1.04488	1.17283	N/A	1.11214	1.18099	1.31039	N/A	1.39152	1.40769
8956.5	SPAC212.09c	1.29834	1.17555	0.890384	1.36604	1.41748	1.20025	1.49485	1.7818	1.47768
11307	non-ORF RNA	1.55475	1.41554	N/A	1.41166	1.3976	1.67988	1.58244	1.92519	1.81886
12668	SPAC212.08c	1.34102	1.27456	1.47427	1.45734	1.37872	1.55114	N/A	1.76949	1.54399
16032	inter-gene	1.16743	1.09429	1.07923	N/A	1.29834	1.15936	N/A	1.50873	1.11214
22042	SPAC212.04c	1.19854	1.10426	1.15587	1.05497	1.04777	1.04768	1.18915	1.20445	1.14738
23817.5	SPAC212.03	1.28937	1.20303	1.68763	N/A	1.41095	1.70527	1.85318	1.4406	1.36604
27516.5	SPAC212.02	1.10957	1.16473	1.3566	1.19748	1.23685	1.31039	N/A	1.30134	1.23971
29042	SPAC212.01c	1.19463	1.10542	1.15194	1.05565	1.04807	1.05174	1.18948	1.20794	1.15022
31204.5	SPAC977.01	1.32493	1.18183	1.66805	1.13097	1.19914	1.38764	1.33608	1.70331	1.57611
32341.5	inter-gene	1.25701	1.19196	1.51047	1.17283	1.15936	N/A	1.36289	1.65864	1.61702
33363.5	SPAC977.02	1.3069	1.11985	N/A	1.19678	1.17172	1.36946	1.60799	1.61538	1.60829
34960.5	SPAC977.03	1.24752	1.04026	1.03426	1.24317	1.26252	1.33622	N/A	1.62272	1.61337
36919.5	SPAC977.05c	1.2237	1.08916	1.30596	1.12474	1.11607	1.28941	1.37176	1.47552	1.40983
40540	SPAC977.06	1.18861	1.10381	1.14955	1.05927	1.04849	1.05859	1.19336	1.2156	1.15758
43494	SPAC977.07c	1.03062	0.922499	1.06797	1.20205	1.16379	1.23115	1.33779	1.29907	1.28089
45953.5	SPAC977.08	1.23215	1.05616	0.960054	1.17287	1.18103	1.27254	1.50766	1.46254	1.48281
47544	SPAC977.09c	1.41946	1.3195	1.40109	1.12196	1.08315	1.14721	1.30741	1.38641	1.26695
53889	sod2,SPAC977.10	1.35974	1.28046	1.49485	1.14076	1.217	1.36289	1.68568	1.41421	1.38191
57970.5	SPAC977.12	1.17555	N/A	1.01396	0.99539	1.03288	1.17827	1.11214	1.29834	1.28343
60814	SPAC977.14c	1.08925	1.09177	0.904379	1.45062	1.23114	1.39152	N/A	2.17347	1.98618
64334	SPAC977.15	1.17555	1.04729	0.926588	1.1355	1.08423	1.03526	1.35347	1.33484	1.41748
66381	dak2,SPAC977.16c	1.16473	0.950439	N/A	1.11471	1.13288	1.12766	1.39152	1.27162	1.24545
69401	SPAC977.17	1.21139	1.03288	0.920188	1.09177	0.993092	0.939523	1.36604	1.29834	1.36289
73268	misc RNA	1.63959	N/A	N/A	N/A	1.08172	1.26868	0.961483	1.04247	1.05458
78618	SPAPJ695.01c	1.29834	1.07177	1.24186	0.823591	0.835088	0.852635	1.05702	1.14605	1.09936
80494.5	misc RNA	1.41748	N/A	N/A	N/A	1.51922	N/A	N/A	1.09936	N/A
85005.5	ght3,SPAC1F8.01	1.00231	0.95705	1.04066	1.02337	0.972655	0.983957	1.21419	1.22547	1.30737
86816	SPAC1F8.02c	1.16473	0.928731	0.714497	0.950439	0.905425	0.965936	1.36604	1.25122	1.12766
89839.5	str3,SPAC1F8.03c	N/A	0.856584	0.907519	1.18372	0.884745	0.909618	1.48452	1.23971	1.20581
93654.5	SPAC1F8.04c	0.950439	0.790041	0.833642	0.876606	0.833161	0.788218	1.2283	1.10957	1.13288
97248.5	isp3,meu4,SPAC1F8.05	0.928731	0.80478	0.742262	1.0163	0.835088	0.814131	1.08925	1.07923	1.09429
101516	fta5,SPAC1F8.06,sma5	0.770215	0.678302	0.650671	0.775572	0.703847	0.716978	1.06191	1.04972	1.00928
103034	SPAC1F8.07c	1.00231	0.963707	0.91067	1.04729	0.946058	0.913831	1.14605	1.13288	1.19748
104999	SPAC1F8.08	0.777366	0.752623	0.756546	0.713672	0.708742	0.725309	0.918064	0.926588	0.983957
109942	SPAC11D3.01c	N/A	N/A	N/A	0.770215	0.737135	0.720298	1.05702	0.97942	0.988514
110938	SPAC11D3.02c	0.802923	0.742262	0.848214	0.897095	0.786399	0.831238	1.18921	1.10445	1.00463
112209	SPAC11D3.03c	0.764895	0.698985	0.649544	0.817902	0.698985	0.742262	1.1434	1.01866	0.97942
114006	SPAC11D3.04c	0.7457	0.63728	0.550953	0.899171	0.742262	0.737135	1.28343	1.05702	1.00928
116236	SPAC11D3.05	0.83702	0.720298	0.694959	0.802923	0.649169	0.707107	1.15136	0.986233	0.899171
118578	SPAC11D3.06	0.95705	0.959264	0.974342	0.814131	0.730353	0.761368	1.09936	1.0163	1.01162
119756	SPAC11D3.07c	0.928731	0.678302	0.743549	0.816014	0.775572	0.707107	0.939523	1.00231	0.93088
121942	SPAC11D3.08c	0.952638	0.788218	0.660898	0.854607	0.735433	0.712025	1.04729	0.97716	1.01396
124304	SPAC11D3.09	0.823591	0.702222	0.664343	0.816014	0.718636	0.713672	0.99539	1.03288	1.08423
127164	SPAC11D3.10	1.16743	0.874583	1.11342	0.988514	0.766664	0.761368	1.12506	1.05214	1.01866
131680	SPAC11D3.13	0.846745	0.708742	0.59152	1.03526	0.771997	0.874583	1.12766	1.0693	0.97942
132535	SPAC11D3.14c	0.913831	0.764895	0.721965	0.890899	0.66281	0.694157	0.868541	0.95705	0.986233
140584	SPAC11D3.15	0.856584	0.737135	0.693756	0.737135	0.725309	0.656712	0.899171	0.903335	0.850667
141904	SPAC11D3.16c	0.905425	0.856584	0.68658	0.761368	0.705475	0.647671	0.920188	0.82932	0.907519
144925	SPAC11D3.17	0.850667	0.788218	0.765779	0.878633	0.68302	0.742262	0.870551	0.926588	0.92445
146313	SPAC11D3.18c	N/A	N/A	1.08485	1.02811	0.771997	0.83702	1.09177	0.963707	0.97716
148328	SPAC5H10.01	0.773782	0.733736	0.701007	0.823591	0.697372	0.715323	0.909618	0.946058	0.864537
149423	SPAC5H10.02c	0.827406	0.646176	0.60815	1.10957	0.806642	0.835088	1.31646	N/A	0.933033
153183	SPAC5H10.03	0.937354	0.73884	0.775125	0.884745	0.780967	0.725309	0.795536	0.968171	0.922316
154994	SPAC5H10.04	0.922316	0.768438	0.846745	0.780967	0.728668	0.743979	0.866537	0.878633	0.961483
155932	SPAC5H10.05c	0.810378	0.759611	0.78187	0.876606	0.773782	0.703847	1.07923	0.90125	0.905425
157667	adh4,SPAC5H10.06c	0.700602	0.814131	0.756546	0.872564	0.740549	0.676737	0.854607	0.878633	0.907519
160242	SPAC5H10.07	0.876606	0.840896	0.788673	0.943874	0.80478	0.757858	1.0163	1.03049	N/A
161422	SPAC5H10.08c,pan6	0.874583	0.757858	0.733312	0.810378	0.713672	0.698985	0.831238	0.848704	0.858565
162132	SPAC5H10.09c	0.870551	0.802923	0.738413	0.728668	0.659754	0.643197	0.802923	0.802923	0.840896
164578	SPAC5H10.10	0.842842	0.737135	0.64842	0.89296	0.761368	0.692555	0.802923	0.835088	0.872564
166215	gmh1,SPAC5H10.11	0.780967	0.702222	0.80107	0.786399	0.659754	0.695762	1.01866	0.846745	0.825496
167908	SPAC5H10.12c	0.775572	0.756109	0.714497	0.690956	0.655197	0.675175	0.784584	0.872564	0.784584
169998	gmh2,SPAC5H10.13c	0.833161	0.784584	0.587435	0.780967	0.678302	0.695762	0.790041	0.728668	0.759611
172224	rad8,SPAC5H10.14c,SPAC13G6.01c	0.870551	0.735433	0.691356	0.80107	0.692555	0.686184	0.833161	0.897095	0.884745
176291	rps101,rps1-1,rps3a-1,SPAC13G6.02c	1.06191	0.988514	1.01396	0.933033	0.939523	0.886791	0.858565	0.928731	0.972655
180119	gpi7,SPAC13G6.03	0.791869	0.810378	0.723217	0.833161	0.712025	0.771997	0.926588	0.899171	0.90125
181529	tim8,SPAC13G6.04	1.07177	0.850667	0.882703	0.715323	0.790041	0.730353	0.790041	0.770215	0.802923
182310	SPAC13G6.05c	0.890208	0.77507	0.755412	0.818326	0.75164	0.738846	0.879131	0.900357	0.928233
184237	SPAC13G6.06c	0.854607	0.793701	0.673617	0.842842	0.616996	0.625609	0.897095	0.840896	0.810378
187978	rps601,rps6-1,SPAC13G6.07c	1.3331	1.34971	1.29446	1.1265	1.34708	1.26931	1.16878	1.05427	1.09863
190296	SPAC13G6.08	0.83702	0.730353	0.718221	0.76313	0.679871	0.687771	0.831238	0.808508	0.844791
191908	SPAC13G6.09	0.790041	0.757858	0.795536	0.786399	0.721965	0.732043	0.882703	0.90125	0.913831
193706	SPAC13G6.10c	0.870551	0.870551	0.719467	0.848704	0.735433	0.647671	0.965936	0.928731	0.97041
195452	SPAC13G6.11c,erg12	0.894813	0.869706	0.810566	0.91167	0.781127	0.76428	0.949495	0.958183	0.93063
197502	chs1,SPAC13G6.12c,SPAC24B11.01c	0.777366	0.773782	0.837987	0.76313	0.723635	0.819794	0.797377	0.97041	0.922316
199945	SPAC13G6.13,SPAC24B11.02	0.903335	0.814131	1.0087	0.858565	0.797377	0.895025	0.983957	0.948246	1.01396
201451	aps1,SPAC13G6.14,SPAC24B11.03	0.812252	0.675175	0.698581	0.814131	0.726986	0.723635	0.911722	0.961483	0.890899
203590	SPAC13G6.15c,SPAC24B11.04c	0.854607	0.799221	0.693756	0.743979	0.698985	0.689362	0.97041	0.911722	0.852635
206518	SPAC24B11.05	0.872564	0.80478	0.747425	0.884745	0.76313	0.827406	0.790041	0.950439	0.922316
207994	sty1,spc1,phh1,SPAC24B11.06c	0.799221	0.743979	0.70344	0.972655	0.779165	0.766664	1.03288	0.937354	0.911722
210538	SPAC24B11.07c	0.93088	0.766664	0.790041	0.697372	0.700602	0.629961	0.675175	0.766664	0.852635
213438	SPAC24B11.08c	0.856584	0.890899	0.660898	0.90125	0.759611	0.695762	0.797377	0.82932	0.768438
216351	misc RNA	N/A	N/A	N/A	N/A	N/A	N/A	N/A	N/A	N/A
217565	SPAC24B11.09	N/A	N/A	N/A	0.854607	0.874583	0.799221	0.952638	0.920188	0.941696
220003	SPAC24B11.10c,chr3,cfh1	0.842842	0.735433	0.597703	0.761368	0.658231	0.643197	0.779165	0.766664	0.740549
223432	sid2,SPAC24B11.11c	1.07425	0.941696	N/A	0.782773	0.698985	0.713672	0.777366	0.823591	0.743979
225735	SPAC24B11.12c	0.97716	0.858565	0.707107	0.817902	0.770215	0.750886	0.782773	0.795536	0.754364
231844	SPAC24B11.14,SPAC806.10	0.856584	0.802923	0.808041	0.937354	0.882703	0.846745	0.808508	0.905425	0.911722
233231	SPAC24B11.13,SPAC806.01,hem3	0.880666	0.808508	0.659754	0.756109	0.773782	0.678302	0.812252	0.782773	0.791869
234618	SPAC806.02c	0.886791	0.97942	1.0811	0.913831	0.802923	0.823591	0.840896	0.895025	0.814131
236696	rps2601,rps26-1,rps26,SPAC806.03c	0.819794	0.840896	N/A	0.840896	0.856584	0.802923	0.913831	0.852635	0.864537
238359	misc RNA	0.823591	0.814131	0.827884	0.846745	0.782773	0.775572	0.833161	0.840896	0.870551
243148	SPAC806.04c	0.82932	0.775572	0.764453	0.761368	0.740549	0.707107	0.707107	0.827406	0.870551
245820	SPAC806.05	0.882703	0.770215	0.678302	0.816014	0.795536	0.708742	0.97942	0.825496	0.784584
246763	SPAC806.06c	0.848704	0.752623	0.684205	0.972655	0.73884	0.795536	0.954842	0.876606	0.903335
249056	ndk1,SPAC806.07	0.954842	0.972655	0.926588	0.799221	0.823591	0.649169	0.695762	0.76313	0.780967
249920	SPAC806.08c	0.768438	0.735433	0.773782	0.827406	0.797377	0.76313	0.690956	0.814131	0.806642
252948	SPAC1639.01c,SPAC806.09c	0.817902	0.797377	0.640602	0.835088	0.797377	0.799221	0.733736	0.850667	0.808508
257166	trk2,SPAC1639.02c,SPAC1F5.12	0.91884	0.872126	0.775864	0.825237	0.803281	0.866209	0.763152	0.853116	0.843444
268436	SPAC1F5.11c	0.948246	0.97716	0.952638	0.865216	0.830947	0.842189	0.748603	0.856257	0.849465
272463	tif412,SPAC1F5.10	1.02811	1.04972	0.843816	0.692555	0.740549	0.73884	0.723635	0.780967	0.73884
275408	shk2,pak2,SPAC1F5.09c	0.961483	0.835088	0.773782	0.897095	0.835088	0.823591	0.76313	0.83702	0.866537
277106	yam8,ehs1,SPAC1F5.08c	0.933033	0.959264	0.860055	0.864537	0.835088	0.770215	0.761368	0.82932	0.817902
278656	SPAC1F5.07c,hem14	0.954842	1.06437	1.1607	1.11729	1.04006	1.02101	1.17555	1.05946	1.05458
279998	SPAC1F5.06	1.05946	1.02811	1.14076	1.17283	0.983957	1.07923	0.997692	0.97942	0.926588
283042	SPAC1F5.05c	0.948246	0.911722	0.806642	0.897095	0.80478	0.756109	0.90125	0.817902	0.73884
289420	cdc12,SPAC1F5.04c	0.80478	0.806642	0.869043	0.771997	0.76313	0.764895	0.827406	0.797377	0.749154
290982	SPAC1F5.03c	0.933576	0.94699	0.692679	0.827148	0.782046	0.834125	0.860372	0.868044	0.791381
293416	SPAC1F5.02	0.986233	0.95705	0.920188	0.888843	0.817902	0.880666	1.00696	0.888843	0.878633
296162	SPAC1F5.01,SPAC18B11.11	0.862542	0.886791	0.974342	0.856584	0.802923	0.831238	0.858565	0.915945	0.844791
301198	tup11,SPAC18B11.10	0.862542	0.852635	0.848214	0.882703	0.797377	0.790041	0.817902	0.844791	0.856584
304550	SPAC18B11.09c	0.907519	0.926588	0.893475	0.899171	0.886791	0.878633	0.838956	0.899171	0.882703
305612	SPAC18B11.08c	0.926588	0.899171	0.937896	0.816014	0.770215	0.827406	0.866537	0.80107	0.812252
306900	rhp6,ubc2,SPAC18B11.07c	0.982671	0.959538	1.01806	0.957977	N/A	0.919349	0.926588	0.986583	0.904896
308336	SPAC18B11.06	0.972655	0.968171	1.08862	0.780967	0.888843	0.903335	0.784584	0.905425	0.866537
309484	gpi18,SPAC18B11.05	0.880666	0.920188	0.805245	1.02101	0.876606	0.990801	0.911722	0.92445	0.907519
311830	ncs1,SPAC18B11.04	0.988514	0.963707	0.805245	0.93088	0.884745	0.888843	0.922316	0.941696	0.808508
313993	SPAC18B11.03c	0.997692	0.961483	0.964264	0.80478	0.816014	0.817902	0.791869	0.850667	0.844791
315814	SPAC18B11.02c	0.954842	0.997692	0.976032	0.92445	0.909618	0.816014	0.874583	0.858565	0.874583
317389	SPAC18B11.01c,SPAC12G12.16c	1.01162	1.10957	N/A	0.712025	0.816014	0.806642	0.670511	0.848704	0.83702
318772	sif3,SPAC12G12.15	0.939523	0.954842	1.00347	0.884745	0.819794	0.833161	0.882703	0.848704	0.888843
321922	pfs2,SPAC12G12.14c	0.880666	0.819794	0.697372	0.972655	0.886791	0.862542	0.97041	0.899171	0.878633
324532	cid14,SPAC12G12.13c	1.02811	1.02811	0.959264	0.899171	0.990801	0.93088	0.754364	0.862542	0.831238
325664	SPAC12G12.12	0.943874	0.895025	0.857079	0.880666	0.850667	0.862542	0.939523	0.903335	0.882703
328495	SPAC12G12.11c	N/A	0.939523	0.893475	0.913831	0.888843	0.90125	0.905425	0.928731	0.886791
329401	SPAC12G12.10	0.950439	0.905425	0.759173	0.870551	0.870551	0.954842	0.92445	0.862542	1.02101
331006	SPAC12G12.09	1.00463	1.02337	0.794159	0.838956	0.793701	0.786399	0.890899	0.80107	0.754364
334916	SPAC12G12.08,mrpl6	0.918064	0.915945	0.816486	0.972655	0.870551	0.92445	0.939523	0.926588	0.895025
336442	SPAC12G12.07c	0.913831	0.840896	0.687771	0.874583	0.907519	0.768438	0.918064	0.817902	0.83702
338057	SPAC12G12.06c	0.918064	0.943874	0.949342	0.92445	0.82932	0.848704	0.880666	0.846745	0.899171
339534	taf9,SPAC12G12.05c	0.99539	0.890899	0.933033	1.14076	0.946058	0.97716	1.10701	0.965936	0.92445
340490	snRNA	1.02574	1.08172	1.03526	0.831238	0.716978	0.732043	0.913831	0.897095	0.868541
341502	mcp60,hsp60,SPAC12G12.04	1.1487	1.0693	N/A	1.01396	0.972655	0.928731	0.950439	0.911722	0.897095
344845	SPAC12G12.03	0.870551	0.89296	0.91067	1.09429	0.97716	0.915945	1.10191	1.00696	1.02811
347010	SPAC12G12.02,SPAC630.01c	N/A	0.860551	0.879649	0.937354	0.97942	0.95705	0.935191	0.911722	0.928731
350588	SPAC12G12.01c,SPAC630.02	0.786399	0.775572	N/A	0.97041	0.950439	1.02101	0.895025	0.935191	0.986233
352500	arp3,act2,SPAC630.03	1.07674	1.03526	0.881175	1.12246	N/A	0.862542	1.07923	0.97942	0.965936
353528	SPAC630.04c	0.988514	0.907519	0.810846	0.928731	0.93088	0.833161	0.981686	0.858565	0.866537
356690	SPAC630.05,gyp7	0.963707	0.954842	0.875088	0.948246	0.937354	0.943874	1.07923	0.981686	0.959264
357450	SPAC630.06c	1.00463	1.05458	1.04972	0.909618	0.844791	0.939523	1.10445	0.941696	0.97942
359184	SPAC630.07c	0.903335	0.93088	1.18509	1.04006	0.965936	1.00928	1.15669	1.04729	N/A
361374	SPAC630.08c,erg25	0.920188	0.99539	0.75132	0.946058	0.909618	0.779165	1.04972	0.939523	0.864537
362628	SPAC630.15	0.92445	0.93088	0.957603	0.80478	0.83702	0.823591	0.963707	0.95705	0.90125
363896	SPAC630.09c	0.810378	0.780967	0.949342	0.974905	0.905425	0.972655	1.09429	1.12766	1.04972
367042	SPAC630.10	0.95705	0.95705	1.01572	0.961483	0.939523	0.988514	1.217	1.13288	1.08172
368130	SPAC630.11	0.83702	0.844791	0.879649	0.884745	0.842842	0.965936	1.10701	1.04729	1.04729
370156	SPAC630.12	0.884745	0.860551	0.788673	0.939523	0.866537	0.852635	1.00463	0.95705	0.918064
371280	tsc2,SPAC630.13c	0.97716	0.972655	0.851159	1.04729	0.97041	0.97942	1.17013	1.02337	0.965936
376151	tup1,tup12,SPAC630.14c	1.01866	N/A	0.902814	0.82932	0.856584	0.833161	0.890899	0.827406	0.784584
379598	gti1,SPAC1751.01c	1.01396	1.01396	1.10191	1.07177	1.09682	1.04972	1.09177	1.02574	1.10957
385844	SPAC1751.04	0.83702	0.825496	0.849685	0.97716	0.935191	0.943874	0.97942	0.952638	0.920188
386796	SPAC1751.02c,rsm19	1.03288	0.943874	1.02633	0.92445	0.959264	1.04972	0.905425	0.933033	0.89296
388280	SPAC1751.03,SPAC31A2.01	0.954842	1.05946	1.08673	1.03288	0.997692	1.04006	0.93088	0.97716	0.946058
389602	trm112,SPAC31A2.02	1.06683	1.08925	1.18921	0.946058	0.933033	1.02574	0.926588	0.899171	0.82169
390846	SPAC31A2.03,mrpl11	0.864537	0.939523	0.836536	1.1487	1.05458	1.03049	1.06683	0.988514	0.959264
391820	SPAC31A2.04c	N/A	1.14076	1.36841	1.1355	1.03049	1.03288	0.950439	0.918064	1.01396
393174	mis4,SPAC31A2.05c	1.15936	0.97942	1.39233	0.862542	0.880666	0.959264	0.922316	0.981686	0.939523
399940	SPAC31A2.06	1.05214	1.02574	0.890384	1.05458	1.01866	1.07425	0.907519	0.968171	0.974905
400885	SPAC31A2.07c	0.922316	0.795536	1.01924	0.939523	0.97942	0.878633	0.918064	0.93088	0.825496
404232	SPAC31A2.08,mrp20	1.04006	0.915945	0.888843	1.07674	1.0693	1.04972	1.05702	0.946058	0.965936
405257	apm4,SPAC31A2.09c	1.00696	0.97942	1.06622	0.990801	0.97716	0.959264	0.846745	0.895025	0.882703
408018	SPAC31A2.10	1.03288	1.00231	1.09051	1.01396	1.00696	1.09429	0.872564	0.988514	0.986233
409236	cuf1,SPAC31A2.11c	0.886791	0.856584	0.803851	0.937354	0.903335	0.915945	0.993092	0.880666	0.880666
414380	SPAC31A2.12	1.06191	1.06683	0.989657	1.1355	1.04006	1.00696	0.943874	0.918064	1.07425
415531	sft1,SPAC31A2.13c	1.00463	1.01396	0.890384	1.06683	1.06191	1.0163	1.00928	0.990801	1.04488
418610	SPAC31A2.14	1.18099	1.29235	1.09809	1.01396	0.97716	0.954842	0.997692	0.941696	0.860551
419812	dcc1,SPAC31A2.15c	N/A	1.00928	0.987943	1.01396	0.974905	1.00928	0.897095	0.93088	0.905425
424521	gef2,SPAC31A2.16	1.11729	1.04972	1.24401	1.05214	1.12506	1.06191	0.928731	0.983957	1.0163
425786	SPAC13C5.01c,SPAC31A2.17c	0.886791	0.899171	0.799683	1.04488	1.02101	1.0693	0.952638	1.01396	0.983957
427908	dre4,SPAC13C5.02,dre4	1.02811	1.02101	0.82645	1.04247	0.888843	0.981686	1.07674	0.993092	0.872564
429948	tht1,SPAC13C5.03	1.04247	1.00463	1.3036	1.04006	1.05214	1.11214	0.99539	1.03288	1.04729
431460	SPAC13C5.04	0.92445	1.05214	1.10382	1.16205	1.00928	1.04729	1.1434	0.990801	0.935191
432162	snR40	0.764895	0.884745	0.825019	N/A	N/A	N/A	N/A	N/A	N/A
433002	SPAC13C5.05c	0.974905	1.03766	1.06253	0.920188	0.897095	0.937354	0.986233	0.922316	0.858565
435744	SPAC13C5.06c	1.02101	0.993092	1.12311	1.06191	1.11214	1.01396	0.974905	0.990801	0.988514
439013	rad32,mre11,SPAC13C5.07	1.11987	0.968171	1.01572	0.968171	1.02574	1.01162	1.01866	1.02337	1.00463
445824	fep1,gaf2,SPAC23E2.01	0.961483	0.92445	0.748721	1.06683	0.983957	0.974905	1.11987	0.993092	0.959264
450830	SPAC23E2.02	0.882703	0.972655	0.934651	1.03049	1.05214	1.06683	1.0693	1.00928	N/A
452058	ste7,SPAC23E2.03c	0.931226	0.969025	1.00031	1.0822	1.05247	0.997827	N/A	1.11759	1.05322
458358	SPAC24H6.13	1.16205	1.1487	N/A	1.14605	1.10445	1.0693	1.05214	1.00463	0.99539
463589	uba3,SPAC24H6.12c	0.983957	1.01396	0.986233	0.90125	0.850667	1.01866	0.926588	1.00231	0.926588
468698	SPAC24H6.11c	0.961483	0.926588	1.04608	0.99539	1.02101	1.04488	1.04247	0.948246	0.983957
470298	SPAC24H6.10c	1.03526	1.01866	1.18715	1.05946	1.02574	1.04972	0.952638	1.04247	1.12766
472080	gef1,SPAC24H6.09	0.913831	0.946058	0.946058	0.866537	0.918064	0.97041	0.97716	1.00696	0.972655
475282	SPAC24H6.08	0.99539	0.997692	0.915416	0.959264	0.950439	1.03526	1.1434	0.974905	0.990801
476664	rps901,rps9-1,SPAC24H6.07,rps9a	N/A	0.926588	N/A	1.00463	0.990801	1.01866	1.09936	1.12766	N/A
477866	sld3,SPAC24H6.06	1.04488	1.07425	0.986233	1.1355	1.08673	1.03288	1.08172	0.972655	0.915945
481255	cdc25,sal2,SPAC24H6.05	0.97716	1.00463	0.875088	1.08172	1.08423	1.0693	1.00463	1.04488	1.02337
484944	hxk1,SPAC24H6.04	0.95705	0.814131	1.02811	1.05946	1.03288	1.00696	1.06191	1.05702	1.08423
487158	cul3,pcu3,SPAC24H6.03	0.990801	1.05946	0.929805	0.97942	1.06683	1.07177	1.24833	N/A	1.06437
489970	SPAC24H6.02c	0.918064	0.878633	0.893475	1.0163	0.990801	1.00696	0.97041	0.950439	0.850667
492598	SPAC24H6.01c,SPAPB21F2.01	0.961483	1.04247	0.918594	0.950439	0.959264	0.99539	0.965936	1.02101	0.884745
497972	SPAPB21F2.02	1.07425	1.07674	0.952638	1.0163	0.965936	0.997692	0.943874	0.909618	0.876606
499378	SPAPB21F2.03	0.97716	0.874583	1.10765	0.874583	0.97041	0.954842	0.791869	0.864537	0.941696
500600	SPAPB21F2.04c,SPAC227.01c	1.07177	1.04729	1.22264	1.17827	1.07674	1.07425	1.0693	1	1.08172
501904	misc RNA	1.08423	1.13027	1.19956	0.850667	0.97716	0.939523	0.782773	0.838956	0.915945
502932	SPAC227.02c	1.09936	1.04972	1.15469	1.00231	1.10701	1.03049	0.82169	0.909618	0.928731
504392	SPAC227.03c	1.04488	1.08925	1.06992	1.05702	1.04247	0.95705	0.905425	0.943874	0.943874
506193	SPAC227.04	1.08925	N/A	1.05154	0.97716	1.01396	0.965936	0.852635	0.868541	0.915945
507063	SPAC227.05	0.911722	0.990801	1.01924	0.952638	1.0163	0.937354	0.858565	0.899171	0.876606
507860	SPAC227.06	0.946058	0.922316	0.994815	1.03049	0.943874	1.03526	0.963707	1.00928	0.965936
509706	pab1,SPAC227.07c	0.926588	0.97041	0.882703	1.05458	1.09429	1.01396	0.937354	0.93088	0.895025
511834	yth1,SPAC227.08c	0.856584	0.880666	0.947698	1.03766	1.03766	N/A	0.968171	0.915945	0.948246
513676	SPAC227.09	0.903335	1.03049	1.01045	1.19472	1.07674	1.05946	1.0163	0.952638	0.90125
514999	SPAC227.10	1.07674	0.99539	0.771105	1.02101	0.97716	0.97716	1.09429	0.961483	0.986233
515714	SPAC227.11c	1.10445	1.02101	1.0087	1.04006	1.04488	1.07425	0.939523	0.941696	0.935191
517812	SPAC227.12	1.04247	1.07674	0.924984	0.988514	1.04729	0.937354	0.866537	0.816014	0.937354
519038	isu1,SPAC227.13c	0.972655	1.02574	1.06069	0.90125	0.93088	0.890899	0.814131	0.825496	0.874583
522367	SPAC227.14	1.03288	1.0693	1.06253	0.963707	0.97716	1.05214	0.806642	0.965936	1.01162
526380	SPAC227.15	0.83702	0.986233	0.918594	1.02101	1.03288	0.974905	0.946058	0.842842	0.83702
527900	snRNA	0.938123	0.946014	0.945729	N/A	N/A	N/A	N/A	N/A	N/A
529202	SPAC227.16c	0.961483	0.981686	0.972655	0.974905	0.961483	1.17555	0.946058	1.02101	1.05214
530889	SPAC227.17c	0.950439	0.93088	1.08862	1.07425	0.972655	1.00463	0.905425	1.01396	0.899171
532120	lys3,SPAC227.18,SPAC2F7.01	0.993092	1.04247	0.972655	1.05702	0.97942	0.97942	0.838956	0.933033	0.918064
533711	SPAC2F7.02c	0.974905	0.993092	1.18921	1.02811	N/A	1.01866	0.899171	0.968171	0.959264
535988	pom1,SPAC2F7.03c	1.23399	1.17283	1.36604	1.2283	1.30134	1.34723	0.926588	1.01866	N/A
539902	pmc2,SPAC2F7.04	0.946058	1.04488	0.918594	1.06191	1.04488	1.08673	0.963707	1.00463	0.99539
541494	SPAC2F7.05c	1.07425	0.97716	1.07177	1.27162	1.09682	1.13027	1.07425	0.963707	1.08172
543320	pol4,SPAC2F7.06c	0.997692	1.00231	0.934651	1.01162	0.981686	1.00231	0.903335	0.95705	0.92445
545798	SPAC2F7.07c	0.986233	1.01396	1.00173	0.888843	0.909618	0.968171	0.814131	0.905425	0.862542
547986	SPAC2F7.08c,snf5	1.09177	1.05946	0.90125	1.05214	1.05458	0.965936	0.909618	0.948246	0.918064
550104	SPAC2F7.09c	1.10191	1.04247	0.937896	1.09177	1.11214	1.14076	1.02337	0.97716	1.09682
553480	SPAC2F7.10	1.12246	1.03526	0.981119	1.05702	1.01866	1.08172	0.911722	0.981686	1.02574
558448	nrd1,msa2,SPAC2F7.11	1.19748	N/A	1.28565	1.00696	1.06437	1.03288	1.10701	1.05214	1.05946
560720	SPAC2F7.13c	0.950439	0.918064	0.895025	1.05214	1.03766	0.993092	1.05702	1.04729	1.04972
562375	SPAC2F7.14c	1.03288	1.10957	0.767107	0.808508	0.899171	0.933033	1.11987	1.00463	0.99539
565478	SPAC2F7.15,rsm24	0.954842	0.961483	1.16878	0.97041	1.05214	1.05946	1.09429	1.03766	1.05214
566676	SPAC2F7.16c	1.38191	1.40769	N/A	1.35974	1.28343	1.37237	1.35974	1.19748	1.24258
571650	SPAC2F7.17	1.03888	1.13158	1.18757	1.02766	1.02548	1.01035	0.936425	1.00696	1.05039
573335	rga8,SPAC2F7.18c,SPAC13A11.01c	0.990801	1.00231	0.993092	0.968171	0.997692	1.03049	1.00928	1.02811	1.00928
576397	erg11,SPAC13A11.02c	0.897095	1.17555	0.817902	1.08423	1.12766	1.00696	1.13027	N/A	0.974905
579832	mcp7,mug32,SPAC13A11.03	0.963707	1.02811	1.20372	1.04006	1.07923	1.0693	0.899171	1.06191	1.04006
581530	SPAC13A11.04c,ubp8	1.09177	1.00231	0.959264	1.06437	1.01396	1.05946	0.870551	0.90125	0.905425
584365	SPAC13A11.05	1.09682	1.1355	0.882703	1.00928	0.983957	1.01396	0.981686	0.926588	0.935191
587570	SPAC13A11.06,SPAC3H8.01	0.959264	0.933033	1.06622	1.02101	1.08673	1.04729	0.862542	N/A	1.00231
590685	SPAC3H8.02	1.01396	1.05702	1.07736	1.04729	1.05946	1.0693	0.922316	0.935191	0.935191
592234	SPAC3H8.03	1.00463	0.99539	0.882703	0.990801	1.00231	0.948246	1.02337	0.858565	0.850667
594368	SPAC3H8.04	1.07674	1.10191	1.19127	1.04488	1.15136	1.14076	0.928731	1.05458	0.986233
595210	SPAC3H8.05c	0.95705	1.07923	0.787308	1.0163	1.02811	1.08925	0.89296	0.899171	0.846745
600823	aur1,SPAC3H8.06	1.03288	1.01866	1.14076	0.864537	0.905425	0.926588	0.802923	0.866537	0.943874
602001	SPAC3H8.07c	0.997692	1.11987	1.29235	0.911722	1.03049	1.05214	0.864537	0.920188	0.918064
603550	SPAC3H8.08c	1.08423	1.11729	1.06069	1.18099	1.08172	1.05458	1.04247	0.948246	0.97942
605803	SPAC3H8.09c	0.903335	0.97041	0.870551	0.963707	1.05702	0.983957	0.868541	0.89296	0.89296
610575	spo20,sec14,SPAC3H8.10	0.913831	N/A	1.13092	0.890899	0.981686	0.937354	0.844791	0.895025	0.899171
613852	SPAC1F3.01,SPAC3H8.11,rrp6	1.12766	1.05702	1.2079	1.02574	1.05458	1.07674	0.935191	0.895025	N/A
614668	mkh1,SPAC1F3.02c	0.981686	0.974905	1.06622	0.874583	0.926588	0.965936	0.777366	0.844791	0.870551
621596	SPAC1F3.03	1.26284	1.1355	1.1	1.06191	N/A	1.05214	0.935191	0.943874	1.00463
622444	SPAC1F3.04c	1.04006	1.10191	0.984525	1.04972	1.03288	1.05458	0.97942	0.988514	1.01162
625584	SPAC1F3.05	0.926588	0.950439	0.987943	1.04247	1.06191	1.04247	0.89296	0.93088	0.918064
626666	spo15,SPAC1F3.06c	0.941696	0.933033	0.982821	0.988514	1.01866	1.02101	0.890899	0.926588	0.880666
632898	SPAC1F3.07c	0.950439	1.09936	0.783226	0.97942	1.08673	1.09936	0.959264	0.993092	1.00463
634234	SPAC1F3.08c	0.97942	1.09177	1.0122	0.852635	0.888843	0.922316	0.954842	0.886791	0.854607
637574	SPAC1F3.09	1.05214	1.08172	1.05885	1	1.06437	0.988514	0.835088	0.986233	0.981686
638438	SPAC1F3.10c,oct1	1.00928	0.922316	1.00347	0.886791	0.926588	1.00696	0.862542	0.92445	0.926588
640654	SPAC1D4.01,SPAC1F3.11	N/A	0.918064	0.984525	1.07674	1.11471	1.08172	0.950439	0.959264	1.13813
641585	SPAC1D4.02c	1.07923	0.97716	1.0122	0.922316	0.937354	1.02574	0.825496	0.915945	0.965936
643469	SPAC1D4.03c	1.05458	1.10957	0.905948	1.09936	0.954842	1.00463	0.963707	0.948246	0.848704
646807	cct2,SPAC1D4.04	1.23399	1.2283	1.59383	1.09936	1.15936	1.18646	0.90125	1.08925	1.20581
647850	SPAC1D4.05c	0.937354	N/A	1.02278	0.937354	1.01866	1.07177	0.897095	0.983957	0.99539
650040	csk1,SPAC1D4.06c	N/A	0.972655	0.920188	0.92445	0.993092	1.04006	1.03526	0.937354	0.939523
650586	SPAC1D4.07c	0.952638	0.97041	1.07177	1.02337	0.97716	1.08172	1.05214	1.02101	1.05458
651936	SPAC1D4.08	1.00579	1.00877	0.860836	1.01019	1.02894	1.09805	1.0734	1.03872	0.995706
653680	SPAC1D4.09c	0.97942	0.990801	0.939523	0.954842	0.99539	1.04972	0.997692	0.990801	0.981686
656628	SPAC1D4.10	0.920188	0.965936	1.02633	0.884745	0.99539	0.963707	0.844791	0.918064	0.89296
657874	lkh1,kic1,SPAC1D4.11c	0.907519	0.939523	0.946058	1.04729	1.03766	1.03526	1.02101	0.935191	0.915945
664152	misc RNA	0.884745	0.95705	0.96929	N/A	0.856584	1.04006	0.89296	0.858565	N/A
667658	rad15,rhp3,SPAC1D4.12	1.10445	1.0163	1.10765	0.990801	0.968171	1.03049	0.968171	0.946058	0.913831
669602	byr1,ste1,ste3,SPAC1D4.13	N/A	1.08925	N/A	1.17555	1.09429	1.11471	1.05946	1.02337	0.986233
675833	SPAC22F3.14c,SPAC1D4.14	1.08925	1.02337	1.14671	0.920188	1.09177	0.974905	0.93088	0.872564	0.95705
676932	tsc1,SPAC22F3.13	0.993092	0.990801	0.974342	0.95705	1.07177	1.11729	0.909618	0.97041	0.937354
682128	rgs1,SPAC22F3.12c	0.961483	0.907519	0.845279	1.00928	1.10191	1	0.907519	0.909618	1.00696
684084	SPAC22F3.11c	1.01396	0.990801	1.20581	0.941696	0.99539	1.1487	1.04972	0.952638	1.02574
685121	gcs1,SPAC22F3.10c	1.04634	1.02752	1.08785	1.04488	1.06683	1.05702	0.83702	0.95705	0.986233
689310	res2,mcs1,pct1,SPAC22F3.09c	1.10957	1.14605	1.27456	1.05702	1.18372	1.0693	1.03766	0.993092	1.00463
691308	SPAC22F3.08c	1.06683	1.12506	1.05336	1.15936	1.0693	1.12246	1.15402	1.02574	1.01162
692652	SPAC22F3.07c	1.05458	1.09429	1.18099	0.954842	1.08673	1.04488	0.941696	0.926588	0.903335
697496	SPAC22F3.06c	1.04972	1.06191	1.04066	1.01162	1.04972	1.03526	0.878633	0.986233	1.00231
698684	alp41,SPAC22F3.05c	1.00696	1.03766	1.08485	1.01396	1.03288	1.13027	1.06191	0.968171	0.997692
699334	SPAC22F3.04	1.06191	1.08925	1.00347	1.09177	1.11214	1.15136	1.07177	1.0163	0.965936
706822	rdh54,SPAC22F3.03c	1.05214	1.10445	1.11149	1.17827	1.15669	1.11471	1.15936	1.04972	1.07923
708062	atf31,SPAC22F3.02	0.941696	0.922316	1.0479	1.05458	1.08673	1.15402	1.02574	1.12506	1.16743
709440	SPAC22F3.01,SPAC1296.01c	1.08925	0.986233	N/A	1.02101	1.06437	1.06191	1.05946	1.01866	1.12506
712532	cox4,SPAC1296.02	1.26614	1.03766	1.07432	0.952225	1.08186	0.969265	1.06753	1.06641	1.08111
713842	sxa2,SPAC1296.03c	0.831238	0.941696	0.878126	1.11729	1.00231	1.12766	1.39152	1.1487	1.16473
717315	SPAC1296.04	1.03049	N/A	0.91067	1.30134	1.15402	1.24258	1.28639	1.24258	1.1434
718108	SPAC1296.05c	0.918064	0.959264	1.0299	1.04729	1.0693	1.1355	1.14605	1.15936	1.14076
721912	SPAC1296.06	1.05214	1.04247	1.02633	1.05214	1.06191	1.08673	1.19748	1.00231	1.11471
722834	vps17,SPAPJ696.01c	0.968171	0.941696	1.22901	1.02811	1.12506	1.01866	0.922316	1.04972	1.00696
726315	SPAPJ696.02	1.07923	1.12766	0.861546	1.07425	1.08673	1.01396	0.993092	0.961483	0.981686
727660	SPAPJ696.03c,SPAC22G7.01c	1.01396	1.00463	0.982821	1.0693	1.07674	1.04972	1.09682	1.05946	0.993092
732278	kap111,SPAC22G7.02	1.0693	1.10191	1.14274	1.21139	1.11214	1.20025	0.97716	1.05702	1.10701
733180	SPAC22G7.03	1.21139	1.12766	1.20372	1.09936	1.13813	1.18646	0.850667	1.00928	N/A
737012	SPAC22G7.04,ubp13	1.02337	1.06683	1.14274	1.00928	1.01162	1.11729	0.961483	1.00928	1.05702
739170	SPAC22G7.05	1.25992	1.07674	1.20372	1.05946	1.05702	1.05946	1.01162	1.03526	0.972655
740578	ura1,SPAC22G7.06c	0.93088	0.920188	1.06437	0.952638	0.946058	1.02101	0.968171	0.89296	1.0693
748462	SPAC22G7.07c	1.02811	1.01162	1.07363	1.07177	1.15136	1.14076	0.97716	0.988514	0.92445
751910	ppk8,SPAC22G7.08	0.922316	0.911722	1.05519	0.928731	0.990801	1.08423	1.04729	1.05702	1.02101
753640	nup45,SPAC22G7.09c	0.993092	0.915945	0.987943	1.10191	1.17283	1.15669	1.06683	1.04972	1.09936
755290	SPAC22G7.10	1.19472	1.11471	1.10191	1.18372	1.09682	1.1355	0.965936	1.02101	1.02574
756219	SPAC4G8.01c,SPAC22G7.11c	1.19196	1.24833	0.977725	0.974905	1.04972	0.946058	1.28046	0.943874	0.890899
757819	sss1,SPAC4G8.02c	0.716978	N/A	N/A	1.00463	0.990801	1.04972	0.952638	0.920188	0.920188
759446	SPAC4G8.03c	1.23685	1.11214	1.03526	1.06437	1.09177	1.13813	0.886791	1.00696	1.04972
770039	SPAC4G8.04	1.15136	1.33176	1.63297	1.06437	1.17555	1.39797	1.00696	1.14605	1.18372
772636	ppk14,SPAC4G8.05	1.05946	1.08423	1.21209	0.952638	1.04488	1.08423	0.95705	1.04729	1.02337
773932	SPAC4G8.06c	0.903335	1.00463	1.18509	1.12766	1.13288	1.1434	1.1487	1.05946	1.09682
775728	SPAC4G8.07c	1.06683	1.08925	0.924984	1.14076	1.10445	1.10701	1.13813	1.02811	1.03526
778695	SPAC4G8.08	0.965936	0.97942	0.846745	0.961483	1.1434	1.1355	1.11729	1.08172	1.00463
781490	SPAC4G8.09	1.04972	1.01162	1.19541	0.983957	1.11214	1.24258	1.03526	1.1355	1.02574
782697	gos1,SPAC4G8.10	1.04488	1.03288	1.08298	1.12246	1.11214	1.1487	1.08172	1.00696	1.03526
783461	atp10,SPAC4G8.11c	1.01396	1.01866	1.08298	0.961483	1.10191	1.18921	1.0163	0.948246	1.06437
786045	SPAC4G8.12c	1.06683	0.997692	0.885768	1.04729	1.0163	1.05458	0.993092	0.922316	0.866537
788492	prz1,SPAC4G8.13c	1.04006	1.08673	1.19541	1.07674	1.19472	1.23114	1.00696	1.09936	1.13813
792172	SPAC4G8.14c,SPAC16C9.01c	1.02811	1.05214	1.08485	1.04006	0.997692	1.11987	1.01162	0.972655	N/A
794218	SPAC16C9.02c	1.01866	1.12766	0.929805	1.08673	1.06437	N/A	1.01162	0.961483	0.954842
797134	SPAC16C9.03	1.07674	1.0693	1.01924	1.00463	0.965936	0.915945	1.10191	0.990801	1.02101
798293	SPAC16C9.04c	1.11471	1.13813	1.35426	1.01866	1.04488	1.15669	0.907519	0.959264	1.04247
801232	SPAC16C9.05	0.993092	N/A	0.97942	0.946058	1.0163	1.06191	0.909618	0.933033	0.918064
802726	SPAC16C9.06c	1.02337	1.05946	1.08485	1.12246	1.11471	1.11987	1.09682	1.02811	1.01866
808004	SPAC16C9.07,SPAC2G11.01,ppk5	0.972655	1.03049	1.02456	1.02811	1.11214	1.2086	1.06191	0.99539	1.04729
812400	SPAC2G11.02	0.868541	1.00231	0.99654	0.90125	1.07177	1.13027	0.876606	0.950439	0.918064
813484	vps45,SPAC2G11.03c	1.05458	1.19472	1.20581	1.00463	1.00928	1.06437	0.82932	0.926588	0.90125
815987	SPAC2G11.04	1.02574	1.10701	1.02456	1.2086	1.04729	1.2283	1.11729	1.03766	1.01162
816806	SPAC2G11.05c	1.0693	1.07425	1.2505	1.05946	1.14076	1.13288	0.768438	0.95705	0.972655
820166	vps4,SPAC2G11.06	1.04729	1.28046	1.01924	1.07177	1.00463	1.01162	0.981686	0.93088	0.888843
821408	ptc3,SPAC2G11.07c	1.01048	1.03758	0.961125	1.00364	1.0249	1.02121	1.01743	0.990872	0.988505
823576	smn1,yab8,SPAC2G11.08c	0.965936	1.02337	0.991373	1.16205	1.01396	1.07177	1.0693	N/A	0.935191
826647	SPAC2G11.09	0.89296	1.01866	1.1487	0.903335	0.97041	1.01396	0.73884	0.819794	0.856584
827772	SPAC2G11.10c	0.922316	0.997692	N/A	0.968171	1.04729	1.04488	0.82169	0.874583	0.882703
830362	prh1,SPAC2G11.11c	0.996637	1.06116	1.08555	0.986233	1.02574	0.972655	0.868541	0.926588	0.915945
836341	hus2,rqh1,rad12,SPAC2G11.12	0.83702	0.866537	0.920188	1.02811	1	0.997692	0.835088	0.97716	0.97942
838480	SPAC2G11.13	1.4406	1.99078	N/A	1.15136	1.4811	1.84463	0.920188	1.13027	1.12766
841842	taf111,taf130,SPAC2G11.14	1.24833	1.35035	1.57189	0.961483	1.15936	1.11471	0.895025	0.981686	1.02101
842798	SPAC2G11.15c,SPAC521.01c	0.799221	0.952638	N/A	0.838956	0.920188	0.993092	0.878633	0.872564	0.935191
844645	SPAC521.02	0.909618	0.950439	1.01748	1.01162	1.13813	1.06437	0.954842	0.963707	1.06683
846397	SPAC521.03	0.911722	1.04247	1.08485	0.89296	0.97942	0.99539	0.907519	0.920188	0.948246
847676	SPAC521.04c	0.819794	0.972655	0.802459	0.882703	0.920188	0.986233	0.882703	0.876606	0.895025
850718	rps802,rps8-2,SPAC521.05	1.03049	0.974905	1.17895	1.15136	1.07177	1.02811	0.95705	0.928731	1.09177
854665	rpb2,SPAC521.06,SPAC23G3.01	0.926588	0.840896	1.10573	1.02101	1.03526	1.08172	0.903335	0.933033	1.00696
855868	sib1,SPAC23G3.02c	1.02811	1.02101	1.29235	0.880666	1.0163	1.04488	0.634342	0.878633	0.895025
872803	sib2,SPAC23G3.03	1.00696	1.05458	0.941152	0.848704	0.90125	0.903335	N/A	0.848704	0.854607
874394	SPAC23G3.04	1.08673	N/A	1.10765	1.15402	1.08673	1.01866	0.933033	0.952638	1.10701
875934	SPAC23G3.05c	0.911722	0.97942	1.06253	0.793701	0.89296	1.03526	0.721965	0.899171	0.840896
879114	SPAC23G3.06	0.983957	1.09177	1.21419	0.897095	1.00463	1.07923	0.833161	0.920188	0.965936
880383	SPAC23G3.07c	0.939523	1.02574	0.904379	0.941696	1.0163	0.97942	0.90125	0.888843	0.860551
882374	SPAC23G3.08c,ubp7	0.97041	1.00463	1.01572	0.903335	N/A	1.0163	0.802923	0.972655	0.935191
885987	taf4,SPAC23G3.09	0.937354	1.0693	1.01045	0.972655	0.952638	0.990801	0.878633	0.92445	0.895025
887306	SPAC23G3.10c	0.833161	0.943874	1.11342	0.983957	1.01162	1.08925	0.911722	0.968171	N/A
889556	rpn6,SPAC23G3.11	0.895025	0.97942	0.904379	0.93088	0.946058	1.03766	0.864537	0.890899	0.952638
890589	SPAC23G3.12c	1.08925	1.06683	1.24617	1.17013	1.09429	1.05458	0.981686	N/A	0.997692
894868	SPAC23G3.13c,SPAC22H12.01c	0.886791	0.920188	1.00696	1.15402	1.10445	1.19748	1.00231	1.06683	1.00928
897012	tfg3,taf14,SPAC22H12.02	0.941696	1.07923	0.792784	0.911722	0.963707	1.01866	0.926588	0.968171	0.918064
898398	SPAC22H12.03	0.808508	0.946058	1.11729	0.920188	0.990801	1.07923	0.886791	0.952638	0.993092
899426	rps102,rps1-2,rps3a-2,SPAC22H12.04c	1.03288	1.28937	N/A	0.899171	1.14605	1.12506	0.844791	1.00696	1.00463
900728	SPAC22H12.05c	1.31646	1.49831	N/A	1.24258	1.42405	1.49485	1.36604	1.27751	1.25411
904256	rpc19,rpa17,SPAPYUL23.01,SPAC1687.01	1.01396	1.08925	N/A	0.872564	0.954842	1.07177	0.943874	1.03526	0.972655
905554	SPAC1687.02	0.852635	1.02574	0.845279	0.909618	0.937354	1.05702	0.915945	0.961483	0.899171
906450	rfc4,SPAC1687.03c	0.965936	1.19196	1.22688	0.876606	0.963707	0.997692	0.933033	0.933033	0.899171
908828	SPAC1687.04	0.948246	1.21982	0.952638	0.870551	1.00231	0.986233	0.886791	0.870551	0.897095
911356	pli1,SPAC1687.05	1.00231	1.10957	1.05336	0.933033	0.993092	1.03049	0.854607	0.895025	0.895025
912338	rpl44,rpl28,SPAC1687.06c	0.827406	0.926588	0.869043	0.827406	0.920188	0.909618	0.784584	0.791869	0.806642
914728	SPAC1687.07	0.97716	1.04972	1.26357	0.952638	0.968171	1.01866	0.90125	0.952638	0.948246
915358	SPAC1687.08	0.954844	1.08315	N/A	1.00541	1.01053	1.0221	1.01236	1.00535	1.02411
919589	SPAC1687.09	0.935191	1.01162	1.07923	N/A	1.17555	1.0693	0.911722	0.941696	0.922316
922477	mcp1,SPAC1687.10	0.997692	0.939523	1.10573	0.868541	1.03288	1.06437	0.766664	0.880666	0.895025
925181	pmt2,SPAC1687.11	1.12506	1.18646	1.14274	1.13027	1.18099	1.12506	0.907519	0.968171	1.05946
926424	coq4,SPAC1687.12c	0.986233	0.968171	1.17895	0.961483	1.0693	1.12246	0.814131	0.97716	0.981686
927913	csn5,SPAC1687.13c	1.04972	1.13288	1.09809	1.00928	1.1355	1.10191	0.880666	0.872564	0.99539
929222	SPAC1687.14c	1.38191	1.62826	N/A	1.09177	1.18646	1.34723	0.943874	1.14605	N/A
931305	gsk3,skp1,SPAC1687.15	1.07425	1.06683	0.91067	1.0047	1.07992	1.08835	0.954284	0.977898	0.973652
934324	SPAC1687.16c	0.928731	1.04488	1.02811	1.02101	1.05946	1.10701	0.941696	0.943874	1.02337
936379	SPAC1687.17c	0.963707	1.07674	N/A	0.950439	1.01396	1.09682	0.97041	0.974905	0.937354
937868	SPAC1687.18c	0.986233	0.97041	1.17283	1.1355	1.17013	1.26868	1.02574	0.99539	1.05214
940174	SPAC1687.19c	1	1.04006	1.06622	0.968171	1.09936	1.13813	0.816014	0.948246	0.97041
941089	mis6,SPAC1687.20c	1.17283	1.23685	1.03168	1.04247	1.15936	1.14076	1.00696	0.939523	0.890899
943786	SPAC1687.21,SPAC222.01	1.00928	0.997692	N/A	0.997692	1.06191	1.1487	0.806642	0.988514	1.00231
945258	SPAC1687.22c,SPAC222.02c	0.899171	1.0163	N/A	0.928731	1.04247	1.17013	0.948246	0.965936	0.97942
949142	SPAC222.03c,tim10	0.957535	0.945122	1.02409	1.06687	1.15965	1.23254	0.854607	1.01711	1.03234
951336	SPAC222.04c	N/A	1.08423	0.950989	0.983957	1.04488	1.06437	0.890899	0.888843	0.954842
952396	SPAC222.05c,mss1	0.95705	1.00928	1.12117	1.01866	1.11729	1.11729	0.97942	0.990801	0.948246
954532	SPAC222.06	1.00463	N/A	1.09051	1.0163	1.17013	1.10191	N/A	0.941696	0.961483
955782	hri2,SPAC222.07c	0.948246	1.05946	1.13485	0.974905	1.1355	1.16743	0.882703	0.954842	1.03288
958922	SPAC222.08c	0.990801	1.32256	0.920188	1.02811	1.00696	1.04247	1.20025	0.972655	0.943874
960381	snRNA	0.988514	1.07177	1.06253	1.13288	1.28639	1.24258	0.983957	1.14605	1.23399
962662	seb1,SPAC222.09	1.02101	1.18646	1.27015	1.06683	1.16473	1.08423	0.872564	0.968171	1.02574
963828	byr4,SPAC222.10c	0.981686	1.12246	N/A	1.15136	1.25701	1.27162	1.13027	1.03288	1.12246
967984	hem13,SPAC222.11	1.07674	1.09177	N/A	1.09682	1.15136	1.10191	1.04729	1.03288	1.03766
970181	atp2,SPAC222.12c	1.06437	N/A	1.23971	1.29834	1.15136	1.28343	1.17555	1.03288	1.13813
972716	SPAC222.13c	0.99539	1.18646	1.27677	1.17013	1.28937	1.20581	1.02337	N/A	0.983957
975538	SPAC222.14c	1.02811	1.10701	1.07549	0.895025	1.09429	1.07674	0.882703	0.981686	0.90125
979175	meu13,SPAC222.15,SPAC821.01	1.17013	1.12506	1.29235	1.05702	1.18921	1.25701	0.97942	1.01162	1.04729
980953	csn3,SPAC222.16c,SPAC821.02c	1.08925	1.04247	N/A	1.11987	1.18099	1.42405	0.82169	1.08172	1.08423
983015	SPAC821.03c	1.05946	1.16473	1.39233	1.04247	1.18921	1.19196	0.935191	N/A	1.03526
986370	cid13,SPAC821.04c	1.09177	1.28046	0.904379	1.07425	1.19196	1.05458	1.06437	0.990801	0.92445
988813		1.01866	1.09177	1.10573	0.97041	1.04247	1.11729	0.90125	0.952638	0.959264
990238	SPAC821.05	1.19472	1.21139	1.07549	1.22264	1.30134	1.24545	1.00696	1.02101	1.08925
992166	spn2,SPAC821.06	1.31646	1.49485	N/A	1.14076	1.2086	1.40769	1.06683	1.09936	1.11471
992908	moc3,SPAC821.07c	1.17013	1.10445	1.27899	1.12246	1.20303	1.26868	0.97041	1.01866	1.05458
996631	slp1,SPAC821.08c	1.20303	1.22264	1.24617	1.24545	1.24258	1.30134	1.17827	1.10445	1.02574
1002288	eng1,SPAC821.09	1.10701	1.23685	1.06069	1.11214	1.37237	1.33176	1.32256	1.12506	1.04247
1.00414e+06	sod1,SPAC821.10c	N/A	1.30134	0.960928	1.11214	1.31342	1.22264	1.06191	0.983957	1.02574
1.00807e+06	pro1,SPAC821.11	1.19196	1.26576	1.42652	1.16743	1.29534	1.43727	1.11214	1.12246	1.09429
1010625	orb6,SPAC821.12	1.18921	1.22264	1.03706	1.35974	1.39152	1.44727	1.22264	1.17555	1.11729
1012149	SPAC821.13c,SPAC955.01c	1.1434	1.47768	1.23756	0.993092	1.17283	1.27162	1.18372	1.08673	0.946058
1.01798e+06	SPAC955.02c,SPAC139.01c	1.11987	1.24258	1.32639	1.32256	1.36604	1.4012	1.23685	1.26284	1.21419
1.02074e+06	SPAC139.02c,oac1	1.23399	1.48452	1.53688	1.25701	1.32256	1.34723	1.6245	1.36289	1.30435
1.0243e+06	SPAC139.03	1.39797	1.4012	N/A	1.49831	1.55833	1.52274	1.35974	1.41748	1.4406
1.02554e+06	fap2,SPAC139.04c	1.26576	1.34102	1.23328	1.43396	1.52626	1.51922	1.38511	1.39474	1.52979
1.03046e+06	SPAC139.05	1.09682	1.15936	1.26357	1.39797	1.52979	1.50873	1.6245	1.43065	1.54399
1.03223e+06	SPAC139.06,SPAC23C4.01	1.29834	1.25411	N/A	1.33176	1.42734	1.54043	1.26284	1.36289	1.28343
1034457	crn1,SPAC23C4.02	1.46071	1.4012	1.73809	1.28639	1.48452	1.41748	1.19472	1.32256	1.39474
1.03633e+06	SPAC23C4.03	1.22264	1.40444	1.39959	1.33176	1.37872	1.55114	1.42734	1.3566	1.26868
1038065	SPAC23C4.05c	1.24258	1.28639	1.30812	1.51572	1.47768	1.43065	1.28937	1.25701	1.28639
1.03984e+06	SPAC23C4.06c	1.41748	1.32869	1.20164	1.61328	1.56917	1.30435	1.68568	1.25122	1.17013
1.04142e+06	tht2,mug22,SPAC23C4.07	1.18099	1.27751	1.56917	1.29834	1.41748	1.47427	1.18372	1.22547	1.25701
1.04275e+06	rho3,SPAC23C4.08	1.27688	1.32558	1.30794	1.58374	1.45084	1.67404	1.54756	1.44727	1.41748
1.0444e+06	SPAC23C4.09c	1.08145	0.998836	1.29572	1.08638	1.09573	1.25688	1.04386	1.11414	1.07432
1.04702e+06	sec2,SPAC23C4.10	1.31039	1.76133	1.01748	1.07923	1.27751	1.14605	1.20303	1.11214	0.95705
1.04835e+06	atp18,SPAC23C4.11	1.20303	1.34723	1.43893	1.3692	1.43065	1.56555	1.21139	1.19472	1.30435
1.05064e+06	hhp2,SPAC23C4.12	1.24545	1.31039	1.24186	1.4012	1.40769	1.41421	1.19748	1.18099	1.16205
1.05286e+06	bet1,SPAC23C4.13	1.21139	1.23971	1.27235	1.46071	1.39797	1.51922	1.10957	1.24833	N/A
1054884	alg1,SPAC23C4.14	1.08925	1.31951	1.1708	1.25122	1.45062	1.37237	1.23685	1.19196	1.18921
1055954	rpb5,SPAC23C4.15	1.21631	1.27198	1.31563	1.30841	1.37928	1.42458	1.15846	1.11793	1.14197
1.05772e+06	atg15,SPAC23C4.16c	1.27456	1.25411	1.27235	1.17283	1.24545	1.33793	1.05946	1.11471	1.08925
1061299	SPAC23C4.17	1.17013	1.24258	1.38992	1.34723	1.42734	1.41095	1.07674	1.22264	1.32562
1062243	rad4,cut5,dre4,SPAC23C4.18c	1.12506	1.26576	1.15069	1.24833	1.46747	1.55114	1.34102	1.23971	1.11987
1.06747e+06	spt5,SPAC23C4.19	1.23399	1.31342	1.2812	1.39152	1.54043	1.4012	1.16473	1.21139	1.38511
1068308	SPAC23C4.20c,SPAC1A6.01c	1.25122	1.28639	1.29684	1.38831	1.59475	1.55114	1.38511	1.31646	1.46071
1070402	SPAC23C4.21,SPAC1A6.02	1.24258	1.39152	1.29012	1.27162	1.38831	1.40444	1.14605	1.23685	1.17827
1071709	SPAC1A6.03c	1.14076	1.18099	1.30134	1.13288	1.25992	1.38191	1.14605	1.20025	1.1487
1.07461e+06	SPAC1A6.11	1.11729	1.32869	N/A	1.09682	1.19748	1.30737	1.32869	1.27751	1.16205
1.07607e+06	plb1,SPAC1A6.04c	N/A	0.990801	1.05154	1.33484	1.46071	1.31951	1.35035	1.25992	1.26284
1081248	SPAC1A6.05c	N/A	1.1434	1.23328	1.25122	1.37872	1.33484	1.2086	1.34102	1.36289
1.08396e+06	meu31,SPAC1A6.06c	1.17827	1.16205	1.34025	1.2283	1.32562	1.40444	1.31646	1.34412	1.36604
1.08643e+06	SPAC1A6.07	1.15936	1.24545	0.882703	1.09936	1.14076	1.13288	1.18646	1.15136	1.15669
1.08761e+06	mcp2,SPAC1A6.08c	1.23971	1.20303	N/A	N/A	N/A	N/A	N/A	N/A	N/A
1089284	SPAC1A6.09c	1.03526	1.24545	1.21841	1.18099	1.23971	1.38831	1.17555	1.29534	1.23399
1.0926e+06	SPAC1A6.10,SPAC30D11.15c	1.11214	1.24258	1.31722	1.23114	1.42734	1.30134	1.19472	1.16205	1.19472
1094256	SPAC30D11.14c	N/A	1.07674	1.09619	1.23685	1.14605	1.13813	1.08925	1.05458	1.13027
1095800	hus5,ubc9,SPAC30D11.13	1.02337	1.16743	1.13288	1.14076	1.1434	1.23685	1.13027	1.14076	1.1355
1097161	ars1	1.10191	1.17283	N/A	1.00928	1.03766	1.22547	0.888843	1.06191	1.06191
1097992	rpl3802,rpl38-2,rps38,SPAC30D11.12	1.00928	1.03766	0.986233	1.08423	1.21139	1.28046	0.97716	1.07674	1.05458
1099268	SPAC30D11.11	1.06683	1.29235	1.27456	1.15936	1.217	1.27456	1.1487	1.15669	1.19196
1.1015e+06	rad22,SPAC30D11.10	1.05946	1.11214	1.04972	1.17283	1.24833	1.18921	1.07674	1.00463	1.04006
1103800	cwf19,SPAC30D11.09	1.08925	1.15136	0.986233	1.31342	1.30737	1.31951	1.2283	1.08172	1.09936
1.10653e+06	SPAC30D11.08c	1.15136	1.2283	1.27235	1.07177	1.2086	1.2283	0.848704	1.05946	1.03288
1.10791e+06	nth1,SPAC30D11.07	1.07425	1.19196	1.07549	1.25411	1.34102	1.37237	1.15136	1.08172	1.09682
1.11067e+06	SPAC30D11.06c	1.19472	1.15669	1.47939	1.18646	1.29534	1.28639	0.920188	1.0163	0.981686
1111538	aps3,SPAC30D11.05	0.941696	1.12766	N/A	0.770215	1.0163	1.1487	0.80478	1.04247	1.04972
1116203	nup124,SPAC30D11.04c	1.19748	1.34723	1.22476	1.14076	1.217	1.20303	0.872564	1.00928	1.01396
1117759	SPAC30D11.03	1.18646	1.21982	1.36841	1.11471	1.1355	1.25411	0.935191	0.963707	0.946058
1.1204e+06	SPAC30D11.02c	1.07674	1.10445	1.2163	1.10701	1.22547	1.30737	N/A	N/A	N/A
1.1241e+06	SPAC30D11.01c,SPAC56F8.01	1.09936	1.27751	1.38992	1.11471	1.14076	1.30435	0.988514	1.06683	1.00696
1.1293e+06	SPAC56F8.02	1.02811	1.0693	0.888843	1.09936	1.17827	1.15402	0.990801	0.963707	1.05214
1.13313e+06	SPAC56F8.03	1.08172	1.23399	1.18304	0.935191	1.14076	1.17827	0.827406	0.97942	0.965936
1.13447e+06	coq2,ppt1,SPAC56F8.04c	1.03526	1.20581	1.18304	1.05214	1.07425	1.20303	0.972655	0.939523	0.907519
1135963	SPAC56F8.05c	1.07425	1.11987	0.982821	1.11471	1.25411	1.1434	0.899171	1.02101	1.00231
1138087	alg10,SPAC56F8.06c	1.02574	1.1355	1.37316	1.08423	1.1487	1.17283	0.965936	1.07674	1.00231
1.13982e+06	SPAC56F8.07	1.0163	1.18921	1.28788	0.97942	1.05214	1.00696	0.972655	0.897095	0.897095
1140770	mud1,ucp1,ddi1,SPAC56F8.08	1.00463	1.04729	0.94442	1.09177	1.1487	1.18921	0.988514	1.0163	1.05946
1.142e+06	rrp8,SPAC56F8.09	1.03526	1.09936	1.12311	1.02101	1.11471	1.15136	0.848704	1.01866	1.01396
1.14523e+06	met9,met5,SPAC56F8.10	0.983957	1.03526	1.06622	1.07674	1.09429	1.09177	0.876606	1.0163	1.07425
1.14703e+06	SPAC56F8.11	0.870551	0.961483	0.991373	1.02811	1.1355	1.15669	0.895025	1.00231	0.981686
1148621	SPAC56F8.12	0.856584	0.961483	1.01748	N/A	1.08423	1.2086	1.39474	1.15936	1.1355
1150988	SPAC56F8.13	0.878633	1.25122	1.26357	0.983957	1.16205	1.01396	1.00696	0.965936	1.05214
1.15193e+06	SPAC56F8.14c	1.07674	1.15669	1.18099	1.09682	1.18646	1.17283	N/A	1.12506	1.09429
1153207	SPAC56F8.15	0.842842	1.03049	1.01396	1.25122	1.25122	1.3692	1.26576	1.18921	1.26284
1.15629e+06	esc1,SPAC56F8.16	1.1487	1.10191	N/A	0.82932	0.913831	0.838956	0.950439	0.913831	0.831238
1158374	pso2,SPAC56F8.17c,SPAC22A12.01c	0.948246	1.02337	1.15869	0.965936	1.0693	1.12246	0.890899	1.00231	0.97041
1.16073e+06	SPAC22A12.02c	0.941696	1.00696	1.29235	1.18646	1.18921	1.34412	0.878633	1.04006	0.909618
1.16135e+06	csn4,SPAC22A12.03c	1.07425	1.02101	1.2505	N/A	N/A	N/A	N/A	N/A	N/A
1.16331e+06	rps2201,rps22-1,rps15a-1,SPAC22A12.04c	N/A	N/A	N/A	0.880666	0.97716	0.909618	0.779165	0.886791	0.872564
1.16419e+06	rpc11,SPAC22A12.05	1.04488	1.07674	1.0924	0.952638	1.19748	1.01396	0.770215	0.90125	0.89296
1.16543e+06	SPAC22A12.06c	1.04488	1.17283	1.01748	0.897095	1.04488	1.03288	0.808508	0.854607	0.872564
1.16815e+06	ogm1,oma1,SPAC22A12.07c	1.03766	1.12766	1.13092	0.983957	1.12766	1.04972	0.872564	0.981686	0.963707
1.1717e+06	SPAC22A12.08c	1.13813	1.17555	1.29684	1.00463	1.06191	1.08673	1.04972	N/A	0.981686
1.17373e+06	sap114,SPAC22A12.09c	1.03288	1.08423	1.08485	1.08172	1.1434	1.12766	1.03049	0.948246	1.05214
1.17636e+06	SPAC22A12.10	0.93088	1.00696	0.991373	0.935191	1.04972	1.07177	0.922316	0.97041	0.838956
1179167	dak1,SPAC22A12.11	0.986233	1.03526	0.926588	1.07425	1.15402	1.07177	1.05214	1.00463	1.04247
1180425	SPAC22A12.12c	0.868541	0.954842	0.912249	1.02337	1.09682	1.15136	0.89296	1.01162	1.02574
1.18154e+06	SPAC22A12.13	1.05214	1.10445	N/A	0.814131	0.911722	0.812252	0.920188	0.92445	0.963707
1182425	SPAC22A12.14c	1.08172	1.00231	1.31722	1.02574	1.08925	1.13288	0.819794	1.00928	1.08172
1184728	bip1,bip,SPAC22A12.15c	0.862542	0.886791	0.918594	1.06683	1.14605	1.05946	1.06191	1.04488	1.07923
1.18806e+06	SPAC22A12.16	0.882441	0.843136	0.792292	0.912999	0.935106	0.893114	0.991484	0.910875	0.949389
1189631	SPAC22A12.17c	N/A	N/A	0.854114	1.03526	1.0693	1.06191	0.939523	1.00463	1.01162
1194174	SPAC4C5.01	0.968171	1.10191	1.03347	0.981686	1.00928	1.04488	0.97942	1.04729	0.965936
1.19543e+06	ryh1,hos1,SPAC4C5.02c	0.922316	0.993092	1.09619	1.04006	1.04729	1.17283	0.965936	1.08172	1.16743
1198573	SPAC4C5.03	0.905425	0.97716	0.981119	1.03526	1.02574	1.05702	1.25992	1.11214	N/A
1200082	rad31,uba4,SPAC4C5.04	0.922316	0.915945	1.10957	0.950439	1.00463	0.965936	0.915945	1.04729	1.06191
1201110	snR41	0.899171	1.00463	0.839441	N/A	N/A	N/A	N/A	N/A	N/A
1201350	snR70	0.880666	1.05946	N/A	N/A	0.946058	N/A	N/A	N/A	N/A
1201588	snR51b	0.911722	0.920188	N/A	N/A	N/A	N/A	N/A	N/A	N/A
1.20223e+06	SPAC4C5.05c,SPAC10F6.01c	0.918064	0.988514	1.11149	1.09177	1.17283	1.26576	1.16473	1.15136	1.13027
1.2082e+06	prp22,SPAC10F6.02c	1.04729	1.04488	0.888843	0.99539	1.00231	1.01396	N/A	0.915945	0.920188
1212616	SPAC10F6.03c	0.943874	0.983957	1.12701	0.97041	1.04006	0.961483	0.905425	0.897095	0.933033
1.21544e+06	SPAC10F6.04	1.07923	1.04247	0.994815	0.926588	0.943874	0.97041	0.97041	0.89296	0.864537
1.21628e+06	ubc6,SPAC10F6.05c	0.974905	1.03766	0.91067	0.950439	0.986233	1.02337	0.918064	0.959264	0.97942
1.21848e+06	vip1,SPAC10F6.06	1.04972	0.986233	1.06437	1.01866	1.09177	1.04972	0.82169	0.943874	1.01162
1.21947e+06	SPAC10F6.07c	1.02101	1.08172	1.09051	1.00463	1.11214	N/A	0.777366	0.911722	0.880666
1220968	SPAC10F6.08c	1.03288	1.09429	1.14076	0.874583	0.961483	0.935191	0.899171	0.93088	0.988514
1.22251e+06	psm3,smc3,SPAC10F6.09c	1.07674	1.01162	0.960928	1.03526	0.93088	1.01396	0.882703	0.946058	0.872564
1.22789e+06	SPAC10F6.10	0.907519	0.870551	0.989657	0.972655	1.04729	1.05702	0.899171	1.01866	1.15936
1228653	SPAC10F6.11c	0.972655	0.913831	0.822165	1.01396	1.03766	0.954842	0.972655	0.886791	0.97716
1.23054e+06	mam4,SPAC10F6.12c	0.948246	1.16743	1.01572	0.968171	1.05702	1.06437	N/A	0.963707	N/A
1.23199e+06	SPAC10F6.13c	0.983957	1.07425	1.04247	1.10445	1.05214	1.04006	0.968171	0.913831	0.920188
1233528	SPAC10F6.14c	0.903335	0.860551	0.805245	0.983957	1.00928	0.988514	0.948246	0.876606	0.89296
1235665	SPNCRNA.82	0.83702	1.03288	0.926588	0.866537	0.888843	1.0163	0.983957	0.90125	0.981686
1235913	SPSNORNA.10	N/A	N/A	N/A	N/A	N/A	N/A	N/A	N/A	N/A
1.23747e+06	SPAC10F6.15	0.866537	0.907519	N/A	0.974905	1.02337	1.01866	0.89296	0.937354	0.90125
1240119	SPAC10F6.16	0.997692	1.00231	1.12896	0.844791	0.946058	0.920188	0.768438	0.862542	0.935191
1241594	SPAC56E4.01c,SPAC10F6.17c	0.997692	1.00928	0.928195	N/A	1.03766	0.926588	0.981686	0.920188	0.959264
1243448	alg13,SPAC56E4.02c	1	1.04972	1.35191	0.92445	0.948246	1.00928	0.816014	0.943874	0.959264
1.24598e+06	SPAC56E4.03	0.986233	0.972655	1.0087	0.952638	0.993092	0.935191	0.99539	0.946058	0.920188
1.24756e+06	cut6,SPAC56E4.04c	0.935191	1.02337	1.07923	0.795536	0.888843	0.937354	0.909618	0.941696	0.909618
1256788	SPAC56E4.05	0.852635	1.03766	0.718221	0.918064	0.93088	0.954842	1.24833	1.02574	1.05702
1.25796e+06	ggt2,SPAC56E4.06c	0.922316	0.915945	0.764453	1.00463	0.990801	0.981686	0.990801	1.03049	1.11471
1260719	SPAC56E4.07	1.04729	1.03526	1.05336	0.988514	0.950439	0.95705	1.08423	1.01866	0.92445
1.26223e+06	SPAC56E4.08c,SPAC1420.01c	0.880666	0.860551	N/A	0.92445	0.983957	1.00463	1.00928	0.997692	1.02101
1.26519e+06	cct5,SPAC1420.02c	0.907519	1.00928	0.806642	0.866537	0.886791	0.884745	N/A	0.915945	0.950439
1.26824e+06	rpn501,rpn5-a,rpn5,SPAC1420.03	1.00754	0.957743	0.942398	0.917228	0.958311	0.842102	1.02051	0.83702	0.842074
1269511	cox1101,SPAC1420.04c,SPAPB17E12.01c	0.941726	N/A	0.968157	0.788692	0.821223	0.843207	0.733466	0.807654	0.731525
1272215	yip12,yip1,yip1-b,SPAPB17E12.02	1.01175	0.962642	1.14722	0.957642	0.926394	0.974105	0.857304	0.884921	0.895113
1273531	SPAPB17E12.03	0.918064	0.990801	1.11342	1.05702	1.03288	1.11471	0.897095	1.03049	1.02811
1.27426e+06	csn2,SPAPB17E12.04c	0.963707	0.90125	1.00696	1.00696	1.04488	0.963707	0.954842	0.941696	1.09177
1.27656e+06	rpl3703,rpl37,SPAPB17E12.05	1.05946	1.11214	1.09809	0.835088	0.819794	0.754364	0.974905	0.833161	0.827406
1.27942e+06	SPAPB17E12.07c,sen2	0.986233	0.99539	1.11729	1.02101	0.946058	1.03766	0.963707	1.00231	1.06437
1.28103e+06	SPAPB17E12.08	0.920188	N/A	1.17487	0.988514	0.954842	0.948246	0.986233	0.935191	0.946058
1281947	SPAPB17E12.09	1.02574	1.04729	1.08673	1.04972	1.01162	1.0693	0.937354	1.00463	0.946058
1282660	SPAPB17E12.10c	0.886791	0.97942	N/A	0.895025	0.884745	1.02101	0.878633	0.933033	0.890899
1284841	SPAPB17E12.11	0.983957	1.02574	1.1487	0.961483	0.831238	1.0163	0.840896	0.948246	0.888843
1.28588e+06	SPAPB17E12.12c	1.03049	1.08673	1.06992	1.04247	1.00696	0.993092	0.880666	0.97942	1.03049
1.28695e+06	rpl1802,rpl18-2,SPAPB17E12.13	0.974905	0.880666	0.857079	0.835088	0.935191	0.941696	0.920188	0.840896	0.876606
1288463	SPAPB17E12.14c	0.915945	1.0693	0.918594	0.773782	0.907519	0.860551	0.768438	0.846745	0.823591
1.29252e+06	SPAC1565.01	1.04972	1.05458	1.13682	1.04488	0.946058	0.965936	0.866537	0.854607	0.872564
1293933	SPAC1565.02c	1.13813	1.07425	N/A	1.18372	1.11214	1.08673	0.97716	0.983957	1.04006
1295683	SPAC1565.03	1.06683	1.10957	1.21419	0.878633	0.928731	1.03049	0.777366	0.872564	0.933033
1296756	ste4,SPAC1565.04c	0.941696	1.06437	1.38271	0.95705	0.990801	1.05458	0.823591	0.946058	0.922316
1300245	SPAC1565.05	1.07177	1.06683	1.12117	1.09177	1.15402	1.04972	0.918064	0.943874	0.981686
1301388	spg1,sid3,SPAC1565.06c	1.00231	0.974905	1.04066	0.92445	0.93088	0.959264	0.819794	0.909618	0.846745
1303250	SPAC1565.07c	0.986233	0.959264	1.20581	0.959264	0.997692	0.939523	0.768438	0.920188	0.854607
1309320	cdc48,SPAC1565.08,SPAC6F12.01	N/A	N/A	0.917004	1.11471	1.08423	0.950439	0.974905	0.950439	0.95705
1313188	rst2,SPAC6F12.02	0.915945	0.90125	0.936272	0.946058	0.939523	0.946058	0.747425	0.899171	0.939523
1.31496e+06	fsv1,SPAC6F12.03c	1.03526	1.16743	1.01748	1.04488	1.0693	0.95705	0.790041	0.825496	0.895025
1.31716e+06	SPAC6F12.04	0.872564	0.983957	1.01045	1.03526	0.993092	1.06683	0.935191	0.915945	0.981686
1318294	tnr3,SPAC6F12.05c	0.868541	0.97942	0.907519	0.862542	0.926588	0.852635	0.864537	0.779165	0.7457
1321018	SPAC6F12.06	0.988514	0.990801	N/A	0.997692	0.90125	0.933033	0.913831	0.884745	0.825496
1.323e+06	tom20,SPAC6F12.07	0.986233	0.90125	0.976032	0.909618	1.04006	0.983957	0.716978	0.797377	0.838956
1.32379e+06	SPAC6F12.08c	1.1434	1.09682	N/A	1.12506	1.0163	1.16743	0.882703	1.01866	1.04972
1.32952e+06	rdp1,rdr1,SPAC6F12.09	0.972655	1.09682	N/A	0.950439	0.986233	1.03049	0.790041	0.882703	0.92445
1330821	ade3,min11,SPAC6F12.10c	0.997692	1.08172	1.0087	0.899171	0.959264	0.948246	0.775572	0.890899	0.819794
1.3349e+06	sfc1,SPAC6F12.11c	0.903335	0.97041	1.01572	0.928731	1.01866	0.988514	0.850667	0.874583	0.961483
1338633	par2,pbp2,SPAC6F12.12	0.827406	0.909618	0.849685	0.922316	0.922316	0.974905	0.952638	0.890899	0.83702
1339815	SPAC6F12.13c	0.937354	0.93088	0.949342	0.915945	0.935191	0.97716	0.823591	0.974905	0.895025
1342888	cut23,apc8,SPAC6F12.14	0.95705	1.03288	1.06253	1.05458	1.08172	1.07674	0.823591	0.918064	0.922316
1.34437e+06	cut9,SPAC6F12.15c,dre1	1.05214	1.03766	0.981119	0.946058	0.913831	1.00696	0.876606	0.90125	0.90125
1346253	SPAC6F12.16c	1.04972	1.02337	1.11342	1.05946	1.12246	1.01162	1.06683	0.886791	0.915945
1.35118e+06	SPAC6F12.17	0.952638	0.952638	1.05336	0.886791	1.02101	1.04488	0.793701	0.878633	0.93088
1353642	nup40,SPAC19E9.01c	1.00231	0.884745	1.08673	1.00231	1.01866	0.943874	N/A	0.952638	0.959264
1.35542e+06	fin1,SPAC19E9.02	0.961408	0.963831	1.0172	0.7457	0.896061	0.913326	0.795228	0.908585	0.963749
1.35902e+06	SPNCRNA.86	0.827406	1.05214	1.01748	1.07177	0.909618	1.00463	1.02811	1.05702	0.99539
1364081	pas1,SPAC57A10.01,SPAC19E9.03	0.928731	0.876606	0.981119	1.23399	1.04006	1.01162	1.15936	1.02574	1.00231
1.36771e+06	cdr2,SPAC57A10.02	0.981686	1.01396	1.17691	0.97716	0.963707	1.0163	0.882703	0.928731	0.939523
1.36964e+06	cyp1,SPAC57A10.03	0.907519	0.963707	1.08862	0.961483	0.886791	0.97942	0.835088	0.97041	0.95705
1.37179e+06	SPAC57A10.04	0.911722	0.946058	0.875088	0.90125	0.915945	0.935191	0.954842	0.913831	0.911722
1374348	pof1,SPAC57A10.05c	0.97041	1.00928	0.830758	0.954842	0.92445	0.959264	0.922316	0.92445	0.950439
1377682	SPAC57A10.06	0.946058	0.886791	0.839441	1.12766	0.993092	1.03766	1.00463	0.983957	0.933033
1.37871e+06	SPAC57A10.07	0.939523	0.959264	0.989657	1.00696	0.950439	0.939523	0.866537	0.897095	0.878633
1380124	SPAC57A10.08c	0.97942	0.939523	1.09809	0.897095	0.866537	0.948246	0.814131	0.905425	0.882703
1.38208e+06	SPAC57A10.09c	0.909618	0.876606	0.904379	0.997692	0.92445	0.993092	0.838956	0.920188	0.926588
1.3838e+06	sla1,SPAC57A10.10c	0.882703	0.968171	0.873573	0.946058	0.935191	0.968171	0.920188	0.946058	0.911722
1385329	tim40,SPAC57A10.11c	0.986233	0.928731	0.991373	0.918064	0.935191	0.941696	0.870551	0.937354	1.00463
1.38693e+06	ura3,SPAC57A10.12c	1.0693	1.01162	0.787308	1.06437	1.03766	0.952638	1.00231	0.954842	1.03526
1.38951e+06	cdc17,SPAC20G8.01	0.996712	0.941696	0.881928	1.07177	1.00917	0.96908	0.97942	1.00392	0.984784
1.3935e+06	SPAC20G8.02	0.99539	1.00231	1.09429	0.876606	0.97041	0.882703	0.833161	0.842842	0.950439
1.39613e+06	itr2,SPAC20G8.03	0.80107	0.888843	0.964264	0.959264	N/A	1.00231	0.990801	0.965936	1.04972
1397179	SPAC20G8.04c	0.983957	0.963707	0.947698	0.97716	0.972655	0.974905	0.93088	0.913831	0.954842
1401532	cdc15,SPAC20G8.05c	1.06683	0.946058	0.97942	0.92445	0.926588	0.95705	0.782773	0.872564	0.918064
1409946	SPAC20G8.06	0.993092	1.12506	1.10191	N/A	0.990801	1.00231	0.93088	0.972655	1.02337
1.41161e+06	SPAC20G8.07c,erg2	1.05214	0.997692	0.651799	N/A	1.00231	1.19472	1.34102	1.05702	1.03766
1413434	SPAC20G8.08c	1.13813	1.04006	N/A	0.97716	1.06683	1.07425	1.00928	0.990801	0.95705
1416836	SPAC20G8.09c	1.06683	0.948246	1.05702	1.03526	1.05946	1.00463	1.05946	0.997692	1.0693
1420428	SPAC20G8.10c,SPAC3A12.01c	1.08925	1.00231	1.04972	1.09682	1.08172	1.07923	1.14076	1.05702	1.10445
1.42345e+06	SPAC3A12.02	N/A	0.988514	N/A	1.02101	0.961483	0.988514	1.05458	1.00696	0.95705
1424462	meu34,SPAC3A12.03c	1.02574	1.04972	1.01748	0.97041	0.864537	0.99539	0.933033	1.00928	0.972655
1.42593e+06	SPAC3A12.04c	0.97942	0.959264	0.867539	1.03526	0.939523	1.09429	1.09682	1.04729	1.07923
1.42738e+06	taf2,SPAC3A12.05c	0.946058	0.907519	0.952638	1.07177	0.972655	1.05458	1.18372	1.11214	1.11471
1431835	SPAC3A12.06c	0.974905	1.07674	0.86304	0.990801	0.946058	1.07923	1.10701	1.08423	1.08172
1.43512e+06	rpb11,SPAC3A12.07	1.04729	1.0163	0.937896	0.872564	0.99539	1.04006	1.25992	1.02337	1.16743
1.43637e+06	SPAC3A12.08	1.01866	1.00231	0.837987	1.10191	0.972655	1.04247	N/A	1.14076	1.05702
1.43768e+06	SPAC3A12.09c	0.97041	0.835088	0.808041	0.850667	0.886791	0.92445	0.943874	1.04729	0.99539
1.43951e+06	rpl2001,rpl20-1,rpl20,yl17b,rpl18a-2,SPAC3A12.10	1.04972	0.963707	1.12117	1.18175	1.06169	1.19862	1.23975	1.2079	1.18434
1440531	cwf2,prp3,SPAC3A12.11c	1	0.954842	0.898132	0.997692	1.01866	0.972655	1.15136	1.18372	1.217
1.44243e+06	atp11,SPAC3A12.12	0.986233	0.937354	0.882703	N/A	0.997692	1.00696	1.37872	1.24833	1.16205
1443542	SPAC3A12.13c	1.09429	0.974905	1.08673	1.06191	1.07674	0.959264	1.42076	1.24258	1.17013
1446248	cam1,SPAC3A12.14	0.961483	0.943874	0.993092	1.09177	0.935191	0.983957	1.66632	1.30435	1.217
1.44928e+06	vps53,SPAC3A12.15	0.981686	1.00928	0.964264	N/A	1.01396	0.997692	1.1487	1.17555	1.23114
1.4518e+06	tim17,SPAC3A12.16c	0.946058	0.926588	0.719467	0.943874	0.965936	0.777366	1.11729	1.04006	0.988514
1453315	cys12,cys1b,SPAC3A12.17c	1.04972	1.02101	0.866037	1.13027	0.946058	0.890899	1.20303	1.07674	1.10445
1457016	zwf1,SPAC3A12.18,SPAC9.01	0.993092	1.07674	0.937896	1.01396	0.954842	0.937354	1.08673	0.993092	0.907519
1458236	SPAC9.02c	0.941696	1.02337	1.16473	1.04006	1.01866	1.02811	1.13813	1.03288	1.03526
1.46008e+06	brr2,spp41,SPAC9.03c	1.00928	1.0693	0.939523	1.06683	1.00928	1.01396	1.13813	1.04006	1.05458
1.47043e+06	Tf2-1,SPAC9.04	0.910267	0.949352	1.27771	1.00297	0.995957	1.0524	0.741279	0.970443	0.988893
1473987	SPAC9.05	0.941696	0.972655	0.907519	1.03049	0.935191	0.986233	1.1355	0.997692	1.01866
1474852	SPAC9.06c	0.89296	0.943874	0.902814	0.862542	0.90125	0.95705	1.02101	1.06191	1.00928
1.47636e+06	SPAC9.07c	0.899171	0.997692	1.01572	0.963707	0.89296	1.01866	0.972655	1	1.04972
1.47853e+06	SPAC9.08c	0.983957	0.922316	1.02633	0.941696	0.880666	0.933033	1.00463	1.01396	0.99539
1.4814e+06	SPAC9.09	0.899171	N/A	0.837987	1.08673	1.12246	1.10445	1.00696	1.10191	1.11729
1485095	SPAC9.10	0.95705	0.92445	0.854114	0.920188	0.833161	0.816014	0.965936	0.890899	0.817902
1.48727e+06	SPAC9.11	0.876606	1.01396	0.851159	1.04972	0.884745	1.02101	1.05702	1.00928	0.933033
1488441	atp12,SPAC9.12c	0.80107	0.817902	0.875088	0.988514	0.941696	1.04247	1.11729	0.974905	0.988514
1489953	cwf16,SPAC9.13c,SPAPJ735.01c	0.895025	N/A	0.984525	N/A	N/A	N/A	N/A	N/A	N/A
1492184	SPAPJ735.02c,SPAC5D6.13	0.852635	0.858565	0.866037	1.26284	1.01396	1.03766	1.29834	1.08172	1.14076
1494121	SPAC5D6.12	1.04247	1.01162	1.06992	1.09682	1.07923	0.97942	0.922316	1.04006	1.07425
1.49575e+06	SPAC5D6.10c	0.907519	0.954842	0.921784	1.13813	1.09429	1.17283	1.67791	1.18099	1.34723
1.49869e+06	SPAC5D6.09c	0.911722	0.850667	0.768438	0.827406	0.890899	0.854607	N/A	0.937354	0.993092
1500274	mes1,SPAC5D6.08c	0.897095	0.948246	0.830758	1.10191	0.864537	0.965936	1.48796	1.09682	1.06683
1.50268e+06	SPAC5D6.07c	0.90125	0.922316	0.965936	1.32869	1.03288	1.01866	1.39797	1.10701	1.09936
1504033	SPAC5D6.06c	0.806642	0.858565	0.812252	0.880666	0.878633	0.884745	N/A	0.97716	0.981686
1.50511e+06	sep11,pmc6,SPAC5D6.05	0.946058	0.954842	0.941152	1.00231	0.954842	1.02101	0.981686	1.07425	1.07923
1506968	SPAC5D6.04	1.03766	0.952638	N/A	1.0163	0.952638	0.93088	1.01396	1.05702	1.07425
1511931	SPAC5D6.02c	0.791869	0.806642	0.645058	0.907519	0.858565	0.909618	1.25701	0.988514	0.95705
1.51286e+06	rps2202,rps22-2,rps15a-2,SPAC5D6.01	0.95705	0.997692	1.27899	1.1478	1.04073	1.0712	1.03276	1.02182	1.03131
1513968	SPAC57A7.13	N/A	0.990801	N/A	0.93088	0.920188	0.952638	1.0163	1.02574	0.997692
1516485	SPAC57A7.12	1.04729	1.02101	0.989657	1.08925	0.950439	0.882703	0.990801	0.948246	0.946058
1.51868e+06	mip1,SPAC57A7.11	0.97942	0.97716	0.929805	N/A	0.928731	0.890899	0.913831	0.97716	0.97942
1525098	sec21,SPAC57A7.10c	0.95705	0.946058	0.917004	0.941696	0.926588	0.876606	0.872564	0.922316	0.913831
1.52625e+06	SPAC57A7.09	0.888843	1	0.902814	0.884745	0.866537	0.89296	0.920188	0.880666	0.886791
1.52948e+06	pzh1,SPAC57A7.08	1.01396	1.01162	0.998269	1.16743	0.93088	0.965936	1.08925	0.952638	1.02574
1531684	SPAC57A7.07c	0.878633	0.882703	0.896577	0.903335	0.895025	0.874583	0.907519	0.884745	0.961483
1.53262e+06	SPAC57A7.06	N/A	0.997692	N/A	1.07425	1.02811	0.915945	0.920188	0.922316	0.988514
1535737	SPAC57A7.05	0.99539	1.00928	0.857079	0.928731	0.876606	0.844791	0.895025	0.899171	0.866537
1549792	SPAC57A7.03c,SPAC167.07c	1.0693	0.948246	1.06992	0.784584	0.860551	0.860551	0.768438	0.862542	0.816014
1.55122e+06	SPAC57A7.02c,SPAC167.06c	0.943874	0.913831	1.09809	1.17283	0.983957	0.993092	0.946058	0.983957	0.937354
1.55287e+06	SPAC57A7.01,SPAC167.05	0.941696	0.920188	0.858565	1.03288	0.943874	0.954842	0.952638	0.988514	1.00696
1555303	pam17,SPAC167.04	0.874583	0.854607	0.851159	0.954842	0.888843	0.926588	0.913831	0.876606	0.866537
1557691	snu66,SPAC167.03c	1.08925	0.97942	1.02633	0.981686	0.97041	0.926588	0.99539	0.915945	0.959264
1.55841e+06	ptb1,SPAC167.02	0.93088	1.03766	0.796916	N/A	0.909618	0.928731	0.888843	0.864537	0.882703
1.5612e+06	ppk4,SPAC167.01	0.909618	0.972655	0.845279	0.897095	0.905425	0.882703	0.870551	0.90125	0.858565
1.56543e+06	SPAC167.08,Tf2-2	0.922638	0.961454	1.21202	1.01841	1.01896	1.05321	0.792039	0.988236	1.00971
1.57008e+06	SPAC1705.02	0.937354	0.905425	1.06992	0.80478	0.93088	0.897095	0.928731	0.862542	0.911722
1571154	SPAC1705.03c,SPAC23H4.19	0.856584	0.833161	0.604997	0.983957	0.959264	0.862542	0.941696	0.93088	0.961483
1576731	rbx1,pip1,SPAC23H4.18c,SPAC23H4.18c	0.928731	0.926588	0.864537	1.11729	0.854607	1.03288	1.01162	1.00463	1.02101
1578436	srb10,SPAC23H4.17c	0.858565	0.872564	0.825019	0.920188	0.884745	0.812252	0.954842	0.886791	0.907519
1.58007e+06	SPAC23H4.16c	0.928731	0.95705	0.780516	0.907519	0.961483	0.860551	0.862542	0.890899	0.928731
1.58115e+06	SPAC23H4.15	0.793701	0.814131	0.926588	0.747425	0.808508	0.835088	0.799221	0.890899	0.864537
1.58419e+06	vam6,vps39,SPAC23H4.14	1.09936	0.997692	1.20372	1.02574	0.928731	1.00928	0.943874	0.990801	1.0163
1.58787e+06	SPAC23H4.13c	0.961483	1.02101	0.946058	0.82169	0.83702	0.90125	0.862542	0.903335	0.935191
1588913	alp13,SPAC23H4.12	0.933033	0.988514	0.885768	0.915945	0.89296	0.791869	0.918064	0.82932	0.814131
1.59007e+06	SPAC23H4.11c	0.95705	0.866537	0.888843	1.02574	0.986233	0.952638	0.823591	0.876606	0.833161
1.59211e+06	thi4,SPAC23H4.10c	0.858565	0.874583	0.912249	0.868541	0.903335	0.862542	0.846745	0.895025	0.814131
1.59307e+06	cdb4,SPAC23H4.09	0.870551	0.946058	0.851159	1.08673	0.961483	0.926588	1.06437	0.922316	0.888843
1594637	SPAC23H4.08	0.97041	0.941696	0.95429	1.02574	0.868541	0.848704	0.850667	0.903335	0.878633
1.59657e+06	srp102,SPAC23H4.07c	0.954842	0.866537	0.987943	0.935191	0.880666	0.880666	0.83702	0.897095	0.882703
1.59767e+06	gln1,SPAC23H4.06	N/A	0.866537	N/A	1.00696	0.909618	0.757858	0.777366	0.897095	0.941696
1600389	SPAC23H4.05c	0.897095	0.926588	0.72951	0.903335	0.819794	0.743979	0.886791	0.80478	0.757858
1.60293e+06	SPAC23H4.04	0.882703	0.907519	0.888843	0.933033	0.948246	0.95705	0.846745	0.880666	0.939523
1.60543e+06	erv25,SPAC23H4.03c	0.844791	0.886791	1.01924	0.97041	0.941696	0.92445	0.880666	0.876606	0.848704
1606766	ppk9,SPAC23H4.02	0.97942	0.926588	0.823591	0.972655	0.897095	0.880666	0.99539	0.852635	0.884745
1611359	SPAP27G11.01,SPAC23H4.01c	0.911722	0.793701	N/A	1.02101	0.899171	0.89296	0.952638	0.856584	0.890899
1.61325e+06	SPAP27G11.02	0.988514	0.918064	0.931418	0.842842	0.884745	0.819794	0.82932	0.788218	0.884745
1.61446e+06	SPAP27G11.03	0.952638	0.92445	1.01045	0.920188	0.842842	0.92445	0.933033	0.862542	0.868541
1615782	SPAP27G11.04c	1.10957	1.02337	0.95429	0.895025	0.844791	0.878633	0.819794	0.866537	0.790041
1.6173e+06	vps41,SPAP27G11.05c	0.909618	0.864537	0.896577	0.848704	0.838956	0.918064	0.756109	0.852635	0.780967
1620731	SPAP27G11.06c	0.868541	0.986233	0.915416	0.952638	0.935191	0.928731	0.89296	0.868541	0.913831
1.62183e+06	SPAP27G11.07c	0.993092	0.874583	0.929805	0.909618	0.903335	0.89296	0.954842	0.870551	0.918064
1.62282e+06	SPAP27G11.08c	0.868541	0.835088	0.861546	0.946058	0.988514	1.0693	0.810378	0.922316	0.990801
1.62472e+06	SPAP27G11.09c	1.05214	0.913831	0.898132	0.974905	0.888843	0.82932	1.01162	0.823591	0.825496
1626311	nup184,SPAP27G11.10c	1.00928	N/A	1.06807	0.952638	0.884745	0.905425	0.749154	0.907519	0.926588
1631902	SPAP27G11.11c	1.06191	0.941696	0.939523	0.817902	0.905425	0.890899	0.897095	0.89296	0.878633
1632296	SPAP27G11.16	1.07177	1.16205	N/A	1.04729	1.02337	0.993092	0.988514	1.01162	0.963707
1635200	SPAP27G11.12	1.05458	0.974905	1.0299	0.939523	0.935191	0.858565	0.854607	0.83702	0.852635
1.63631e+06	nop10,SPAP27G11.13c	0.909618	0.952638	0.991373	0.941696	0.926588	1.01162	0.968171	N/A	0.97716
1637302	SPAP27G11.14c	0.895025	0.952638	0.957603	0.890899	0.819794	0.926588	0.90125	0.882703	0.89296
1.64002e+06	slx1,SPAP27G11.15	0.988514	0.950439	0.890384	1.02101	0.961483	0.915945	0.946058	0.909618	0.874583
1.64108e+06	SPAC343.01c,erg8	0.97942	0.959264	0.936272	0.913831	0.941696	0.922316	0.817902	0.92445	0.878633
1642953	SPAC343.02,img1	0.959264	0.959264	0.915416	1.02101	0.95705	0.903335	1.0163	0.905425	0.905425
1644292	apc11,SPAC343.03	0.972655	0.950439	0.691356	0.838956	0.799221	0.806642	0.948246	0.833161	0.835088
1.64544e+06	SPAC343.04c	0.874583	0.918064	0.806642	0.926588	0.907519	0.862542	0.842842	0.876606	0.897095
1649678	vma1,SPAC343.05	1.00231	0.874583	0.972655	0.972655	0.884745	0.89296	0.842842	0.915945	0.97041
1.65093e+06	SPAC343.06c	1.00696	0.99539	0.991373	1.11471	0.988514	0.990801	1.10957	1.00928	1.0693
1.65347e+06	mug28,SPAC343.07	0.981686	N/A	0.893475	0.974905	0.963707	0.897095	0.922316	0.959264	0.903335
1.65438e+06	SPAC343.08c,mrp17	1.03766	0.97716	1.13092	1.07177	1.01162	1.06191	1.08423	1.04488	1.05458
1.65609e+06	ubx3,mug39,SPAC343.09	1.12506	0.963707	0.82645	1.07177	1.0163	0.897095	1.00696	N/A	0.950439
1.65886e+06	met11,mthfr2,SPAC343.10	0.890899	0.842842	0.890384	0.97716	0.913831	0.850667	1.01162	0.972655	0.990801
1659912	SPAC343.11c,msc1	1.06683	1.02574	0.984525	0.868541	0.897095	0.926588	0.933033	0.997692	1.00928
1.66964e+06	rds1,SPAC343.12	0.939523	0.922316	0.806642	1.03526	0.93088	0.771997	1.01396	0.952638	0.968171
1.67066e+06	SPAC343.20	0.870551	0.946058	0.692555	0.95705	0.890899	0.864537	1.20025	1.00696	1.10445
1672554	SPAC343.13	0.959264	0.959264	0.854114	0.963707	0.911722	0.948246	1.04729	1.04006	1.1355
1673548	SPAC343.14c	0.92445	0.968171	0.965936	0.937354	0.823591	0.876606	1.07923	1.03049	1.05214
1.67591e+06	SPAC343.15	0.926588	0.850667	0.76313	0.928731	0.880666	0.915945	1.08423	0.965936	1.03288
1678504	lys2,SPAC343.16	0.972655	0.990801	0.893475	0.937354	0.852635	0.864537	1.17827	0.922316	0.922316
1679500	SPAC343.17c	1.05946	0.872564	0.843816	1.07674	0.937354	0.92445	0.852635	0.950439	1.06683
1681662	SPAC343.18	1.08925	0.997692	0.873573	1.01162	1.00696	0.905425	0.903335	0.928731	0.903335
1.68433e+06	SPAC343.19,SPAC824.01	0.899171	0.808508	0.791412	0.880666	0.819794	0.842842	0.915945	0.89296	0.963707
1689238	SPAC824.02	1.04247	0.933033	0.964264	1.10957	0.963707	1.05214	1.08673	0.97716	1.01866
1.69003e+06	SPAC824.03c	0.812252	0.858565	0.691356	0.876606	0.846745	0.795536	1.05214	0.948246	0.870551
1691964	SPAC824.04	1	0.943874	0.907519	0.890899	0.840896	0.856584	0.948246	0.882703	0.880666
1695036	vps16,SPAC824.05	1.05702	0.988514	0.802459	0.82932	0.827406	0.802923	0.844791	0.852635	0.791869
1696366	tim14,SPAC824.06,tim14	1.05458	0.82169	0.772443	1.11471	0.890899	0.911722	1.14076	0.954842	0.92445
1698033	SPAC824.07	0.920188	0.950439	0.776469	0.961483	0.880666	0.852635	0.95705	0.888843	0.856584
1.69993e+06	gda1,SPAC824.08,gdp1	0.903335	0.854607	0.833642	1.00696	0.913831	0.82932	0.907519	0.93088	0.983957
1.70155e+06	SPAC824.09c	1.04729	1.04729	0.882703	0.888843	0.82932	0.878633	0.935191	0.870551	0.899171
1704340	swi6,SPAC824.10c,SPAC664.01c	0.878633	0.854607	0.753929	0.878633	0.90125	0.833161	0.922316	0.948246	0.950439
1.70641e+06	SPAC664.02c	0.895025	0.878633	0.739694	0.766664	0.814131	0.786399	0.926588	0.876606	0.868541
1.71074e+06	SPAC664.03	0.835088	0.903335	0.76977	0.864537	0.858565	0.817902	0.943874	0.928731	0.935191
1711765	rps1602,rps16-2,rps16,SPAC664.04c	1.04006	0.954842	0.82932	0.968171	0.903335	0.737135	N/A	0.915945	0.779165
1712412	rpl13,SPAC664.05	0.95705	0.808508	0.566442	1.00463	0.937354	0.777366	0.895025	0.948246	0.972655
1.71394e+06	rpl703,rpl7,SPAC664.06	0.940776	0.965311	0.947348	0.878633	0.929403	0.89296	0.882703	0.933033	1.0163
1.71558e+06	rad9,SPAC664.07c	0.846257	0.856584	0.982372	0.868541	0.903335	0.848704	0.939523	0.97942	0.990801
1717543	SPAC664.08c	1.02337	0.897095	1.0811	0.90125	0.90125	0.876606	0.911722	0.937354	0.874583
1.72165e+06	ggt1,SPAC664.09	0.915945	0.862542	0.76313	0.884745	0.838956	0.850667	0.948246	0.868541	0.920188
1.7249e+06	klp2,SPAC664.10	0.876606	0.866537	0.926588	0.850667	0.850667	0.814131	0.905425	0.897095	0.943874
1728597	ssc1,ssp1,SPAC664.11	0.993092	0.981686	0.909093	0.952638	0.907519	0.868541	0.860551	0.909618	0.974905
1.72963e+06	SPAC664.12c	0.954842	0.950439	0.952638	0.880666	0.897095	0.943874	0.864537	0.872564	0.983957
1730551	SPAC664.13	0.986233	0.950439	0.937896	0.922316	0.864537	0.909618	0.961483	0.907519	0.965936
1733829	SPAC664.14	0.905425	0.838956	0.928195	1.05458	0.89296	0.882703	0.948246	1.0163	1.08673
1.7375e+06	SPAC664.15	0.874583	0.981686	0.851159	0.913831	0.790041	0.795536	0.937354	0.946058	0.920188
1.73914e+06	cmk1,SPACUNK12.02c	0.899171	0.922316	0.866037	0.907519	0.90125	0.823591	0.963707	0.946058	0.911722
1742139	SPAC105.01c	0.854607	0.793701	0.884234	0.852635	0.862542	0.876606	0.835088	0.874583	0.838956
1746018	SPAC105.02c	0.83702	0.92445	0.869043	0.854607	0.82169	0.838956	0.848704	0.840896	0.93088
1748327	SPAC105.03c	0.928731	0.884745	0.96929	0.926588	0.856584	0.799221	0.838956	0.905425	0.858565
1.75342e+06	SPAC17A5.01	0.959264	0.886791	0.799683	0.915945	0.854607	0.83702	0.846745	0.856584	0.860551
1.75436e+06	rec25,mug19,SPAC17A5.18c	0.911722	0.981686	1.0924	0.903335	0.827406	0.95705	0.872564	0.862542	0.884745
1.75555e+06	dbr1,SPAC17A5.02c	0.913831	0.913831	0.792784	0.937354	0.816014	0.816014	0.920188	0.937354	0.93088
1.75786e+06	rpl301,rpl3-1,rpl3,SPAC17A5.03	0.848235	0.846568	0.662366	0.980554	0.909148	0.887432	0.846745	0.922382	0.942377
1.75881e+06	mde10,SPAC17A5.04c	0.920188	0.909618	0.732043	0.860551	0.816014	0.808508	0.884745	0.852635	0.946058
1.76076e+06	SPAC17A5.05c	0.90125	0.95705	0.830758	0.888843	0.848704	0.823591	0.880666	0.842842	0.816014
1.76487e+06	ercc3sp,SPAC17A5.06	0.983957	0.852635	0.80107	0.82932	0.83702	0.735433	0.754364	0.780967	0.842842
1.76566e+06	ulp2,SPAC17A5.07c	0.915945	0.866537	0.845279	0.888843	0.905425	0.833161	0.806642	0.882703	0.915945
1769086	SPAC17A5.08	0.90125	0.89296	0.779165	1.13027	0.92445	0.974905	1.02574	0.922316	0.926588
1.77021e+06	SPAC17A5.09c	1.03288	0.981686	0.931418	0.943874	0.913831	0.907519	0.83702	0.882703	0.933033
1.77158e+06	SPAC17A5.10	0.773782	0.852635	0.761808	1.04488	0.850667	0.858565	1.08423	0.890899	0.933033
1774789	rec12,SPAC17A5.11,spo11	0.868541	0.864537	0.777816	0.983957	0.926588	0.895025	0.831238	0.948246	0.997692
1776619	ucp7,SPAC17A5.12	1.03526	1.06437	0.970971	1.28937	0.97041	0.97942	1.05946	0.909618	0.961483
1777939	SPAC17A5.13	0.89296	0.814131	0.813661	0.842842	0.786399	0.83702	0.812252	0.864537	0.874583
1782942	exo2,SPAC17A5.14	0.943874	0.972655	0.918594	0.878633	0.943874	0.90125	0.866537	0.939523	0.92445
1784133	SPAC17A5.15c	0.988514	0.864537	0.771105	0.990801	0.952638	0.864537	0.878633	0.905425	0.905425
1.78764e+06	SPAC17A5.16	N/A	1.06769	0.978582	0.941453	0.920665	0.916463	0.857812	0.938414	0.966319
1.7919e+06	SPAC17A5.17,SPAC1610.01	1.0163	0.880666	0.913831	N/A	0.928731	0.911722	0.884745	0.922316	0.895025
1.79273e+06	SPAC1610.02c	0.918064	0.840896	0.934651	0.918064	0.866537	0.920188	0.768438	0.97716	0.97716
1.79397e+06	crp79,meu5,SPAC1610.03c	1.00696	0.922316	0.904379	0.954842	0.89296	0.899171	0.89296	0.943874	1.00231
1798170	mug99,SPAC1610.04	0.915945	0.911722	0.776469	0.840896	0.858565	0.838956	0.854607	0.854607	0.825496
1.7995e+06	SPAC1610.05,SPAC1002.01	0.909618	0.952638	1.03168	1.17555	0.903335	0.986233	0.988514	0.946058	0.983957
1.80037e+06	SPAC1002.02	0.911722	0.884745	0.697372	0.827406	0.782773	0.771997	0.878633	0.846745	0.819794
1801503	gls2,SPAC1002.03c	0.854607	0.810378	0.967612	0.928731	0.907519	0.876606	0.833161	0.915945	0.943874
1.80493e+06	taf11,SPAC1002.04c	0.99539	0.990801	0.902814	0.937354	0.918064	0.948246	0.846745	0.926588	1.04972
1806194	SPAC1002.05c,jmj2	0.874583	0.791869	1.16473	0.943874	0.842842	0.876606	0.909618	0.950439	0.959264
1808363	bqt2,mug18,SPAC1002.06c	0.907519	0.89296	0.82645	0.939523	0.911722	0.878633	0.941696	0.920188	0.905425
1809500	ats1,SPAC1002.07c	0.933033	0.939523	0.946058	0.952638	0.888843	0.868541	N/A	0.905425	0.97041
1811345	SPAC1002.08c,mtf1	1.04729	1.01162	0.82932	0.852635	0.856584	0.831238	0.990801	0.862542	0.886791
1813288	dld1,dldh,SPAC1002.09c	0.846745	0.961483	0.825019	1.04972	0.842842	0.907519	0.950439	0.928731	0.946058
1815426	SPAC1002.10c	0.790041	0.749154	0.819321	0.933033	0.897095	0.880666	0.952638	0.941696	0.97716
1819018	gaa1,SPAC1002.11	0.897095	0.868541	0.952638	0.870551	0.911722	0.89296	0.941696	0.99539	1.00928
1.82e+06	SPAC1002.12c	0.838956	0.827406	0.70344	1.07923	0.950439	0.868541	0.988514	0.918064	0.974905
1823309	psu1,SPAC1002.13c	0.866537	0.888843	0.840896	0.99539	0.870551	0.876606	1.07923	0.950439	1.07674
1.82499e+06	SPAC1002.20	0.911722	0.905425	0.792784	0.89296	0.888843	0.773782	0.915945	0.886791	0.882703
1826282	itt1,SPAC1002.14	0.92445	0.950439	0.777816	0.95705	0.888843	0.852635	1.00696	1.01396	0.950439
1827392	pmc5,SPAC1002.15c,med6	0.868541	0.890899	0.879649	0.920188	0.941696	0.90125	1.10701	1.02811	1.03288
1829104	SPAC1002.16c	0.864537	0.926588	1.00173	0.920188	0.784584	0.862542	1.09177	1.08925	1.02337
1832194	SPAC1002.17c	0.907519	0.860551	0.891929	0.823591	0.862542	0.935191	0.988514	1.10701	1.07425
1.83423e+06	SPAC1002.18	1.02811	0.90125	0.939523	1.03526	0.884745	0.913831	1.17013	1.12766	1.17283
1836007	SPAC1002.21	0.880666	0.83702	1.22264	0.954842	0.968171	0.83702	0.961483	0.97041	1.13288
1.83709e+06	SPAC1002.19	1.09936	0.943874	N/A	1.11987	1.05214	0.911722	1.4012	1.13288	1.18921
1840539	SPAC1399.05c	0.909618	0.833161	0.867539	0.997692	0.93088	0.844791	1.07425	1.01396	1.07425
1841897	SPAC1399.04c	0.920188	0.926588	0.705883	0.878633	0.827406	0.835088	1.08172	0.954842	0.983957
1.8433e+06	fur4,SPAC1399.03	0.990801	0.946058	0.680657	1.23971	0.922316	0.866537	1.31039	0.968171	0.972655
1.84754e+06	SPAC1399.02	0.842842	0.808508	0.787308	0.882703	0.890899	0.89296	0.915945	0.915945	0.89296
1854897	SPAC1399.01c	0.965936	0.878633	0.926588	0.946058	0.884745	0.844791	0.825496	0.89296	0.928731
1857358	SPAP11E10.01	0.981686	0.888843	0.832199	0.933033	0.872564	0.868541	0.89296	0.897095	0.965936
1.8585e+06	SPAP11E10.02c,SPAPB1A10.01c	1.4406	1.30737	N/A	1.12246	1.24833	1.3692	0.82932	1.06683	1.10701
1.86331e+06	SPAPB1A10.02	0.915945	0.915945	0.836536	1.0693	1.00231	1.0693	1.00928	1.05458	1.0693
1.86477e+06	nxt1,SPAPB1A10.03	0.858565	0.886791	0.974342	0.76313	0.840896	0.868541	0.835088	0.911722	0.812252
1866147	cwp1,SPAPB1A10.04c	1.11214	1.13027	1.37316	0.918064	1.02101	1.14076	0.82932	0.99539	0.981686
1868572	SPAPB1A10.05	0.968171	0.899171	0.942785	1.06191	1.01396	0.972655	0.890899	0.961483	0.988514
1.86972e+06	SPAPB1A10.06c	0.819794	0.779165	0.878126	0.952638	0.926588	0.93088	0.922316	0.961483	0.954842
1.87391e+06	SPAPB1A10.07c	1.0693	1.04488	0.931418	1.00463	0.888843	0.961483	1.07177	0.935191	0.913831
1.87817e+06	SPAPB1A10.08	0.92445	0.882703	0.928195	0.959264	0.928731	0.961483	0.935191	0.943874	0.97942
1881197	ase1,SPAPB1A10.09	0.972655	0.943874	0.776469	0.97716	0.935191	0.848704	0.948246	0.866537	0.90125
1.88201e+06	ypt71,SPAPB1A10.10c	0.838956	0.840896	0.965936	1.17555	1.10445	1.12506	1.0693	1.02337	1.10445
1.88363e+06	SPAPB1A10.11c	0.842842	0.897095	N/A	0.897095	0.952638	0.920188	0.90125	0.856584	0.946058
1885845	SPAPB1A10.12c,alo1	1.00463	0.952638	1.02633	0.965936	0.935191	0.872564	0.988514	0.866537	0.926588
1.8898e+06	SPAPB1A10.13	1.04247	0.899171	0.668964	0.854607	0.770215	0.649169	0.842842	0.825496	0.793701
1892344	SPAPB1A10.14	0.903335	0.922316	0.898132	0.939523	0.858565	0.842842	N/A	0.915945	0.874583
1894194	SPAPB1A10.15	0.943874	0.884745	0.80107	0.950439	0.840896	0.866537	0.952638	0.950439	0.959264
1896910	sdh2,SPAC140.01	0.876606	0.827406	0.936272	0.915945	0.797377	0.860551	0.920188	0.965936	0.903335
1899364	gar2,SPAC140.02	N/A	N/A	N/A	0.915945	1.09682	1.17827	0.784584	0.97041	0.943874
1.90203e+06	SPAC140.03	0.844791	0.862542	0.767107	0.97942	0.946058	0.92445	0.974905	0.895025	0.886791
1903726	SPAC140.04	0.983957	0.868541	1.2163	0.92445	0.918064	0.903335	0.92445	0.952638	0.97942
1.91185e+06	ppk1,SPAC140.05,SPAC110.01	0.905425	0.840896	0.691356	N/A	0.909618	0.899171	N/A	0.888843	0.870551
1.91603e+06	pds5,SPAC110.02	0.97942	1.05946	N/A	N/A	0.675175	N/A	N/A	N/A	0.915945
1917955	cdc42,SPAC110.03	0.903335	0.97716	N/A	1.07923	0.981686	1.00696	0.952638	0.937354	0.97942
1.91941e+06	pss1,ssp1,SPAC110.04c,SPAP14E8.01c	1.08673	1.14076	1.27899	1.10191	1.10191	1.01162	0.895025	0.899171	0.99539
1925198	SPAP14E8.02	1.01396	0.926588	0.851159	1.21982	1.16205	1.02101	1.14605	0.99539	1.07923
1.92653e+06	bos1,SPAP14E8.03	1.03288	0.933033	0.849685	1.03526	0.928731	0.913831	1.01866	0.878633	0.848704
1928306	SPAP14E8.04	0.92445	0.797377	0.772443	1.01162	0.920188	0.882703	0.876606	0.911722	0.915945
1929084	SPAP14E8.05c	1.01162	0.97041	0.960928	1.18372	1.17555	1.03526	N/A	0.974905	0.99539
1930551	orp3,orc3,SPAP14E8.06c,SPAC3H1.01c	0.915945	0.918064	1.03526	1.10191	1.03766	1.00928	0.941696	0.981686	0.972655
1933032	SPAC3H1.02c	1.13027	1.0163	1.01396	0.786399	0.878633	0.880666	0.835088	0.915945	0.823591
1936438	SPAC3H1.03	0.983957	0.963707	N/A	1.10445	1.02101	1.12506	0.856584	0.856584	0.988514
1.93766e+06	mdm31,SPAC3H1.04c	0.943874	0.864537	0.835088	0.961483	0.997692	0.941696	0.920188	0.950439	0.943874
1940622	SPAC3H1.05	1.01396	0.844791	1.06069	1.04006	0.968171	0.961483	0.909618	N/A	0.92445
1.94223e+06	SPAC3H1.06c	0.959264	0.95705	0.843816	N/A	0.918064	0.941696	0.933033	0.909618	0.97041
1945787	SPAC3H1.07	0.988514	0.80107	0.708333	1.13813	1.05702	0.880666	1.02337	0.954842	0.97716
1.94663e+06	SPAC3H1.08c	1.04729	0.911722	1.0924	1.06437	1.09682	1.06683	1.13813	1.07674	1.10191
1.94828e+06	SPAC3H1.09c	N/A	0.920188	0.917004	0.946058	0.933033	0.903335	0.937354	0.952638	1.00696
1951404	SPAC3H1.10	0.810378	0.749154	0.819321	0.986233	0.920188	0.918064	1.09177	1.01162	1.00231
1956927	misc RNA	0.868541	0.988514	N/A	1.10445	1.03526	1.06437	1.16205	1.14605	1.10445
1.96149e+06	SPAC3H1.11	0.909618	0.856584	0.779165	1.06683	0.968171	0.935191	1.1487	0.961483	0.933033
1.96294e+06	snt2,SPAC3H1.12c	1.08673	0.97942	0.993092	1.02811	1.05702	0.986233	0.981686	0.97716	1.00696
1.96676e+06	ppk13,SPAC3H1.13	0.850667	0.784584	0.678302	1.01162	0.948246	1.04488	1.04247	N/A	1.03049
1.96822e+06	SPAC9G1.01,SPAC3H1.14	0.846745	0.852635	N/A	1.00928	0.97716	N/A	1.00231	1.03049	1.01162
1.97392e+06	wis4,wak1,wik1,SPAC9G1.02	0.918064	0.972655	0.875088	0.961483	0.897095	0.939523	1.08172	1.03288	0.988514
1974832	rpl3001,rpl30-1,rpl30,SPAC9G1.03c	N/A	N/A	0.788673	0.827406	0.788218	0.802923	0.97942	0.858565	0.83702
1976778	oxa101,oxa1,oxa1-1,oxa1sp1,SPAC9G1.04	0.888843	0.93088	0.878126	0.911722	N/A	1.01162	1.22264	1.03049	1.06683
1979103	SPAC9G1.05	0.899171	0.911722	0.867539	1.05458	0.959264	0.974905	1.03049	1.03288	1.09429
1.98086e+06	cyk3,SPAC9G1.06c	1.00928	0.939523	0.813661	1.17283	0.93088	1.01396	1.14076	0.92445	0.946058
1984949	SPAC9G1.07	0.876606	0.895025	0.907519	0.997692	0.920188	0.97942	1.0163	N/A	1.00231
1.98585e+06	SPAC9G1.08c	0.864537	0.983957	0.772443	1	0.968171	0.935191	N/A	0.965936	0.990801
1987604	sid1,SPAC9G1.09	1.04972	1.01162	0.765779	1.15136	1.01162	0.933033	1.1487	0.965936	0.981686
1988751	SPAC9G1.10c	0.876606	0.852635	0.75132	0.911722	0.890899	0.844791	0.937354	0.920188	0.878633
1.99302e+06	spn4,SPAC9G1.11c	1.02811	0.905425	0.957603	0.937354	0.882703	0.939523	0.882703	0.974905	0.913831
1995463	cpd1,SPAC9G1.12	0.93088	0.835088	0.870551	0.943874	0.972655	0.943874	0.895025	0.903335	0.864537
1.99653e+06	SPAC9G1.13c	1.02337	0.93088	0.833642	0.986233	0.907519	0.888843	0.920188	0.848704	0.850667
1.99878e+06	vps1,SPAC9G1.14c,SPAC767.01c	0.890899	0.928731	0.936272	0.827406	0.854607	0.854607	0.788218	0.874583	0.842842
2005219	cid16,SPAC17H9.01	0.933033	0.842842	0.784584	0.986233	0.878633	0.870551	1.01396	0.795536	0.844791
2008286	SPAC17H9.02	0.918064	0.862542	0.728247	0.97942	0.950439	0.918064	0.97041	0.878633	0.850667
2.00924e+06	SPAC17H9.03c	0.97716	1.04247	0.928195	0.823591	0.895025	0.854607	0.790041	0.82169	0.802923
2011486	SPAC17H9.04c	0.905425	0.890899	0.798298	0.82932	0.854607	0.812252	0.782773	0.874583	0.833161
2014349	ebp2,SPAC17H9.05	0.983957	0.819794	0.870551	0.97041	0.890899	0.963707	0.915945	0.880666	0.913831
2.01549e+06	SPAC17H9.06c	0.920188	0.905425	0.965936	0.907519	0.850667	0.941696	0.799221	0.933033	0.872564
2017625	SPAC17H9.07	1.09429	1.01162	0.991373	0.890899	0.848704	0.858565	0.842842	0.844791	0.848704
2.01979e+06	SPAC17H9.08	0.89296	0.961483	0.964264	0.950439	0.943874	0.93088	0.870551	0.878633	0.880666
2021020	ras1,ste5,SPAC17H9.09c	0.895025	0.935191	0.810846	0.972655	0.986233	0.993092	0.788218	0.943874	0.950439
2022384	ddb1,SPAC17H9.10c	0.922316	0.82169	0.680657	0.913831	0.868541	0.90125	0.911722	0.852635	0.858565
2026420	SPAC17H9.11	1.01396	0.872564	0.920188	1.06191	0.981686	1.00696	1.01396	N/A	0.89296
2027331	SPAC17H9.12c	0.963707	0.890899	0.82645	0.941696	0.890899	0.890899	1.00231	0.905425	0.882703
2.02856e+06	SPAC17H9.13c	N/A	0.988514	0.866037	1.07674	0.997692	0.860551	0.895025	0.95705	0.959264
2030668	SPAC17H9.14c	0.95705	0.866537	0.952638	0.946058	0.890899	0.872564	0.793701	0.835088	0.840896
2.03232e+06	tom22,SPAC17H9.16	0.928731	0.882703	0.708333	0.981686	0.922316	0.793701	0.846745	0.80478	0.838956
2033215	mdm10,SPAC17H9.17c	0.918064	0.870551	0.937896	0.918064	N/A	0.903335	0.913831	0.918064	0.926588
2034680	SPAC17H9.18c	0.993092	1.23971	1.13879	0.937354	0.888843	1.04006	0.943874	N/A	1.00696
2.03546e+06	cdt2,SPAC17H9.19c,sev2	0.97942	0.939523	0.806642	0.89296	0.866537	0.810378	0.860551	0.888843	0.866537
2039330	psc3,SPAC17H9.20,SPAC607.01	0.952638	0.954842	0.970971	0.939523	0.922316	0.913831	0.790041	0.928731	0.97041
2.04088e+06	SPAC607.02c	0.963707	0.895025	0.861546	0.909618	0.915945	0.939523	1.25122	0.965936	1.1487
2042062	snu13,SPAC607.03c	0.83702	0.886791	0.799683	0.950439	0.854607	0.864537	0.833161	0.840896	0.82932
2.04397e+06	SPAC607.04	0.874583	0.866537	0.875088	1.10191	0.963707	1	0.983957	0.997692	N/A
2045465	rpn9,SPAC607.05	0.819794	0.856584	0.817902	0.83702	0.779165	0.827406	0.874583	0.907519	0.864537
2.04652e+06	SPAC607.06c	0.948246	0.909618	0.933033	0.95705	0.961483	0.974905	0.777366	0.82932	0.933033
2.04885e+06	SPAC607.07c	0.97716	1.03288	1.01748	1.24833	0.97041	1.02811	1.01396	0.99539	0.952638
2.0498e+06	SPAC607.08c	0.905425	1.08925	0.891929	0.825496	0.761368	0.712025	0.862542	0.788218	0.793701
2051728	btn1,SPAC607.09c	0.888843	1.06191	0.785945	0.915945	0.860551	0.83702	0.844791	0.854607	0.82169
2.0574e+06	spo3,SPAC607.10	0.854607	0.850667	0.931418	0.856584	0.950439	0.915945	0.823591	0.864537	0.907519
2059048	vma11,SPAC732.01	0.886791	0.876606	N/A	0.80478	0.858565	0.903335	0.784584	0.880666	0.915945
2060608	SPAC732.02c	0.844791	0.80107	0.835088	1.05702	0.913831	0.939523	0.972655	0.882703	0.870551
2063104	SPAC732.03c,SPAC3C7.01c	0.941696	0.97716	N/A	0.928731	0.935191	0.880666	0.831238	0.89296	0.897095
2.06632e+06	SPAC3C7.02c	0.948246	0.97942	0.866037	0.886791	0.784584	0.840896	0.733736	0.780967	0.779165
2068065	rhp55,SPAC3C7.03c	0.82169	0.838956	0.776469	0.83702	0.939523	0.946058	0.742262	0.870551	0.844791
2.07155e+06	SPAC3C7.04	0.946058	0.911722	0.819321	0.899171	0.926588	0.895025	0.858565	0.840896	0.808508
2.07338e+06	SPAC3C7.05c	0.972655	0.835088	0.918594	0.915945	0.907519	0.909618	0.782773	0.882703	0.844791
2.07541e+06	pit1,SPAC3C7.06c	0.888843	0.814131	0.672451	1.10701	0.920188	0.943874	1.05946	0.920188	0.842842
2.079e+06	SPAC3C7.07c	0.948246	0.933033	0.987943	0.846745	0.846745	0.816014	0.756109	0.890899	0.860551
2.08039e+06	elf1,SPAC3C7.08c	0.974905	0.972655	0.833642	1.14605	1.00696	1.00696	1.00463	0.968171	1.02811
2.0852e+06	set8,SPAC3C7.09	0.838956	0.866537	0.860055	0.997692	0.965936	0.948246	0.866537	0.870551	0.890899
2.08665e+06	SPAC3C7.10	0.997692	1.03288	0.994815	0.939523	0.920188	0.918064	0.848704	0.915945	0.890899
2088204	cnx1,SPAC3C7.11c	0.877134	0.787912	0.802123	0.886217	0.915559	0.826115	0.839585	0.832072	0.870663
2091763	tip1,noc1,SPAC3C7.12	0.858565	0.965936	0.748721	0.725309	0.780967	0.759611	0.89296	0.814131	0.770215
2.0927e+06	SPAC3C7.13c	0.886791	0.941696	0.803851	1.04247	0.993092	0.882703	0.968171	0.950439	0.983957
2095487	obr1,uhp1,SPAC3C7.14c	0.92445	0.920188	0.72951	0.963707	0.915945	0.694157	0.905425	0.816014	0.819794
2.09799e+06	SPAC3C7.15c,SPAC25A8.03c	1.71713	N/A	N/A	1.06437	1.18099	1.40444	1.07674	1.02337	1.09682
2099514	snf2,SPAC25A8.01c	0.886791	0.926588	0.939523	0.946058	0.895025	0.903335	0.848704	0.870551	0.840896
2.1043e+06	SPAC25A8.02	0.788218	0.779165	0.716978	0.872564	0.878633	0.870551	0.808508	0.838956	0.858565
2105383	acp2,SPAC631.01c	1.11987	0.939523	0.918594	1.06683	0.974905	0.846745	0.846745	0.82932	0.850667
2.11063e+06	SPAC631.02	0.858565	0.990801	0.891929	0.993092	0.93088	0.89296	0.856584	0.810378	0.844791
2113762	SPAC631.03,SPAC20H4.01	0.899171	0.842842	0.837987	0.948246	0.89296	0.878633	0.825496	0.806642	0.844791
2.11536e+06	SPAC20H4.02	0.842842	N/A	0.926588	1.02574	0.988514	0.954842	0.90125	0.870551	0.870551
2.11656e+06	tfs1,SPAC20H4.03c	0.905425	0.92445	0.881175	0.941696	0.968171	0.952638	0.918064	0.874583	0.880666
2.11966e+06	SPAC20H4.04	1.08925	0.972655	0.885768	1.00231	0.95705	0.937354	0.82932	0.814131	0.83702
2.12054e+06	SPAC20H4.05c	1.02811	0.937354	0.998269	0.888843	0.882703	0.915945	0.770215	0.854607	0.806642
2122055	SPAC20H4.06c	1.18921	1.23114	1.22476	1.08925	1.16205	1.26284	0.99539	0.986233	0.952638
2124906	rhp57,SPAC20H4.07	0.990801	0.903335	1.07177	0.983957	0.920188	0.905425	0.737135	0.827406	0.860551
2126361	SPAC20H4.08	0.972655	0.937354	1.01572	0.97041	0.915945	0.878633	0.918064	0.920188	0.882703
2.12812e+06	SPAC20H4.09	0.97716	0.95705	1.00173	0.937354	0.905425	0.909618	0.907519	0.870551	0.862542
2.13214e+06	ufd2,SPAC20H4.10	0.928731	0.943874	0.784584	0.911722	0.878633	0.848704	0.82169	0.797377	0.795536
2133098	rho5,SPAC20H4.11c	0.920188	0.911722	0.707107	0.941696	0.899171	0.880666	0.899171	0.918064	0.943874
2.1356e+06	SPAC23C11.01	0.937354	0.876606	0.896577	0.913831	0.920188	0.895025	0.846745	0.913831	0.974905
2.13646e+06	rps23,SPAC23C11.02c	1.01396	0.968171	0.836536	1.02574	0.993092	0.974905	1.10191	1.03526	1.11214
2.1383e+06	SPAC23C11.03	0.878633	0.870551	0.765779	0.95705	0.880666	0.812252	0.833161	0.814131	0.852635
2139421	pnk1,SPAC23C11.04c	0.918064	0.860551	0.858565	1.00928	0.961483	0.954842	0.907519	0.943874	0.864537
2141926	SPAC23C11.05	0.840896	0.858565	0.740977	0.946058	0.943874	0.83702	0.890899	0.895025	0.95705
2.14296e+06	SPAC23C11.06c	0.903335	0.97716	0.921784	0.911722	0.866537	0.773782	0.920188	0.890899	0.968171
2145962	SPAC23C11.07	0.848704	0.895025	0.641713	0.878633	0.812252	0.756109	0.972655	0.90125	0.911722
2147054	php3,SPAC23C11.08	0.918064	0.961483	0.946058	1.18921	0.97041	1.02101	1.02574	0.954842	0.993092
2.15054e+06	SPAC23C11.09	0.937354	0.874583	0.870551	1.0163	0.909618	0.909618	0.874583	0.866537	0.878633
2151663	SPAC23C11.10	0.93088	0.808508	0.757858	0.92445	0.793701	0.844791	0.959264	0.874583	0.856584
2154055	cka1,orb5,SPAC23C11.11	0.876606	0.941696	0.843816	0.935191	0.937354	0.876606	0.888843	0.878633	0.884745
2.15579e+06	hcn1,SPAC23C11.12	1	1.05214	1.17691	0.948246	0.954842	0.920188	0.835088	0.876606	0.922316
2156693	SPAC23C11.13c	0.983397	0.979069	0.942994	0.984243	0.827874	0.841372	0.884395	0.873786	0.820243
2160439	zhf1,SPAC23C11.14	0.895025	0.862542	0.890384	0.897095	0.905425	0.888843	0.802923	0.852635	0.842842
2.16445e+06	pst2,SPAC23C11.15	0.90125	0.948246	0.949342	0.986233	0.937354	0.965936	0.870551	0.899171	0.856584
2166882	plo1,SPAC23C11.16	0.852635	0.97716	0.849685	N/A	0.939523	0.854607	0.862542	0.858565	0.884745
2169114	SPAC23C11.17	0.777366	0.907519	N/A	0.972655	0.926588	0.880666	0.905425	0.880666	0.874583
2.17092e+06	msh1,SPAC13F5.01c,SPAC23C11.18c	0.941696	0.946058	0.95429	0.791869	0.835088	0.872564	0.721965	0.874583	0.866537
2.17374e+06	ptr6,taf7,SPAC13F5.02c	1.01866	0.846745	0.875088	0.997692	0.961483	0.870551	0.952638	0.92445	0.920188
2176428	SPAC13F5.03c	0.974905	0.862542	0.946058	0.90125	0.831238	0.757858	0.823591	0.833161	0.82932
2.17885e+06	SPAC13F5.04c	1.11729	1.01396	0.747425	0.963707	0.941696	0.705475	0.986233	0.791869	0.812252
2.18177e+06	SPAC13F5.05	0.797377	0.913831	0.761808	0.99539	0.974905	1.14605	1.03766	0.997692	0.99539
2183332	sec10,SPAC13F5.06c	0.967377	0.924202	0.865207	0.897993	0.928442	0.968945	1.02577	0.951332	0.943355
2185908	SPAC13F5.07c	1.00696	0.986233	0.832199	0.838956	0.842842	0.80107	0.872564	0.905425	0.868541
2.18972e+06	SPAC1783.01	0.905425	0.876606	0.822165	0.833161	0.866537	0.823591	0.918064	0.950439	0.882703
2.19077e+06	vps66,SPAC1783.02c	0.93088	0.899171	0.851159	0.954842	0.870551	0.890899	1.04488	0.974905	0.986233
2.19259e+06	fta2,SPAC1783.03,sma2	0.93088	0.864537	0.764453	0.872564	0.89296	0.838956	0.972655	0.897095	1.03049
2193505	hst4,SPAC1783.04c	1.05458	1.0163	0.942785	0.92445	1.00696	0.933033	1.02337	0.97041	1.04247
2199800	hrp1,chd1,SPAC1783.05	0.92445	0.852635	0.806642	1.03288	0.909618	0.928731	1.03049	0.963707	1.00463
2.20064e+06	atg12,apg12,SPAC1783.06c	0.911722	0.888843	1.02101	0.82932	0.922316	0.965936	0.825496	0.868541	0.903335
2.20201e+06	pap1,SPAC1783.07c	0.915945	0.850667	1.12701	0.864537	0.89296	0.920188	0.911722	0.993092	0.965936
2.20493e+06	rpl1502,rpl15-2,SPAC1783.08c	0.870551	0.80478	0.840896	0.948246	0.909618	0.852635	0.878633	0.954842	1.00463
2206376	SPAC1783.09c,SPAC18G6.16c,SPAC1327.01c	0.876606	0.842842	0.858565	1.03049	0.920188	0.897095	1.09682	0.941696	0.954842
2211083	SPAC18G6.01c	1.00696	0.95705	0.701007	1.12246	0.981686	0.99539	1.11729	1.00696	0.918064
2212152	chp1,SPAC18G6.02c	0.935191	0.920188	0.788673	0.928731	0.850667	0.835088	1.05458	0.918064	0.899171
2217196	ypt3,SPAC18G6.03	1.21193	0.958204	0.727066	1.03467	0.933573	0.926186	1.19429	1.02408	0.968812
2218456	shm2,SPAC18G6.04c	1.01396	0.876606	0.679479	0.922316	0.856584	0.810378	1.09682	0.922316	0.933033
2.22062e+06	SPAC18G6.05c	1.39152	1.59475	1.91521	1.08423	1.2283	1.29235	1.02811	1.00696	1.17283
2.23049e+06	SPAC18G6.06	1.07923	0.926588	0.913831	1.08172	0.97041	0.886791	1.19748	1.04006	1.01162
2.23166e+06	mra1,SPAC18G6.07c	0.948246	0.878633	0.875088	0.97041	0.899171	0.874583	1.05458	0.997692	0.97716
2234514	SPAC18G6.09c	0.915945	0.909618	0.779165	0.952638	0.880666	0.814131	1.21139	0.915945	0.878633
2.23731e+06	SPAC18G6.10	0.90125	0.874583	0.991373	1.08925	0.903335	0.878633	1.17283	1.03049	1.09177
2.23852e+06	rrn3,SPAC18G6.11c	0.850667	0.848704	0.870551	0.920188	0.83702	0.884745	0.886791	0.997692	1.0163
2240859	B22918-1,SPAC18G6.12c	0.870551	0.780967	0.788673	0.937354	0.862542	0.827406	1.06191	0.862542	0.82932
2.24205e+06	SPAC18G6.13	1.01396	0.909618	0.748721	0.856584	0.915945	0.777366	1.07923	0.913831	0.933033
2243077	rps7,SPAC18G6.14c	0.880666	0.866537	0.531264	1.08925	1.0163	1.00928	1.17013	1.13027	1.21139
2.24526e+06	mal3,SPAC18G6.15	0.97716	0.876606	0.665495	0.933033	0.844791	0.833161	1.06191	0.907519	0.93088
2247582	SPAC13D6.01	0.899171	0.862542	0.714497	0.933033	0.80107	0.852635	1.00463	0.903335	0.868541
2249153	byr3,SPAC13D6.02c	0.963707	0.819794	0.516736	1.02811	1.01866	0.918064	1.06683	1.03766	1.08172
2.25161e+06	SPAC13D6.03c	0.974905	0.870551	0.947698	0.97041	0.986233	0.89296	0.968171	0.983957	0.981686
2253036	btb3,SPAC13D6.04c	0.779165	0.864537	0.840896	0.939523	0.866537	0.946058	1.07674	0.961483	0.948246
2.25472e+06	alp11,SPAC4G9.01,SPAC13D6.05	0.886791	0.799221	0.82645	0.961483	0.870551	0.852635	0.952638	0.986233	1.00928
2256286	SPAC4G9.02	0.935191	0.816014	0.89969	1.16743	0.939523	1.0163	1.11471	1.04729	1.05702
2257172	adk1,SPAC4G9.03	N/A	0.833161	1.08298	1.27456	1.4914	1.62826	1.2086	1.25701	1.34723
2258326	SPAC4G9.04c	1.07674	0.89296	N/A	0.872564	0.874583	0.817902	0.920188	0.895025	0.848704
2.26194e+06	SPAC4G9.05	0.990801	0.897095	0.929805	0.918064	0.981686	0.961483	0.795536	0.981686	0.899171
2.26305e+06	SPAC4G9.06c	0.777366	0.773782	0.760489	0.882703	0.799221	0.858565	0.876606	0.858565	0.911722
2265534	B8647-3,SPAC4G9.07	0.850667	0.862542	0.895025	0.723635	0.802923	0.816014	0.788218	0.882703	0.791869
2267619	rpc2,SPAC4G9.08c	0.890899	0.82932	0.746131	1.07177	0.888843	0.933033	1.00463	0.933033	1.03526
2.27155e+06	arg11,SPAC4G9.09c	0.915945	0.777366	0.843816	0.884745	0.926588	0.83702	0.946058	0.880666	0.99539
2275378	arg3,SPAC4G9.10	0.819794	0.698985	0.936272	0.905425	0.903335	0.831238	0.997692	0.918064	0.965936
2276845	cmb1,SPAC4G9.11c	0.880666	0.82932	0.843816	0.935191	0.926588	0.89296	0.872564	0.880666	0.92445
2278434	SPAC4G9.12	0.882703	0.874583	0.730775	0.911722	0.784584	0.793701	1.08673	0.888843	0.835088
2.2795e+06	vps26,pep8,SPAC4G9.13c	0.903335	0.838956	0.858565	0.943874	0.907519	0.928731	0.913831	0.941696	0.89296
2.28194e+06	SPAC4G9.14	0.840896	0.802923	0.91067	0.899171	0.842842	0.882703	1.04729	0.915945	0.840896
2.28386e+06	SPAC4G9.15	0.827406	0.816014	0.771105	0.882703	0.850667	0.782773	0.833161	0.848704	0.823591
2284731	rpl901,rpl9-1,SPAC4G9.16c	0.882703	0.872564	0.823591	0.939523	0.933033	0.937354	0.922316	0.972655	1.01866
2286165	SPAC4G9.17c,mrps5	0.840896	0.823591	0.876606	0.918064	0.840896	0.905425	1.02337	0.922316	0.950439
2288750	SPAC4G9.19	0.780967	0.831238	0.849685	0.882703	0.854607	0.750886	0.882703	0.819794	0.866537
2.28994e+06	SPAC4G9.20c	0.852635	0.831238	0.764453	0.840896	0.816014	0.793701	0.899171	0.82932	0.903335
2294338	erg7,SPAC4G9.21c,SPAC13G7.01c,erg7	0.808508	0.782773	0.780516	0.866537	0.905425	0.831238	0.786399	0.782773	0.833161
2.29701e+06	ssa1,SPAC13G7.02c	1.28787	1.31846	N/A	1.09635	1.32319	1.38945	1.17052	1.07872	1.08934
2.30055e+06	SPAC13G7.03	0.974905	0.895025	0.870551	1.04006	1.05458	0.897095	1.08423	0.878633	0.968171
2.30199e+06	mac1,SPAC13G7.04c	0.850667	0.817902	0.854114	0.835088	0.878633	0.842842	0.844791	0.848704	0.874583
2.30727e+06	SPAC13G7.05	0.899171	0.846745	0.934651	1.03288	0.846745	0.880666	0.97041	0.950439	0.909618
2309038	SPAC13G7.06	0.968171	0.831238	0.771105	0.858565	0.846745	0.756109	0.848704	0.80107	0.810378
2.31024e+06	SPAC13G7.07	0.777366	0.812252	0.785945	0.897095	0.83702	0.808508	0.907519	0.82169	0.770215
2.31193e+06	crb3,SPAC13G7.08c	N/A	1.03049	1.07549	1.07923	0.937354	0.899171	1.08172	0.858565	0.907519
2.31372e+06	SPAC13G7.09c	0.943874	1.3692	N/A	0.880666	0.990801	1.16205	0.817902	0.92445	0.948246
2315502	SPAC13G7.10	0.856584	0.905425	0.734584	1.00231	0.864537	0.814131	0.812252	0.854607	0.852635
2316615	SPAC13G7.11	0.915945	0.950439	0.993092	0.97716	0.935191	0.876606	0.899171	0.866537	0.884745
2.31766e+06	SPAC13G7.12c	0.819794	0.771997	0.784584	0.862542	0.862542	0.844791	0.884745	0.848704	0.854607
2320113	msa1,SPAC6C3.01c,SPAC13G7.13c	0.775572	0.90125	0.878126	0.993092	0.810378	0.780967	0.907519	0.790041	0.83702
2325844	SPAC6C3.02c	0.833161	0.795536	0.684205	0.968171	0.816014	0.740549	0.750886	0.812252	0.810378
2327356	SPAC6C3.03c	0.922316	0.948246	0.887304	0.899171	0.858565	0.886791	0.779165	0.862542	0.825496
2330710	cit1,SPAC6C3.04	0.825496	0.726986	0.855595	0.882703	0.858565	0.773782	0.766664	0.810378	0.83702
2.33243e+06	SPAC6C3.05	0.928731	0.897095	0.887304	0.920188	0.868541	0.868541	0.899171	0.858565	0.83702
2.33402e+06	SPAC6C3.06c	0.952638	0.93088	0.876606	1.01396	0.946058	0.858565	0.997692	0.915945	0.926588
2.33799e+06	SPAC6C3.07	0.790041	0.808508	0.784584	0.988514	0.823591	0.868541	1.03766	0.876606	0.874583
2339661	SPAC6C3.08	1.06191	1.10445	1.34723	1.01866	1.07177	1.05214	1.10701	1.09177	1.04006
2341573	SPAC6C3.09	0.918064	0.872564	0.86304	0.890899	0.80478	0.833161	0.868541	0.882703	0.860551
2.34276e+06	SPAC6C3.10c,SPAC17G8.01c	0.905425	0.884745	0.809442	0.880666	0.862542	0.808508	0.903335	0.844791	0.90125
2346381	SPAC17G8.02	0.895025	0.850667	0.860055	0.854607	0.80478	0.808508	0.825496	0.812252	0.874583
2.34761e+06	dpb3,SPAC17G8.03c	0.946058	0.850667	0.813661	0.935191	0.905425	0.780967	0.82932	0.80478	0.888843
2349780	arc15,SPAC17G8.04c	0.911722	0.943874	0.982821	0.899171	0.862542	0.903335	0.780967	0.897095	0.831238
2.35166e+06	SPAC17G8.05	0.95705	0.907519	0.942785	0.852635	0.814131	0.797377	0.779165	0.771997	0.773782
2.35296e+06	SPAC17G8.06c	1.37554	N/A	N/A	1.05946	1.16473	1.38831	0.866537	0.913831	0.993092
2355622	SPAC17G8.07	0.747425	0.766664	0.777816	0.899171	0.882703	0.795536	0.80478	0.831238	0.777366
2356629	SPAC17G8.08c	0.968497	0.85615	0.892983	0.960062	0.911936	0.858159	0.850467	0.856396	0.898745
2358652	shg1,SPAC17G8.09	0.831238	0.819794	0.771105	1.07674	0.918064	0.997692	1.08172	0.97716	0.968171
2.35973e+06	dma1,SPAC17G8.10c	0.862542	0.799221	0.684205	0.866537	0.799221	0.842842	0.806642	0.835088	0.814131
2.3617e+06	SPAC17G8.11c	0.850667	0.928731	0.994815	0.993092	0.920188	0.918064	0.895025	0.950439	0.952638
2363408	SPNCRNA.77	0.880666	0.928731	0.929805	0.864537	0.799221	0.816014	0.779165	0.812252	0.718636
2.36583e+06	SPAC17G8.12	1.0693	1.04488	N/A	1.18921	0.935191	0.895025	0.93088	0.882703	0.878633
2.36671e+06	mst2,SPAC17G8.13c,mst2	0.870551	0.882703	0.843816	0.92445	0.922316	0.852635	0.819794	0.80107	0.810378
2369684	pck1,SPAC22H10.01c,SPAC17G8.14c	0.950439	0.838956	0.918594	1	0.946058	0.884745	0.895025	0.844791	0.82932
2373013	SPAC22H10.02	0.897095	0.981686	0.823591	0.858565	0.779165	0.80478	0.82169	0.880666	0.844791
2.37541e+06	kap114,SPAC22H10.03c	0.90125	0.90125	0.843816	N/A	0.846745	0.868541	N/A	0.712025	0.82932
2379008	SPAC22H10.04	0.911722	0.771997	0.913831	0.959264	0.876606	0.788218	0.7457	0.878633	0.899171
2380097	SPAC22H10.05c	0.905425	0.878633	0.742262	0.959264	0.882703	0.868541	0.850667	0.864537	0.918064
2382356	SPAC22H10.06c	0.935191	0.848704	0.728247	0.700602	0.710382	0.786399	0.874583	0.808508	0.870551
2.38271e+06	zym1,SPAC22H10.13	N/A	N/A	N/A	N/A	0.870551	0.862542	N/A	N/A	N/A
2.38536e+06	scd2,ral3,SPAC22H10.07	0.905425	0.862542	0.823591	0.866537	0.823591	0.825496	0.817902	0.80478	0.856584
2387826	SPAC22H10.08	0.97041	0.89296	1.0122	0.903335	0.797377	0.817902	0.775572	0.876606	0.890899
2389939	SPAC22H10.09	0.806642	0.768438	0.923382	0.844791	0.92445	0.846745	0.749154	0.89296	0.897095
2392304	alp21,sto1,SPAC22H10.10	0.856584	0.882703	0.740977	0.895025	0.866537	0.895025	0.918064	0.835088	0.833161
2.39386e+06	SPAC22H10.11c	0.860551	0.899171	0.861546	0.92445	0.850667	0.82932	0.852635	0.82932	0.823591
2.39681e+06	gdi1,sec19,SPAC22H10.12c	0.890899	0.876606	0.91067	1.00696	0.897095	0.895025	0.965936	0.903335	0.954842
2398717	SPAC15F9.01c	0.913831	0.862542	1.02101	0.905425	0.860551	0.870551	0.816014	0.897095	0.928731
2.40097e+06	seh1,SPAC15F9.02	0.80107	0.812252	0.694959	0.886791	0.773782	0.80478	0.840896	0.868541	0.838956
2402063	nxt2,SPAC15F9.03c,SPAC1B9.01c	0.825496	0.876606	0.788673	1.03288	0.890899	1.02574	1.09936	0.968171	0.909618
2403833	sck1,SPAC1B9.02c	N/A	0.974905	0.934651	0.920188	0.926588	0.854607	0.854607	0.884745	0.878633
2408470	SPAC6B12.01,SPAC1B9.03c	0.990801	0.941696	0.967612	0.816014	0.848704	0.806642	0.810378	0.825496	0.76313
2.40959e+06	SPAC6B12.02c	0.922316	0.866537	1.06253	0.903335	0.82169	0.812252	0.862542	0.860551	0.842842
2.41554e+06	SPAC6B12.03c	0.922316	0.823591	0.981119	0.884745	0.886791	0.864537	0.897095	0.858565	0.814131
2.41821e+06	SPAC6B12.04c	0.83702	0.858565	0.747425	0.735433	0.771997	0.728668	0.80107	0.80107	0.756109
2.41984e+06	SPAC6B12.05c	0.961483	0.854607	0.861546	0.833161	0.779165	0.703847	0.950439	0.743979	0.812252
2.42312e+06	SPAC6B12.07c	0.730353	0.720298	0.799683	0.743979	0.812252	0.848704	0.750886	0.866537	0.870551
2.42794e+06	SPAC6B12.08	0.918064	0.878633	0.86304	0.806642	0.852635	0.808508	0.903335	0.886791	0.952638
2429590	SPAC6B12.09	N/A	0.749154	0.743549	0.888843	0.788218	0.868541	0.831238	0.858565	0.854607
2430458	spp1,pri1,SPAC6B12.10c	0.907519	0.827406	0.813661	0.874583	0.838956	0.827406	1.02337	0.840896	0.842842
2432366	drc1,SPAC6B12.11	0.981686	0.97716	0.869043	0.905425	0.870551	0.773782	0.888843	0.848704	0.895025
2435665	tom70,SPAC6B12.12	0.80107	0.850667	0.849685	0.833161	0.775572	0.812252	0.880666	0.825496	0.817902
2437228	SPAC6B12.13	0.770215	0.725309	0.714497	0.788218	0.817902	0.864537	0.852635	0.852635	0.816014
2.43812e+06	SPAC6B12.14c	0.899171	0.812252	0.815072	0.784584	0.782773	0.689362	0.950439	0.840896	0.771997
2.44128e+06	cpc2,rkp1,SPAC6B12.15	1.02673	0.919316	0.825439	0.810378	0.73884	0.825496	0.952638	0.913831	0.932183
2444192	meu26,SPAC6B12.16	0.80478	0.768438	0.808041	0.844791	0.874583	0.880666	1.01162	0.926588	0.939523
2445304	tif212,tif22,SPAC6B12.17c,SPAC32A11.04c	0.95705	1.04006	0.981119	0.972655	0.915945	0.907519	0.92445	0.890899	0.961483
2447931	SPAC32A11.01	0.816014	0.802923	0.735858	0.80107	0.797377	0.835088	0.840896	0.846745	0.835088
2449191	SPAC32A11.02c	0.82932	0.819794	0.70466	0.790041	0.816014	0.779165	0.92445	0.860551	0.825496
2.45415e+06	SPAC32A11.03c	0.899171	0.82932	0.771105	1.00696	0.850667	0.806642	1.0163	0.911722	0.911722
2459170	trp2,SPAC19A8.15	0.952638	0.974905	1.06253	0.997692	0.858565	0.903335	0.926588	0.884745	0.943874
2.46152e+06	SPAC19A8.14	0.860551	0.790041	0.78187	1.11987	0.941696	0.848704	1.05946	0.840896	0.890899
2462664	SPAC19A8.13	0.933033	0.862542	0.857079	0.860551	0.842842	0.76313	0.817902	0.897095	0.888843
2.46389e+06	dcp2,SPAC19A8.12	1.08673	0.884745	N/A	0.974905	0.897095	0.860551	1.00231	0.833161	0.886791
2466701	SPAC19A8.11c	0.83702	0.895025	0.830758	0.946058	0.895025	0.82932	1.02337	0.848704	0.82932
2467733	SPAC19A8.10	0.918064	0.961483	0.99654	0.850667	0.835088	0.866537	0.89296	0.864537	0.897095
2.469e+06	SPAC19A8.09	0.926588	0.946058	0.962594	0.743979	0.806642	0.823591	0.68302	0.80478	0.80107
2470222	upf2,SPAC19A8.08	2.14355	N/A	N/A	1.07425	1.27162	1.55114	0.858565	0.997692	1.07425
2.47605e+06	SPAC19A8.07c	1.04247	0.852635	1.10957	0.943874	0.959264	0.909618	0.773782	0.880666	0.868541
2477245	SPAC19A8.06	0.827406	0.937354	0.68658	0.850667	0.7457	0.718636	0.737135	0.814131	0.842842
2.48026e+06	vps27,SPAC19A8.05c	0.812252	0.838956	0.810846	0.793701	0.812252	0.82932	0.858565	0.82932	0.795536
2481502	erg5,SPAC19A8.04	0.797377	0.780967	0.698581	0.882703	0.825496	0.777366	0.825496	0.761368	0.759611
2484199	SPAC19A8.03	0.886791	0.933033	0.835088	0.882703	0.816014	0.831238	0.735433	0.82932	0.797377
2.48714e+06	SPAC19A8.02	0.903335	0.905425	0.91067	0.850667	0.890899	0.852635	0.814131	0.788218	0.905425
2.49474e+06	sec73,sec7c,SPAC19A8.01c,SPAC23H3.01	0.950439	0.911722	0.843816	0.939523	0.890899	0.876606	0.864537	0.856584	0.797377
2495919	ini1,SPAC23H3.02c	0.905425	0.97942	0.690159	0.882703	0.790041	0.799221	1.00231	0.864537	0.742262
2.49727e+06	SPAC23H3.03c	0.913831	0.899171	0.950989	0.864537	0.856584	0.946058	0.823591	0.860551	0.844791
2500768	SPAC23H3.04	0.903335	0.997692	1.01748	0.82932	0.797377	0.856584	0.802923	0.882703	0.888843
2.50199e+06	swd1,SPAC23H3.05c	0.911722	0.872564	0.82932	0.823591	0.814131	0.870551	0.812252	0.82169	0.844791
2505895	apl6,SPAC23H3.06	0.878633	0.884745	0.819321	0.852635	0.895025	0.895025	0.856584	0.83702	0.810378
2506616	SPAC23H3.07c,mrp2	0.918064	0.831238	0.78187	0.880666	0.878633	0.825496	0.80478	0.80478	0.808508
2507530	bub3,SPAC23H3.08c	0.862542	0.903335	0.816486	0.954842	0.948246	0.920188	0.816014	0.842842	0.80107
2.50941e+06	SPAC23H3.09c,gly1	0.870551	1.01396	1	0.764895	0.806642	0.816014	0.790041	0.788218	0.749154
2513178	SPAC23H3.10	0.840896	0.928731	0.941152	0.907519	0.95705	0.92445	0.884745	0.83702	0.862542
2.51419e+06	SPAC23H3.11c	0.812252	0.850667	0.780516	0.880666	0.905425	0.895025	0.90125	0.864537	0.911722
2.51637e+06	SPAC23H3.12c	0.93088	0.897095	1.01572	0.963707	0.95705	0.876606	0.82932	0.810378	0.854607
2.51807e+06	gpa2,git8,SPAC23H3.13c	2.14771	N/A	N/A	0.912932	0.915044	0.87611	0.89675	0.875099	0.935754
2523769	SPAC23H3.14	1.05946	1.04729	1.13485	0.907519	1.01396	0.997692	0.850667	0.926588	0.890899
2.5248e+06	SPAC23H3.15c,SPAC25H1.01c	0.946058	0.948246	0.923382	0.93088	0.911722	0.911722	0.840896	0.911722	0.948246
2527867	jmj1,SPAC25H1.02	0.860551	0.90125	0.965936	0.922316	0.899171	0.915945	0.854607	0.884745	0.874583
2.52933e+06	mug66,SPAC25H1.03	0.721965	0.816014	0.760489	0.918064	0.868541	0.876606	0.93088	0.850667	0.816014
2.53043e+06	SPAC25H1.04	0.862542	0.920188	1.12117	0.909618	0.895025	0.922316	0.856584	0.899171	0.926588
2.53136e+06	meu29,SPAC25H1.05	0.950439	1.03526	0.962594	0.946058	0.876606	0.907519	0.92445	0.844791	0.854607
2.53337e+06	SPAC25H1.06	0.888843	0.983957	1.07549	1.08423	0.933033	0.950439	0.92445	0.941696	0.928731
2536730	SPAC25H1.07	0.92445	1.03766	0.981119	0.943874	0.937354	0.933033	0.872564	0.862542	0.823591
2.53798e+06	SPAC25H1.08c	1.02811	0.993092	0.909093	0.952638	0.922316	0.846745	0.840896	0.848704	0.835088
2540297	mde5,meu30,SPAC4A8.01,SPAC25H1.09	1.11729	1.10445	0.991373	1.15936	0.993092	0.965936	1.03049	0.868541	0.903335
2541341	SPAC4A8.02c	0.983957	1.00696	1.17487	1	1.08925	1.04247	0.742262	0.92445	0.981686
2.5425e+06	ptc4,SPAC4A8.03c	1.00231	0.968171	0.842355	1.18921	1.05214	1.02337	1.13027	0.963707	1.04006
2.54703e+06	isp6,prb1,SPAC4A8.04	N/A	N/A	1.27235	1.16205	1.18921	1.22547	0.990801	0.93088	1.02337
2548760	myp2,myo3,SPAC4A8.05c	0.913831	0.846745	N/A	1.00669	0.977981	0.959064	0.7455	0.817691	0.893606
2555485	SPAC4A8.06c	1.02574	0.990801	0.965936	1.06191	1.03049	0.97942	0.922316	0.882703	0.825496
2558196	SPAC4A8.07c	0.981686	0.915945	1.05702	0.959264	0.99539	0.954842	0.76313	0.854607	0.913831
2560599	vas1,SPAC4A8.08c	0.950439	1.03766	1.06622	1.05702	1.11471	1.12506	1.2086	1.18646	1.15136
2.56422e+06	cwf21,SPAC4A8.09c	1.07923	0.952638	1.10573	0.93088	1.02811	1.00696	0.884745	0.920188	0.922316
2567128	SPAC4A8.10	0.93088	0.95705	1.10191	0.878633	0.933033	0.911722	0.747425	0.886791	0.933033
2.56824e+06	lsd1,fas2,SPAC4A8.11c	0.950439	1.03766	1.07736	0.897095	0.941696	0.80478	0.770215	0.775572	0.814131
2.57476e+06	sds22,SPAC4A8.12c	0.93088	0.963707	1.06992	0.968171	0.968171	0.959264	0.80478	0.90125	0.907519
2576403	pts1,SPAC4A8.13c	0.905425	N/A	0.904379	0.854607	0.848704	0.920188	0.907519	0.911722	0.926588
2578098	prs1,SPAC4A8.14	0.838956	0.897095	0.783226	0.886791	0.840896	0.918064	1.07177	0.872564	0.838956
2580132	cdc3,SPAC4A8.15c	0.911722	0.92445	0.902814	0.997692	1.01162	0.99539	1.02337	0.990801	0.983957
2.58172e+06	tif33,SPAC4A8.16c,SPAC823.01c	0.882703	N/A	0.813661	0.777366	0.897095	0.884745	0.790041	0.886791	0.83702
2.58497e+06	SPAC823.02	0.972655	1.01866	0.890384	0.82932	0.915945	0.90125	0.812252	0.833161	0.831238
2.5877e+06	ppk15,SPAC823.03	0.895025	0.899171	0.936272	1.06191	1.04247	1.04488	1.03288	0.950439	N/A
2589249	SPAC823.04	0.915945	0.97942	0.934651	0.974905	0.959264	1.03526	0.866537	0.981686	0.961483
2.59022e+06	tlg2,SPAC823.05c	0.965936	0.97041	0.959264	1.05702	0.988514	0.986233	0.926588	0.907519	0.937354
2.5914e+06	taf3,SPAC823.06	0.911722	0.874583	0.960928	1.10701	1.09429	0.959264	1.18646	0.952638	0.897095
2.59297e+06	SPAC823.07	0.82932	0.954842	0.857079	0.981686	0.972655	1.03766	0.948246	0.926588	0.911722
2.59425e+06	SPAC823.08c	0.905425	0.89296	0.898132	0.816014	0.886791	0.888843	0.712025	0.846745	0.833161
2.59609e+06	SPAC823.09c	1.00231	N/A	0.904379	0.963707	0.97942	0.99539	0.918064	0.941696	0.963707
2.59752e+06	SPAC823.10c	1.01866	1.04006	1.04972	0.981686	0.97942	1.03288	0.868541	0.959264	0.899171
2599868	SPAC823.11	0.920188	0.95705	1.09051	0.952638	0.890899	0.952638	0.946058	0.899171	0.911722
2.60447e+06	SPAC823.12	0.972655	0.948246	1.03886	0.935191	1.00696	1.01396	0.82932	0.946058	0.895025
2.60547e+06	SPAC823.13c	1.02101	1.07425	1.26138	0.907519	0.99539	1.02574	0.937354	0.888843	0.899171
2.6078e+06	SPAC823.14	0.952638	0.965936	0.851159	0.974905	1.03288	0.972655	0.868541	0.905425	0.884745
2.60947e+06	ppa1,SPAC823.15	0.850667	0.959264	0.962594	1.11987	0.943874	0.97942	1.04006	0.954842	0.870551
2.61073e+06	mug179,SPAC823.16c	0.983957	0.926588	1.01572	0.93088	0.981686	1.03526	0.862542	0.937354	0.92445
2.61325e+06	SPAC7D4.14c	1.04488	0.986233	0.923382	1.01866	0.986233	0.988514	0.846745	0.868541	0.870551
2.61477e+06	SPAC7D4.13c	0.918064	0.928731	0.898132	0.907519	0.981686	0.99539	0.838956	0.918064	0.880666
2617981	SPAC7D4.12c	0.915945	0.920188	0.719467	N/A	0.97942	0.948246	1.16743	0.97716	1.00463
2620733	sec39,SPAC7D4.11c	0.926588	0.95705	1.07736	0.95705	1.04006	1.05946	0.911722	0.870551	0.95705
2621949	vma13,SPAC7D4.10	0.965936	0.968171	0.95429	0.926588	0.97716	1.08423	0.961483	0.915945	0.905425
2.62399e+06	SPAC7D4.09c	0.915945	0.946058	0.869043	0.974905	N/A	1.03288	1.02337	0.918064	0.95705
2.62611e+06	SPAC7D4.08	0.911722	0.97942	0.986233	0.852635	0.899171	0.937354	0.890899	0.874583	0.810378
2.62652e+06	trx1,SPAC7D4.07c	N/A	N/A	N/A	1.15402	1.15936	1.10957	N/A	N/A	N/A
2.62824e+06	alg3,SPAC7D4.06c	0.937354	0.876606	0.928195	0.939523	1.09429	1.03526	0.915945	0.920188	0.928731
2630587	SPAC7D4.05	0.972655	0.913831	1.18099	1.02101	1.05214	1.07177	0.840896	0.933033	0.941696
2631963	taf1,SPAC7D4.04	1.08673	1.05214	1.03168	0.920188	0.948246	1.03766	0.965936	0.941696	0.965936
2.63721e+06	SPAC7D4.03c	0.974905	1.00463	1.03526	0.986233	1.09177	1.1355	0.928731	1.05458	N/A
2.63969e+06	SPAC7D4.02c	1.17827	1.18372	1.01924	1.11987	1.16473	1.06437	1.09429	0.990801	0.997692
2.64124e+06	itr1,SPAC7D4.01,SPAC4F8.15	0.948246	N/A	0.870551	0.866537	0.899171	0.974905	1.01162	0.92445	0.838956
2645537	hcs1,hcs,SPAC4F8.14c	1.07425	0.935191	0.869043	1.1434	1.02574	0.981686	1.23685	1.02101	1.02101
2.65027e+06	rng2,SPAC4F8.13c	1.08673	1.16205	1.12311	1.02811	1.10445	1.17827	1.05214	1.06437	0.997692
2658259	spp42,cwf6,SPAC4F8.12c	0.933033	0.95705	0.852635	1.13027	1.15669	1.04972	1.12246	1.02337	1.03288
2659265	SPAC4F8.11	1.08172	1.06191	1.02101	1.06683	1.13288	1.05946	0.986233	0.952638	1.04247
2.6629e+06	stg1,SPAC4F8.10c	1.08925	1.06683	1.2163	0.963707	1.08673	1.01162	0.948246	0.884745	0.990801
2665702	SPAC4F8.08	1.15936	1.03526	1.11149	1.02337	1.07923	0.937354	0.97942	0.907519	1.04729
2.6677e+06	hxk2,SPAC4F8.07c	1.02811	1.04247	1.01572	1.01396	1.09682	1.03766	0.882703	1.02574	1.06191
2669454	SPAC4F8.06	0.903335	0.886791	0.702222	0.920188	0.909618	0.895025	1.08423	0.937354	0.90125
2.67087e+06	SPAC4F8.05c,mrpl28	0.988514	1.11214	1.23328	0.986233	1.07923	1.08423	0.909618	0.933033	0.935191
2671858	SPAC4F8.04	0.941696	0.922316	0.878126	1.12246	1.14076	1.09682	0.965936	0.974905	0.965936
2673360	SPAC4F8.03,SPAC644.01c	1.05214	1.05702	1.12506	1.06683	1.17013	1.13813	0.990801	1.03049	1.05214
2.67541e+06	SPAC4F8.02c,SPAC644.02,mrpl40	1.08925	1.11214	1.24401	0.97942	1.03288	1.00231	0.80107	0.905425	0.872564
2.67643e+06	SPAC4F8.01,SPAC644.03c,did4	0.97041	1.02574	1.02101	1.10191	1.11214	1.17827	1.06191	1.00231	0.983957
2678671	pct1,SPAC644.04	0.965936	1.02574	1.07736	1.1355	1.24258	1.24545	1.05458	1.0163	0.963707
2679735	SPAC644.05c	0.935191	1.13288	N/A	1.08172	1.04247	1.02101	N/A	0.870551	0.862542
2681132	cdr1,nim1,SPAC644.06c	0.990801	1.03288	1.12701	1.02574	1.10957	1.09936	0.833161	0.968171	0.990801
2688067	SPAC644.07	0.990801	0.993092	1.15069	0.950439	1.03288	1.06683	0.961483	0.997692	0.97942
2689476	SPAC644.08	1.20025	1.32562	1.38271	1.217	1.32562	1.26868	1.0163	1.08172	1.07923
2691601	SPAC644.09	1.07674	1.13288	1.37078	1.08172	1.1355	1.12506	N/A	1.03288	1.0163
2692510	SPAC644.10	1.1487	1.00463	0.96929	1.00696	1.08423	1.18372	0.981686	0.948246	0.950439
2.6935e+06	SPAC644.11c	1.03526	0.990801	1.21841	1.24258	1.13813	1.20581	0.915945	1.06191	N/A
2.69791e+06	cdc5,SPAC644.12	1.10701	0.990801	1.00696	1.21419	1.33176	1.11471	0.972655	1.02101	0.928731
2698595	SPAC644.13c	1.05946	1.19748	1.07736	1.1355	1.08172	1.12246	1.1434	1.01866	1.02811
2700203	rhp51,rad51,SPAC644.14c	1.11471	1.18099	1.26138	1.15936	1.21982	1.17555	1.01396	1.01866	N/A
2.70168e+06	rpp101,rpp1-1,SPAC644.15	1.05754	0.928218	0.956884	0.995846	0.980712	0.981871	0.825952	0.908887	0.936884
2.70336e+06	SPAC644.16	1.32256	1.59475	N/A	1.03766	1.05946	1.06191	0.988514	0.935191	0.943874
2704320	SPAC644.17c,mrpl9	1.03766	1.03526	0.896577	1.15136	1.06683	1.06683	1.09936	0.963707	0.926588
2706040	bet3,SPAC644.18c	1.01162	0.952638	1.0811	0.981686	1.09682	1.07425	0.886791	0.943874	0.983957
2707492	gpi12,SPAPB2B4.01c	1.0693	1.11214	1.14472	1.15136	1.12246	1.18646	1.07177	1.05214	0.948246
2.70918e+06	grx5,SPAPB2B4.02	1.04006	0.988514	1.01396	0.990801	1.13027	1.03049	1.05458	0.915945	0.884745
2.71286e+06	cig2,cyc17,SPAPB2B4.03	0.981686	1.03766	1.09619	1.08423	1.17283	1.18646	1.08172	1.12506	1.12766
2714604	SPAPB2B4.04c	1.00928	1.03766	1.05154	1.15936	1.12246	1.11987	1.05214	1.06191	1.08172
2.72302e+06	vma5,SPAPB2B4.05	1.06191	1.07923	1.14671	1.11214	1.18099	1.22547	1.04972	1.12766	1.2283
2.72401e+06	SPAPB2B4.06	1.10191	1.11471	1.18099	1.05946	1.05214	1.06191	1.04488	1.1487	1.1355
2.72565e+06	SPAPB2B4.07	1.1434	1.02574	N/A	1.12246	1.1487	1.09429	1.31342	1.1355	1.07425
2.73283e+06	SPAC6F6.01	1.11987	1.16205	1.20164	1.15402	1.26868	1.25701	1.01162	1.15669	1.24545
2.73375e+06	pof5,SPAC6F6.02c	1.11987	1.11987	1.03168	1.12766	1.16473	1.10445	1.09429	1.03049	1.0693
2.73543e+06	SPAC6F6.03c	1.06191	1.10191	0.993092	1.04488	1.06191	1.01866	1.02101	0.993092	0.972655
2738266	SPAC6F6.04c	1.13027	1.17283	0.95429	1.20581	1.10957	1.17283	1.1434	1.09429	1.13027
2.74159e+06	SPAC6F6.05	1.11987	1.14605	1.05519	0.952638	1.08172	1.00696	0.838956	0.884745	0.913831
2742951	SPAC6F6.06c	1.08673	1.15669	N/A	0.895025	1.01396	1.10701	0.928731	1.05946	1.04488
2747232	rps13,SPAC6F6.07c	1.04729	1.08673	0.837987	1.1355	1.15402	1.15936	1.04729	1.10191	1.03526
2748148	cdc16,bub2,SPAC6F6.08c	0.95705	1.04006	1.07923	0.793701	1.03766	1.0693	1.07425	1.01866	0.965936
2750279	SPAC6F6.09	1.00231	0.990801	0.714497	1.13288	1.11214	1.00928	1.46409	1.11987	1.03526
2751177	arc2,arc34,SPAC6F6.10c	1.03288	0.946058	1.13682	1.07425	1.11987	1.10701	1.0163	1.04729	1.11987
2.7529e+06	SPAC6F6.11c	1.07923	1.07425	1.05154	1.20581	1.09682	1.1355	0.882703	1.09429	0.907519
2.75653e+06	SPAC6F6.12	1.05946	1.07923	1.3036	1.01162	1.20581	1.25122	1.07425	1.10191	1.13027
2.75775e+06	SPAC6F6.13c	0.858565	0.981686	0.941152	1.10191	1.14076	1.09936	1.22264	1.13813	1.08673
2.76331e+06	ypt5,SPAC6F6.15	1.17435	1.19472	1.28378	1.03288	1.09936	1.25701	1.1487	1.23685	1.21982
2.76492e+06	SPAC6F6.16c	1.04972	0.972655	0.929805	1.00696	1.06437	1.10445	1.28937	1.1434	1.11729
2765852	SPAC6F6.18c	1.04972	1.09177	0.798298	0.943874	1.05458	1.09177	1.09177	1.06191	1.20303
2.77102e+06	rif1,tap1,SPAC6F6.17,SPAPJ736.01,tap11	1.89649	2.58471	N/A	1.07425	1.21419	1.38191	1.00928	1.11729	1.19472
2.77238e+06	SPAPJ736.02c,SPAC1805.01c,ppk6	1.04488	1.03526	1.01396	0.890899	0.963707	1.07923	0.948246	0.990801	0.997692
2.77528e+06	SPAC1805.02c	1.08673	1.01396	1.09809	1.08925	1.04972	0.993092	1.00696	1.02574	0.93088
2776585	SPAC1805.03c	1.05214	1.05946	1	1.04972	1.07674	1.10191	1.09682	N/A	0.97716
2.78136e+06	nup132,SPAC1805.04	1.1434	1.09177	0.965936	1.13288	1.14605	1.15402	0.948246	1.0163	1.04729
2783383	cki3,SPAC1805.05	0.990801	0.882703	0.965936	1.02811	1.05702	1.00463	0.965936	0.97942	1.03766
2785340	hem2,SPAC1805.06c	N/A	0.939523	0.884234	0.952638	1.04729	1.07923	0.928731	N/A	0.965936
2786711	dad2,hos2,SPAC1805.07c	0.895538	0.933092	0.950609	1.02	1.00299	1.16878	0.831238	1.00483	1.01384
2.78922e+06	dlc1,SPAC1805.08	0.988514	1.08172	1.13879	0.909618	N/A	1.06191	0.806642	0.97041	0.986233
2791332	SPAC1805.09c	1.01162	0.97716	0.991373	1.08673	1.09429	1.04006	0.943874	0.965936	0.986233
2793203	SPAC1805.10	1.00463	0.920188	0.929805	1.04729	1.00928	1.08423	1.00696	0.963707	0.961483
2794164	rps2602,rps26-2,SPAC1805.11c	0.968171	0.968171	0.858565	1.08925	1.08925	1.03288	1.08673	1.11471	1.11471
2.7954e+06	uep1,ubi2,SPAC1805.12c	1.01866	1.12766	1.26357	1.05946	1.10445	1.20025	1.11987	1.12246	1.17827
2796073	rpl14,SPAC1805.13	0.940762	0.882429	0.979906	0.871769	0.964252	0.947963	0.816596	0.898704	0.927813
2.79831e+06	SPAC1805.14	1.04006	0.928731	N/A	0.993092	0.97942	1.00696	0.922316	N/A	1.04729
2799458	pub2,SPAC1805.15c	0.97716	0.997692	1.01748	0.997692	1.00928	1.03766	1.01866	1.01162	1.04729
2.80234e+06	SPAC1805.16c	0.993092	0.909618	0.827884	0.968171	0.959264	0.946058	1.02101	0.97716	0.997692
2808087	crm1,caf2,SPAC1805.17,SPAC1B2.01	1.06683	1.11987	N/A	1.04488	1.19472	1.07923	0.913831	0.884745	0.866537
2.80979e+06	ugo1,SPAC1B2.02c	1.00696	0.95705	0.764453	1.00231	1.04488	0.952638	0.972655	0.92445	0.972655
2811343	SPNCRNA.75	1.00463	0.965936	1.04608	1.15669	1.02574	1.13288	1.17283	1.04006	N/A
2812723	SPAC1B2.03c	0.870551	0.92445	0.799683	0.913831	1.01396	0.90125	1.15136	0.941696	1.00696
2815647	cox6,SPAC1B2.04	1.02976	1.06158	N/A	1.00814	1.04985	1.10074	0.870558	1.05946	1.15854
2818209	mcm5,nda4,SPAC3F10.01,SPAC1B2.05	1.00231	1.05214	1.00521	0.99539	0.972655	1.01396	0.903335	0.911722	0.876606
2.81987e+06	trk1,sptrk,SPAC3F10.02c	0.896585	0.867363	0.848478	0.834311	0.951238	0.951159	0.965734	0.859573	0.921157
2.82415e+06	SPAC3F10.03	0.911722	0.899171	0.957603	1.10957	1.03766	1.08172	0.880666	1.05946	0.981686
2825784	gsa1,gsh2,SPAC3F10.04	0.947778	0.952203	0.925396	0.914025	1.09738	1.00615	0.83011	0.903436	0.914355
2827142	SPAC3F10.05c	0.92445	0.968171	0.931418	0.968171	0.961483	1.02574	1.08673	0.972655	0.983957
2.82831e+06	SPAC3F10.06c	0.899171	0.968171	0.830758	0.968171	1.02574	0.986233	0.831238	0.864537	0.872564
2829876	SPAC3F10.07c	0.939523	1.00463	0.823591	0.939523	0.97716	0.886791	0.99539	0.903335	0.888843
2832984	SPAC3F10.08c	1.01396	0.972655	0.949342	1.09682	1.12246	1.05702	0.89296	0.963707	0.952638
2834454	map3,SPAC3F10.10c	1.09068	1.07965	0.949497	1.03682	1.06467	1.08485	0.863977	0.933152	0.966748
2838651	SPAC3F10.11c	1.13027	1.13813	1.0811	1.03288	0.981686	1.01866	0.903335	0.915945	0.909618
2.84354e+06	SPAC3F10.12c	1.1355	1.12246	1.0087	0.99539	1.07177	1.06683	0.97716	0.874583	0.823591
2849055	ucp6,SPAC3F10.13	0.946058	0.899171	0.898132	0.825496	0.933033	0.93088	0.802923	0.842842	0.797377
2.84995e+06	spo12,SPAC3F10.15c	N/A	0.997692	0.950989	0.756109	0.952638	0.884745	N/A	0.795536	0.854607
2851022	SPAC3F10.16c	0.905425	0.876606	0.902814	0.884745	0.93088	0.858565	0.819794	0.816014	0.850667
2853630	SPAC3F10.17	1.04972	1.05946	1.08298	0.905425	0.983957	0.903335	0.708742	0.840896	0.880666
2856341	SPAC8F11.02c	0.890899	1.07674	1.24617	0.993092	0.872564	1.01396	0.965936	0.993092	0.888843
2.85962e+06	msh3,swi4,SPAC8F11.03	0.948246	1.01396	1.05154	0.89296	0.884745	0.946058	0.838956	0.89296	0.882703
2.86117e+06	SPAC8F11.04	1.03766	0.959264	0.960928	1.0693	0.993092	0.99539	0.920188	0.862542	0.922316
2862261	SPAC8F11.05c	0.986233	0.948246	0.819321	1.05458	1.03526	1.05458	0.842842	0.915945	0.990801
2.86417e+06	SPAC8F11.06	0.950439	0.952638	1.0479	0.868541	0.827406	0.899171	0.756109	0.838956	0.846745
2865716	cdc24,SPAC8F11.07c	0.92445	0.93088	0.96929	0.848704	0.89296	0.941696	0.913831	0.846745	0.806642
2867579	SPAC8F11.08c	1.04488	0.959264	0.904379	0.993092	0.990801	0.948246	0.812252	0.878633	0.83702
2.86975e+06	SPAC8F11.09c	1.15136	1.03049	1.31722	1	1.02101	0.981686	0.886791	0.878633	0.928731
2871542	pvg1,SPAC8F11.10c,SPACUNK4.18	0.915945	0.943874	0.912249	1.0163	0.963707	0.905425	0.890899	0.890899	0.89296
2.87454e+06	SPACUNK4.17	0.946058	1.00463	0.830758	0.939523	0.937354	0.943874	0.754364	0.872564	0.854607
2876952	SPACUNK4.19	0.850667	0.899171	0.989657	1.15136	1.11214	1.05946	0.97716	0.933033	0.950439
2880814	SPACUNK4.16c	0.913831	0.959264	0.920188	1.00463	1.00928	0.981686	0.888843	0.922316	0.983957
2.88227e+06	SPACUNK4.15	0.95705	0.981686	0.860055	1.10957	0.981686	1.04006	0.968171	0.986233	1.04972
2.88477e+06	SPACUNK4.14	0.915945	0.941696	1.01748	0.948246	0.897095	0.913831	0.848704	0.852635	0.80107
2887198	SPACUNK4.13c	0.888843	0.840896	0.912249	0.890899	0.886791	0.899171	0.840896	0.90125	0.897095
2890231	SPACUNK4.12c	1.01396	1.17827	1.22901	0.961483	0.997692	0.983957	0.802923	0.911722	0.913831
2.89139e+06	SPACUNK4.11c	0.866537	1.01866	0.952638	N/A	N/A	N/A	N/A	N/A	N/A
2892599	SPACUNK4.10	N/A	0.810378	0.931418	1.05214	1.04729	0.965936	0.814131	0.903335	0.920188
2.89541e+06	SPACUNK4.09	0.965936	0.988514	0.896577	0.981686	1.06191	0.943874	0.941696	0.933033	0.874583
2.89662e+06	SPACUNK4.08	0.941696	0.968171	0.884234	0.972655	0.965936	0.97716	0.878633	0.933033	0.941696
2.90205e+06	cta4,sev4,SPACUNK4.07c,SPAPYUK71.01	0.90125	0.974905	0.902814	1.07425	0.961483	0.972655	0.963707	0.884745	0.943874
2.90344e+06	rpb7,SPACUNK4.06c,SPAPYUK71.02	0.913831	0.988514	0.852635	0.943874	0.899171	0.895025	0.941696	0.848704	0.860551
2904762	SPAPYUK71.03c	0.876606	0.819794	0.843816	0.948246	0.954842	0.911722	0.83702	0.814131	0.835088
2.90908e+06	eft201,eft2-1,etf2,SPAPYUK71.04c,SPAC513.01c	1.05702	1.01396	0.89908	1.15351	1.07185	1.02577	1.00986	0.962241	0.98001
2912916	SPAC513.02	0.890899	1.01866	0.912249	0.963707	0.897095	N/A	1.01162	0.905425	0.872564
2914437	SPAC513.04	0.97942	N/A	1.0122	0.89296	0.93088	0.983957	0.780967	0.858565	0.835088
2918831	mns2,SPAC513.05	0.922316	0.97942	0.946058	0.819794	0.886791	0.854607	0.766664	0.913831	0.905425
2919848	SPAC513.06c	0.997692	0.965936	0.923382	0.707107	0.850667	0.860551	0.806642	0.831238	0.766664
2.92297e+06	SPAC513.07	0.825496	0.82932	0.952638	0.82932	0.802923	0.888843	0.786399	0.835088	0.819794
2.92491e+06	SPAC2E1P3.01	1.05214	1.03288	1.02811	1.12246	1.08925	0.90125	0.968171	0.97942	0.983957
2.92624e+06	SPAC2E1P3.02c	0.937354	0.961483	0.882703	0.983957	0.909618	0.876606	0.961483	0.844791	0.854607
2.92842e+06	SPAC2E1P3.03c,Tf2-3	0.910267	0.949352	1.27771	1.00297	0.995957	1.0524	0.741279	0.970443	0.988893
2935261	SPAC2E1P3.04	0.888843	0.905425	0.888843	0.899171	0.89296	0.928731	0.89296	0.846745	0.825496
2.93669e+06	SPAC2E1P3.05c	0.890899	0.935191	0.950989	0.918064	0.819794	0.790041	1.04729	0.884745	0.854607
2.94631e+06	SPAPB2C8.01	0.935191	0.99539	0.852635	0.948246	0.80107	0.888843	1.09177	0.89296	0.939523
2950424	SPAPB2C8.02,SPAPB24D3.01	0.961483	0.948246	0.924984	0.903335	1.02574	0.890899	1.05214	0.905425	0.939523
2.95143e+06	SPAPB24D3.02c	0.97942	1.03526	1.10191	0.974905	0.928731	0.981686	0.963707	0.997692	0.915945
2.9543e+06	SPAPB24D3.03	1.03288	1.01866	N/A	0.909618	0.905425	0.82169	0.952638	1.03288	1.03526
2.95537e+06	mag1,SPAPB24D3.04c	0.952638	1.03526	N/A	1.04729	0.981686	0.963707	1.14605	1.05458	1.07177
2.95735e+06	SPAPB24D3.06c	0.948246	0.93088	0.949342	1	0.903335	0.905425	1.04247	1.02574	0.990801
2.9593e+06	SPAPB24D3.07c	0.965936	0.93088	0.772443	1.07177	1.05214	0.950439	1.28937	1.12246	1.17013
2962419	SPAPB24D3.08c	N/A	0.933033	0.787308	0.90125	0.833161	0.844791	1.21419	0.943874	0.909618
2.96444e+06	SPAPB24D3.09c	0.918064	0.941696	1.02811	0.90125	0.848704	0.926588	1.07674	1.07177	1.03049
2969455	agl1,agl,SPAPB24D3.10c	0.888843	0.82169	0.860055	1.01396	1.01866	0.983957	0.981686	1.07425	1.18921
2.97974e+06	SPAPB24D3.11,SPAPB1A11.01	0.90125	0.990801	0.959264	0.939523	0.880666	0.941696	1.00463	1.01396	0.990801
2982201	SPAPB1A11.02	0.93088	0.886791	0.993092	0.948246	0.842842	0.860551	0.943874	0.968171	0.954842
2986333	SPAPB1A11.03	1.05458	1.01866	1.13288	1.06683	0.986233	0.988514	1.08673	0.972655	0.986233
2.98787e+06	SPAPB1A11.04c	0.858565	0.838956	0.949342	0.814131	0.90125	0.854607	0.920188	0.935191	0.895025
2.99096e+06	sap49,SPAPB1A11.05,SPAC31G5.01	0.918064	0.856584	0.95429	0.909618	0.848704	0.844791	0.935191	0.90125	0.905425
2.99243e+06	SPAC31G5.02	0.890899	0.868541	0.775125	0.926588	0.90125	0.897095	1.04488	0.961483	0.990801
2993753	rps1101,rps11-1,SPAC31G5.03	0.941696	0.838956	0.802459	0.870551	0.890899	0.791869	0.884745	0.858565	0.852635
2994934	SPAC31G5.04	1.07674	0.842842	0.90125	0.915945	0.872564	0.868541	0.922316	0.899171	0.882703
2.99623e+06	SPAC31G5.05c	0.952638	0.878633	0.905948	0.990801	0.95705	0.905425	0.950439	0.92445	0.933033
2997759	SPAC31G5.06	0.941696	1.12506	1.24833	0.878633	0.817902	0.850667	0.97942	0.907519	0.842842
2.99884e+06	SPAC31G5.07	0.819794	0.840896	0.952638	0.97942	0.959264	0.961483	0.99539	0.943874	0.99539
3000387	ups1,ups,SPAC31G5.08	0.965936	0.872564	1.00173	0.946058	0.963707	0.899171	0.899171	0.959264	0.93088
3.00123e+06	spk1,SPAC31G5.09c	0.844791	0.878633	0.929805	1.02337	0.983957	0.899171	0.993092	0.920188	0.888843
3.00422e+06	eta2,SPAC31G5.10	0.897095	0.858565	0.884234	0.899171	0.864537	0.797377	0.922316	0.827406	0.884745
3007422	pac2,SPAC31G5.11	0.939523	0.97041	0.982821	0.888843	0.920188	0.831238	1.03766	0.922316	0.97041
3009369	n150,SPAC31G5.12c	0.816014	0.827406	0.835088	0.848704	0.793701	0.852635	0.854607	0.97041	0.819794
3011125	SPAC31G5.21	0.878633	0.844791	N/A	1.05946	1.02574	1.10701	1.24833	1.03526	1.01162
3.01259e+06	rpn11,pad1,sks1,bfr2,mts5,SPAC31G5.13	0.768438	0.872564	N/A	0.903335	0.939523	0.868541	0.918064	0.909618	0.886791
3014110	gcv1,n313,SPAC31G5.14	1.00721	0.878599	1.1645	0.865393	0.893993	0.853138	0.941704	0.915421	0.904792
3.01824e+06	SPAC31G5.15	0.728668	0.732043	0.854114	0.920188	0.878633	0.937354	1.05214	1.00928	N/A
3.01935e+06	dpm1,SPAC31G5.16c	0.852635	0.961483	0.72951	0.922316	0.833161	0.850667	1.08673	0.974905	0.870551
3.02073e+06	rps1001,rps10-1,SPAC31G5.17c	N/A	N/A	N/A	0.870551	0.876606	0.82932	0.983957	0.911722	0.920188
3022136	SPAC31G5.18c	0.868541	0.860551	0.866037	0.90125	0.864537	0.831238	0.97942	0.972655	1.01162
3.02836e+06	SPAC31G5.19	0.943874	0.93088	0.748721	0.735433	0.733736	0.742262	0.903335	0.872564	0.770215
3029918	SPAC31G5.20c,SPAC1786.01c	0.810378	0.788218	0.681838	0.918064	0.868541	0.833161	1.0163	0.888843	0.858565
3034641	SPAC1786.04	0.91164	0.966414	0.846059	0.860551	0.874611	0.859088	0.866537	0.823591	0.926535
3037105	SPAC1786.02	0.990801	0.968171	0.917004	0.905425	0.89296	0.856584	0.899171	0.935191	0.941696
3.03993e+06	cut11,SPAC1786.03,SPAC24C9.01	0.770215	0.854607	0.920188	0.819794	0.808508	0.899171	0.816014	0.860551	0.838956
3040948	SPAC24C9.02c	0.860551	0.819794	0.87206	0.911722	0.870551	0.872564	1.04247	0.933033	0.899171
3042975	SPAC24C9.03,mvd1	0.890899	0.838956	0.891929	0.993092	0.848704	0.764895	0.866537	0.810378	0.909618
3043977	cox8,SPAC24C9.16c	0.886791	0.866537	0.816486	1.06437	0.993092	0.933033	1.04729	0.961483	1.02574
3.04546e+06	SPAC24C9.04	0.899171	0.968171	1.07177	0.913831	0.939523	0.848704	0.866537	0.870551	0.903335
3.04638e+06	SPAC24C9.05c	0.866537	0.886791	0.959264	0.941696	0.817902	0.814131	0.983957	0.913831	0.92445
3.0499e+06	SPAC24C9.06c	1.11471	N/A	1.19541	0.928731	0.941696	0.890899	0.909618	0.926588	0.97041
3054946	bgs2,meu21,pgs2,SPAC24C9.07c	1.23399	1.60214	1.98963	0.791869	0.827406	0.860551	1.01162	0.878633	0.773782
3.06407e+06	SPAC24C9.08	0.997692	0.943874	0.881175	0.812252	0.764895	0.749154	0.918064	0.835088	0.874583
3065397	SPAC24C9.09	0.950439	0.866537	0.941152	0.817902	0.788218	0.812252	0.890899	0.886791	0.89296
3.06667e+06	SPAC24C9.10c,mrp4	0.890899	0.83702	0.848214	0.860551	0.868541	0.83702	0.872564	0.948246	0.963707
3.06869e+06	SPAC24C9.11	0.797377	0.858565	0.840896	0.866537	0.895025	0.858565	0.928731	0.935191	0.961483
3.07094e+06	SPAC24C9.12c	N/A	1.04729	0.923382	1.02101	1.13813	1.06683	0.895025	0.990801	1.0693
3072800	SPAC24C9.13c,mrp10	1.10191	1.1487	0.972655	0.948246	0.860551	0.83702	0.959264	0.939523	N/A
3.07467e+06	SPAC24C9.14	0.884745	0.823591	0.576343	0.854607	0.708742	0.721965	0.907519	0.816014	0.752623
3075939	spn5,mde9,meu28,SPAC24C9.15c	0.89296	0.93088	1.06253	0.83702	0.858565	0.848704	0.835088	0.844791	0.846745
3080768	SPAC16A10.01	0.854607	0.870551	0.902814	0.846745	0.784584	0.810378	0.897095	0.854607	0.833161
3.08221e+06	SPAC16A10.02	0.941696	0.840896	0.873573	1.01866	0.872564	0.915945	0.948246	0.856584	0.860551
3.08301e+06	SPAC16A10.03c	0.915945	0.868541	0.967612	0.97716	0.888843	0.937354	0.850667	0.941696	0.872564
3088599	rho4,SPAC16A10.04	0.850667	0.897095	0.757858	0.838956	0.799221	0.850667	0.990801	0.812252	0.862542
3.09005e+06	dad1,SPAC16A10.05c	1.02574	1.02337	0.981119	0.93088	0.920188	0.897095	0.97942	0.825496	0.941696
3090861	nse2,SPAC16A10.06c	0.923994	0.928731	0.863674	0.891435	0.772927	0.92037	0.840933	0.879196	0.8588
3.09275e+06	taz1,myb1,myb,SPAC16A10.07c	1.03049	0.939523	1.26357	1.15402	1.08925	1.27162	0.993092	0.959264	N/A
3095422	SPAC16A10.08c,SPAC589.01c	0.941696	0.922316	0.915416	0.946058	0.928731	0.911722	0.708742	0.868541	0.852635
3096646	srb9,spTrap240,SPAC589.02c	0.802923	0.814131	0.882703	0.903335	0.878633	0.878633	0.860551	0.866537	0.884745
3.10038e+06	SPAC589.03c	0.97041	0.797377	0.678302	0.943874	0.911722	0.935191	0.786399	0.844791	0.858565
3.1013e+06	SPAC589.04	0.882703	0.911722	0.76313	0.968171	0.895025	0.866537	0.886791	0.80478	0.771997
3.10254e+06	SPAC589.05c	1.01162	0.950439	0.825019	0.972655	0.939523	0.876606	0.795536	0.864537	0.90125
3.10419e+06	SPAC589.06c	0.89296	0.747425	0.714497	0.939523	0.882703	0.810378	0.888843	0.799221	0.766664
3105642	SPAC589.07c	0.948246	0.895025	0.861546	0.922316	0.897095	0.840896	0.749154	0.782773	0.775572
3107462	dam1,SPAC589.08c	0.952638	0.933033	0.976032	0.895025	0.909618	0.897095	0.860551	0.82169	0.858565
3108442	SPAC589.09	0.886791	0.895025	0.819321	0.918064	0.850667	0.866537	0.721965	0.761368	0.874583
3.10952e+06	SPAC589.10c	1.01866	0.939523	1.12311	0.872564	0.838956	0.846745	0.63581	0.844791	0.852635
3110713	SPAC589.11	0.909618	0.816014	0.748721	0.808508	0.838956	0.819794	N/A	0.937354	0.926588
3113720	SPAC589.12,SPAC688.01	0.913831	0.895025	0.787308	0.915945	0.907519	0.831238	0.742262	0.82169	0.840896
3.1148e+06	mis14,SPAC688.02c	0.943874	0.872564	1.06253	0.880666	0.868541	0.856584	0.886791	0.864537	0.872564
3115842	SPAC688.03c	0.961483	0.933033	0.82932	0.933033	0.852635	0.874583	0.810378	0.790041	0.749154
3.11717e+06	gst3,SPAC688.04c	0.972655	0.959264	0.898132	0.874583	0.872564	0.788218	0.773782	0.788218	0.812252
3118985	slx4,SPAC688.06c	0.749154	0.788218	0.740977	0.825496	0.817902	0.897095	0.76313	0.844791	0.866537
3.12054e+06	SPAC688.07c	0.922316	0.862542	0.86304	0.799221	0.864537	0.82932	0.780967	0.721965	0.771997
3.12677e+06	srb8,SPAC688.08	0.866537	0.850667	0.846745	0.773782	0.759611	0.814131	0.749154	0.817902	0.764895
3.12921e+06	SPAC688.09	0.878633	0.858565	0.885768	0.852635	0.80478	0.872564	0.874583	0.864537	0.816014
3134921	rev3,SPAC688.10	0.899171	0.903335	0.960928	0.846745	0.850667	0.895025	0.759611	0.823591	0.848704
3.13883e+06	end4,SPAC688.11,sla2	0.918064	0.878633	0.848214	0.876606	0.82932	0.858565	0.777366	0.93088	0.848704
3139876	SPAC688.12c	0.884745	0.905425	0.813661	0.933033	0.872564	0.825496	1.20581	0.915945	0.868541
3.14138e+06	scn1,SPAC688.13	0.97041	0.972655	1.0924	0.986233	0.97041	0.810378	0.740549	0.812252	0.880666
3142963	SPAC688.14	0.816014	0.799221	N/A	0.937354	0.890899	0.911722	0.806642	0.890899	0.870551
3146403	bet5,SPAC688.15,SPAC3G9.16c	0.844791	0.856584	0.869043	1.10191	0.907519	0.997692	1.03288	0.946058	0.939523
3147152	SPAC3G9.15c	0.788218	0.852635	0.720715	0.920188	0.860551	0.831238	1.01396	0.886791	0.868541
3148670	sak1,SPAC3G9.14	0.852635	0.810378	0.718221	0.827406	0.777366	0.754364	0.766664	0.80478	0.775572
3.15338e+06	SPAC3G9.13c	0.888843	0.899171	0.82932	0.878633	0.827406	0.864537	0.888843	0.842842	0.831238
3.15411e+06	SPAC3G9.12	0.95705	0.943874	0.962594	0.790041	0.825496	0.844791	0.786399	0.842842	0.850667
3.16242e+06	SPAC3G9.11c	0.915945	N/A	0.867539	0.986233	1.01162	0.890899	0.880666	0.868541	0.948246
3.16469e+06	SPAC3G9.10c	0.856584	0.89296	0.960928	0.974905	0.874583	0.941696	1.06437	0.933033	0.954842
3168126	tif211,SPAC3G9.09c	0.911722	0.939523	0.867539	N/A	0.948246	0.862542	0.890899	0.918064	0.890899
3169359	png1,SPAC3G9.08	0.860551	0.858565	0.787308	0.816014	0.870551	0.721965	N/A	0.721965	0.737135
3.17205e+06	hos2,hda1,SPAC3G9.07c,phd1	0.933033	0.950439	0.97942	0.952638	0.911722	0.868541	0.937354	0.864537	0.868541
3.17289e+06	SPAC3G9.06	0.870551	0.954842	0.91067	1.02811	0.968171	0.963707	0.963707	0.939523	0.983957
3.17545e+06	SPAC3G9.05	N/A	N/A	N/A	1.1355	1.02574	1.01866	1.02101	1.0163	1.02574
3.17768e+06	ssu72,SPAC3G9.04	0.797377	0.918064	0.928195	N/A	0.899171	0.946058	1.17283	1.02337	0.909618
3.17904e+06	SPNCRNA.87	0.933033	0.880666	0.952638	0.80478	0.90125	0.909618	0.838956	0.856584	0.903335
3.18064e+06	rpl2301,rpl23-1,SPAC3G9.03	0.884745	0.990801	0.837987	1.08673	1.04006	1.06191	1.10191	1.09177	1.11214
3.18165e+06	SPAC3G9.02	0.933033	0.939523	0.918594	0.981686	0.954842	0.97942	0.963707	1.00696	1.12246
3.18304e+06	SPAC3G9.01	N/A	N/A	N/A	N/A	N/A	N/A	N/A	N/A	N/A
3.18688e+06	SPAC1486.01	0.954842	0.882703	0.891929	0.972655	0.959264	0.90125	0.933033	0.946058	0.93088
3188031	ucp14,SPAC1486.02c	N/A	0.968171	0.819321	0.905425	0.911722	0.788218	0.939523	0.888843	0.862542
3.19001e+06	SPAC1486.03c	0.918064	0.848704	0.946058	0.713672	0.83702	0.835088	0.868541	0.907519	0.850667
3192799	alm1,SPAC1486.04c	0.943874	0.874583	N/A	N/A	0.990801	0.952638	0.878633	0.920188	0.937354
3.20273e+06	SPAC1486.05,nup189	1.03526	0.990801	0.890384	0.842842	0.918064	0.909618	0.876606	0.838956	0.773782
3206124	SPAC1486.06	0.895025	0.941696	0.720715	0.922316	0.926588	0.897095	0.852635	0.838956	0.799221
3207188	SPAC1486.07c,mrpl19	0.825496	0.965936	0.662044	0.846745	0.844791	0.786399	0.974905	0.802923	0.791869
3208655	SPAC1486.08	0.890899	0.941696	0.698581	0.961483	0.913831	0.890899	0.872564	0.842842	0.752623
3.21169e+06	SPAC1486.09	0.920188	0.866537	0.902814	0.880666	0.963707	0.933033	0.840896	0.874583	0.874583
3214758	thi1,ntf1,SPAC1486.10,SPAC6G10.01	0.850667	0.844791	0.851159	0.959264	0.97716	0.983957	0.937354	0.897095	0.860551
3215975	tea3,SPAC6G10.02c	0.961483	0.946058	1.08862	0.866537	0.825496	0.911722	0.918064	0.872564	0.884745
3220357	SPAC6G10.03c	1.14076	1.25411	1.11729	0.915945	0.959264	0.97041	0.895025	0.905425	0.848704
3222228	SPAC6G10.04c	0.922316	0.965936	N/A	0.907519	0.922316	1.00231	0.793701	0.943874	0.922316
3224129	SPAC6G10.05c	0.97942	1.02337	0.965936	0.816014	0.909618	0.97041	0.848704	0.895025	0.842842
3228818	SPAC6G10.06	0.93088	0.948246	0.923382	0.880666	0.918064	0.97942	0.779165	0.92445	0.897095
3231279	SPAC6G10.07	0.890899	0.73884	0.994815	0.986233	0.986233	0.97716	1.01396	0.95705	0.939523
3233145	idp1,SPAC6G10.08	1.03766	0.983957	1.13682	1.08172	0.937354	0.950439	0.928731	0.946058	0.983957
3.23672e+06	SPAC6G10.09	0.880666	0.937354	0.881175	0.920188	0.922316	0.981686	0.915945	0.899171	0.899171
3237567	SPAC6G10.10c	0.897095	0.997692	0.917004	1.20581	1.01866	1.00696	1.17555	0.909618	1.02337
3.23901e+06	ubi3,SPAC6G10.11c	0.912118	0.880294	1.13044	0.874078	0.893531	0.895478	0.680774	0.840415	0.852635
3240757	ace2,SPAC6G10.12c	0.878633	0.874583	0.921784	0.819794	0.854607	0.854607	0.886791	0.886791	0.868541
3.24286e+06	SPAC6G9.01c	0.880666	0.961483	1.00696	0.827406	0.852635	0.868541	0.880666	0.899171	0.850667
3.24452e+06	nop9,SPAC6G9.02c	0.848704	0.926588	1.01572	0.946058	1.01866	0.937354	0.981686	0.93088	0.972655
3248159	SPAC6G9.03c	0.860551	0.816014	1.00347	0.897095	0.907519	0.950439	1.09177	0.974905	0.948246
3.25319e+06	mug79,SPAC6G9.04	1.09429	1.09177	1.22688	0.823591	0.864537	0.819794	N/A	0.810378	0.80107
3254949	SPAC6G9.05	1.02811	1.0693	0.974342	0.974905	0.993092	0.97041	0.872564	0.878633	0.840896
3.25598e+06	pcp1,SPAC6G9.06c	1.00231	0.961483	1.11922	0.862542	0.915945	0.97041	0.856584	0.961483	0.963707
3.25982e+06	arc4,SPAC6G9.07c	0.862542	0.93088	1.01572	0.965936	0.959264	1.05946	1.03288	0.948246	0.97041
3.26152e+06	SPAC6G9.08,ubp6	1.1487	1.10191	0.905948	1.04972	1.07425	1.07425	1.07674	0.950439	1.05214
3262619	rpl24,SPAC6G9.09c	1.17097	1.05184	1.34355	1.15209	1.15711	1.15269	0.895614	1.01926	1.11724
3263826	sen1,SPAC6G9.10c	1.00696	1.07923	1.13092	0.89296	0.974905	1.00696	0.89296	0.926588	0.868541
3.26945e+06	syb1,SPAC6G9.11	0.965936	1.00463	0.866037	0.80107	0.905425	0.89296	0.920188	0.82169	0.868541
3272558	cfr1,SPAC6G9.12	1.00463	0.937354	0.895025	0.99539	1	0.959264	1.05946	0.943874	0.93088
3.27346e+06	bqt1,mug23,SPAC6G9.13c	1.05946	1.08673	1.28788	0.82169	0.968171	1.05946	1.01866	0.870551	0.950439
3276315	SPAC6G9.14	0.997692	1.07177	0.924984	0.97716	0.997692	0.965936	0.907519	0.937354	1.07177
3.2781e+06	SPAC6G9.15c	0.943874	1.05214	1.2812	1.09177	1.09936	1.07923	1.03288	1.00463	0.972655
3280029	SPAC6G9.16c	0.866537	0.82932	0.70344	1.02811	1.03049	0.99539	1.00928	0.907519	0.90125
3282503	SPAC652.01	1.0693	1.02101	1.26795	0.941696	0.941696	1.01866	0.950439	0.920188	0.93088
3.28335e+06	SPAPB1E7.01c	1.01866	1.01866	0.994815	1.21982	1.23399	1.25411	1.18921	1.07674	1.06191
3.28477e+06	mcl1,slr3,SPAPB1E7.02c	0.915945	0.882703	1.12311	0.899171	0.97041	0.983957	0.808508	0.935191	0.886791
3.28877e+06	SPAPB1E7.03	0.933033	0.948246	1.02633	1.10191	1.05946	1.03766	1.00463	1.00928	1.05458
3.29014e+06	SPAPB1E7.04c	1.0693	0.963707	1.2079	0.939523	1.03766	0.986233	0.806642	0.939523	1.10701
3.29787e+06	SPAPB1E7.05	N/A	1.16205	1.55294	1.02337	1.08925	1.11214	1.11729	1.07674	1.15402
3299007	eme1,SPAPB1E7.06c	0.899171	0.926588	1.07923	0.83702	0.840896	0.952638	0.99539	0.943874	0.850667
3310299	SPAPB1E7.07	1.12766	1.10957	1.0299	1.1487	1.1487	1.23685	1.35347	1.24833	1.29235
3.312e+06	SPAPB1E7.08c	0.97716	1.04729	0.830758	0.97041	0.922316	0.97041	1.05702	0.963707	0.972655
3316172	ogm2,SPAPB1E7.09,oma2	0.943874	1.02337	1.00347	1.19472	1.00696	1.02337	1.40444	1.14076	1.12506
3317981	rpc17,SPAPB1E7.10	1.03526	0.933033	1.27235	0.895025	1.04972	1.12246	1.04729	1.09429	1.08925
3.31898e+06	SPAPB1E7.11c	1.02574	1.09682	1.22688	1.19196	1.15669	1.13027	1.34412	1.18099	1.23685
3320499	rps602,rps6-2,rps6,SPAPB1E7.12	1.48796	1.53688	1.47939	1.18372	1.50525	1.44727	1.23114	1.09682	1.15669
3.32424e+06	mns1,SPAPB1E7.13c,SPAC2E1P5.01c	0.909618	1.02101	N/A	1.06191	0.990801	1.10191	1.25411	1.19196	1.0693
3.3268e+06	SPAC2E1P5.02c	0.961483	0.961483	1.05519	0.854607	0.868541	0.981686	1.08925	1.07674	1.11729
3.3284e+06	SPAC2E1P5.03	N/A	0.988514	0.986233	1.02574	1.04488	1.02811	1.09682	1.12246	1.10957
3329103	cwg2,orb7,SPAC2E1P5.04c	0.876606	0.990801	0.881175	0.974905	1.04729	1.11471	1.13288	1.14076	1.09429
3.33165e+06	SPAC2E1P5.05	1.01866	1.10701	0.95429	1.12766	1.03766	1.1434	1.3566	1.18646	1.23971
3.33482e+06	sxa1,SPAC2E1P5.06,SPAC26A3.01	0.943874	0.954842	1.1	1.00231	1.07425	1.09177	1.05946	1.11214	1.17827
3337159	myh1,myh,SPAC26A3.02	1.08172	1.02574	1.10573	1.09177	1.13813	1.08673	0.988514	1.03049	1.11987
3.33773e+06	rmi1,SPAC26A3.03c	1.06683	1.06683	1.03168	1.07923	1.04488	1.22264	1.19472	1.09682	1.13813
3338902	rpl2002,rpl20,rpl20-2,SPAC26A3.04	1.04972	0.963707	1.12117	1.20581	1.04488	1.2283	1.24545	1.2086	1.16205
3344572	chc1,SPAC26A3.05	1.00463	1.12246	N/A	0.82932	0.939523	1.00928	0.858565	0.915945	0.954842
3346301	SPAC26A3.06	1.01162	N/A	0.97942	1.08423	1.07923	1.09177	1.00696	1.00696	0.997692
3347470	rpl1101,rpl11-1,rpl11,SPAC26A3.07c	1.11471	1.08673	0.942785	1.07674	1.05702	1.04488	1.03766	1.11214	1.11214
3.34825e+06	smb1,smb,SPAC26A3.08	N/A	1.14605	1.21841	1.08172	1.17555	0.965936	0.764895	0.928731	0.97942
3349999	SPAC26A3.09c,rga2	0.943874	0.95705	1.08485	1.11471	1.1355	1.217	1.08673	1.05702	1.12246
3.35373e+06	SPAC26A3.10	N/A	0.989506	1.07039	1.06169	1.07891	1.08299	1.00271	1.04494	1.02421
3.35831e+06	SPAC26A3.11	0.899171	0.983957	N/A	N/A	1.03526	1.05214	1.06191	0.972655	1.08172
3359472	dhp1,SPAC26A3.12c	1.11471	1.24258	1.28565	1.32562	1.16473	1.17013	1.16473	1.06683	1.11729
3.36276e+06	Tf2-4,SPAC26A3.13c	0.910267	0.949352	1.27771	1.00297	0.995957	1.0524	0.741279	0.970443	0.988893
3367806	SPAC26A3.14c	0.974905	1.10957	1.10382	0.89296	0.997692	0.993092	0.909618	0.897095	0.868541
3.36898e+06	SPAC26A3.15c	1.04729	1.03526	1.07736	1.05702	1.10445	1.07425	0.907519	0.939523	0.97716
3.37148e+06	dph1,SPAC26A3.16,ucp5	1.04972	1.03049	0.873573	1.32256	1.09936	1.08925	1.07425	1.03288	1.15402
3.37264e+06	SPAC26A3.17c,SPAC8E11.11	1.06437	1.06437	1.3333	1.09936	1.14605	1.07923	0.82169	1.02337	0.981686
3374430	sou1,SPAC8E11.10	N/A	N/A	N/A	1.20025	1.13813	1.10191	0.905425	0.99539	1.02101
3378399	alp31,SPAC8E11.07c	1.06683	1.03049	N/A	0.935191	1.03288	1.01162	0.866537	0.926588	0.935191
3378896	SPAC8E11.06	1.02337	1.2283	N/A	1.02574	0.950439	1.04247	0.981686	0.943874	1.02101
3379699	SPAC8E11.05c	1.00463	0.99539	1.23328	1.06683	1.08673	1.1487	1.02574	1.0693	1.04729
3.38235e+06	SPAC8E11.04c	1.06683	1.08172	1.11342	1.19196	1.16473	1.17555	0.860551	1.03049	0.97942
3383962	dmc1,dmp1,SPAC8E11.03c	1.09936	1.1487	N/A	1.04729	0.99539	1.00928	1.04006	0.937354	0.983957
3.38604e+06	rad24,SPAC8E11.02c	0.937354	1.09682	0.71326	1.13027	1.16473	1.07674	1.09682	0.965936	1.04247
3388212	SPAC8E11.01c,SPAC959.01	0.963707	1.07923	0.898132	1.25411	1.08423	N/A	1.30737	1.02337	0.993092
3.38921e+06	sec17,SPAC959.02	1.09594	1.24249	1.19605	1.05361	0.99459	1.06082	1.10191	0.997259	1.04313
3.39103e+06	SPAC959.03c	1.05214	1.04247	1.25266	1.04247	1.16473	1.13027	0.961483	1.02101	1.11214
3.39434e+06	SPAC959.04c	0.935191	1.03288	1.08485	0.959264	1.01866	1.11987	1.02337	1.05214	1.07425
3.39715e+06	SPAC959.05c	0.890899	0.948246	0.891929	1.06683	1.20025	1.1487	1.13288	1.12506	1.09177
3399223	SPAC959.06c	0.93088	1.03049	1.06069	1.07674	1.11729	1.10957	1.1434	1.07923	1.1355
3400537	rps403,rps4-3,rps4,SPAC959.07	0.978189	0.916278	0.973528	1.01008	0.991844	1.01825	0.969957	1.06832	1.07301
3401744	rpl2102,rpl21-2,rpl21,SPAC959.08	N/A	N/A	N/A	0.983957	1.0163	1.06191	1.04006	1.05702	1.07923
3.40331e+06	apc5,SPAP32A8.01c,SPAC959.09c	0.913831	1.07923	1.13682	1.01396	1.05214	1.1487	1.15669	1.11729	1.08172
3.40764e+06	SPAP32A8.02	0.986233	1.05702	1.18304	0.909618	1.07923	0.993092	1.07674	1.13288	1.11729
3.40915e+06	SPAP32A8.03c	1.07923	0.965936	0.924984	0.993092	1.04488	1.02811	1.16205	1.03766	1.07674
3412353	rpl501,rpl5-1,rpl5,SPAC3H5.12c	0.985144	1.00059	1.01781	1.06754	1.12254	1.08952	0.960224	1.03749	1.18506
3.4148e+06	SPAC3H5.11	0.82169	1.0693	N/A	0.948246	0.946058	1.04972	1.0693	1.11729	1.11729
3.41679e+06	rpl3202,rpl32-2,rpl32,SPAC3H5.10	0.948246	0.952638	0.939523	1.08423	0.972655	1.07425	1.18372	1.12246	1.10191
3425360	SPAC3H5.09c	1.04488	1.00231	N/A	1.03766	1.09177	1.09429	1.06683	1.02574	1.04488
3.42885e+06	SPAC3H5.08c	0.997692	1.1355	0.95429	1.00463	1.09429	1.13027	0.97041	1.07425	1.10957
3430986	rpl702,rpl7-2,rpl7,rpl7b,SPAC3H5.07	N/A	N/A	1.01045	1.07923	0.990801	1.09429	0.872564	1.08925	1.01396
3.43583e+06	pol1,swi7,polA,SPAC3H5.06c	0.986233	1.18646	0.94442	1.00231	0.990801	1.07923	1.00231	1.0163	1.03288
3.43744e+06	rps1401,rps14-1,rps14,SPAC3H5.05c	1.03288	1.00696	1.14472	1.06437	1.03049	1.03526	1.01866	1.12766	1.1487
3438267	aar2,SPAC3H5.04	0.993092	1.00928	1.01396	1.08172	1.17283	1.10957	0.97041	0.990801	1.02101
3.4419e+06	pkl1,klp1,SPAC3H5.03c,SPAC3A11.14c	0.965936	0.933033	0.937896	0.963707	1.09177	1.17827	1.0163	1.01396	0.939523
3.44283e+06	SPAC3H5.02,SPAC3A11.13	0.941696	N/A	1.01748	0.965936	1.0163	1.18921	1.00231	0.997692	0.965936
3.44597e+06	rpt5,pam2,tbp1,SPAC3A11.12c	1.07425	1.06437	1.3566	1.02811	1.08423	1.08925	0.810378	0.968171	1.02574
3447950	SPAC3A11.11c	1.00231	0.974905	1.16675	1.03766	0.965936	0.95705	0.860551	0.92445	0.903335
3449861	SPAC3A11.10c	1.0693	1.02337	1.05154	0.941696	1.06437	1.1355	0.884745	0.972655	1.00696
3.45134e+06	SPAC3A11.09	0.97942	1.02574	1.16675	1.06437	1.08172	1.10957	0.817902	1.00463	1.06683
3.45583e+06	pcu4,cul4,pcu4,Cul-4,SPAC3A11.08	1.03049	1.07425	1.13288	0.961483	1.08673	1.24258	0.833161	1.01866	1.02337
3459468	SPAC3A11.07	0.946058	1.04006	0.974342	1.08172	1.16473	1.09936	0.986233	1.01396	1.04729
3460470	mvp1,SPAC3A11.06	1.15669	1.11214	1.77461	1.10445	1.08925	1.21982	0.823591	1.09936	1.05946
3465257	kms1,SPAC3A11.05c	0.972655	1.04247	1.16878	1.10445	1.13027	1.1434	0.933033	0.948246	1.00231
3466527	SPAC3A11.04	1.02101	1.09936	1.10191	0.911722	1.03288	1.06437	0.835088	1.04006	0.99539
3468015	SPAC3A11.03	0.99539	1.16205	1.0299	0.97942	1.00928	1.13288	0.983957	0.988514	0.97716
3469718	cps3,SPAC3A11.02	1.27162	1.39797	N/A	1.35035	1.2086	1.23685	1.1434	1.12246	1.18372
3.47243e+06	SPAC3A11.01,SPAC328.01c	1.15136	1.24833	1.30812	1.13813	1.18372	1.11471	0.993092	1.00463	1.02101
3477566	SPAC328.02	1.15669	1.19196	1.3333	1.2086	1.17283	1.21419	1.07674	1.03766	1.04006
3481376	tps1,SPAC328.03	0.97716	0.993092	0.94442	1.08172	1.04729	1.17555	1.00463	1.05214	1.02811
3.48452e+06	SPAC328.04	1.16473	N/A	1.05154	1.21139	1.13027	1.12246	1.17827	1.08673	1.17013
3.48711e+06	SPAC328.05	1.08423	1.06191	0.893475	1.09682	1.07923	1.07674	1.13813	1.06437	1.11214
3.49105e+06	SPAC328.06,ubp2	1.18646	1.11729	1.17487	1.19748	1.22547	1.25122	1.11471	1.19196	1.19748
3492873	SPAC328.07c	1.14076	1.17013	1.00173	0.99539	1.04247	1.06683	N/A	1.03766	1.04488
3.49467e+06	SPAC328.08c	0.915945	0.946058	0.888843	0.990801	1.18372	1.15136	1.13813	1.11729	1.13813
3.49639e+06	SPAC328.09	1.18099	1.18099	1.25701	1.07923	1.27751	1.15402	1.13288	1.11729	1.21419
3.49761e+06	rps502,rps5-2,SPAC328.10c	0.884745	0.814131	0.805245	0.73884	0.786399	0.759611	0.790041	0.786399	0.80478
3503766	SPAC16E8.01	0.968171	1.03526	1.04608	N/A	N/A	N/A	N/A	N/A	N/A
3.50565e+06	SPAC16E8.02	1.03049	1.12506	0.946058	1.12506	1.15936	1.22264	1.20025	1.10191	1.06683
3506344	gna1,SPAC16E8.03,spgna1	1.1355	1.11471	1.37078	1.05702	1.10701	1.19472	1.15669	1.2086	1.18372
3.50734e+06	SPAC16E8.04c	1.17555	1.23971	1.02456	1.02337	1.05214	1.18921	1.20303	1.1355	1.17013
3.50873e+06	mde1,SPAC16E8.05c	1.09682	1.13288	1.13092	1.34412	1.28343	1.38831	1.26868	1.18921	1.13813
3.51005e+06	nop12,SPAC16E8.06c	1.15669	1.17283	1.20581	1.11471	1.24833	1.24545	1.08423	1.06191	1.17827
3.51165e+06	vph1,SPAC16E8.07c	0.950439	1.1434	1.07363	1.09936	1.11987	1.25992	1.15136	1.07923	1.11729
3.51546e+06	SPAC16E8.08	1.08423	1.16743	1.07736	1.09177	1.23971	1.17555	0.965936	0.986233	1.07425
3519050	scd1,ral1,SPAC16E8.09	1.1434	1.12506	1.30812	1.07923	1.19196	1.24833	1.01396	1.06191	1.09177
3520218	SPAC16E8.10c	0.92445	0.97716	0.972655	1.06683	1.17283	1.22264	N/A	1.04006	1.07674
3521834	tfb1,SPAC16E8.11c	1.25411	1.15136	1.19956	1.05946	1.07923	1.13813	0.959264	1.05946	0.988514
3523701	SPAC16E8.18	1.15936	1.06191	1.12506	1.0163	1.04247	1.17827	1.06191	1.09177	1.02101
3524252	SPAC16E8.12c	1.07191	1.01811	1.08224	1.09461	1.14817	1.1803	1.04466	1.09199	1.02316
3527449	SPAC16E8.13	1.13288	1.09429	1.22688	0.986233	1.11471	1.17283	1.00231	1.03766	1.06191
3.52843e+06	SPAC16E8.14c	0.943874	1.05214	1.13485	1.09429	1.11214	1.20303	1.07177	1.03526	1.04972
3529444	tif45,tif1,SPAC16E8.15	1.03766	1.21419	1.2812	1.16205	1.16473	1.217	1.1434	1.10957	1.06683
3532038	SPAC16E8.16	1.13027	1.10701	1.34257	1.03526	1.09429	1.15936	0.899171	1.08423	1.05946
3.53385e+06	SPAC16E8.17c	1.07674	1.11987	1.22052	1.18372	1.21139	1.17283	1.12766	1.10701	1.16473
3538169	SPAC1B1.01	1.19196	1.25701	0.764453	1.20303	1.10701	1.06191	1.10445	1.05214	1.00928
3.54028e+06	SPAC1B1.02c	1.04006	1.2086	1.12896	1.18099	1.17555	1.22547	1.04972	1.07177	1.16743
3.54288e+06	kap95,SPAC1B1.03c	1.08925	1.14605	1.05336	1.10445	1.18921	1.23114	1.20303	1.12246	1.09936
3.54686e+06	SPAC1B1.04c	1.15936	1.02101	1.31951	0.915945	1.08423	1.08925	1.13813	1.12506	1.06437
3.55202e+06	SPAC1B1.05,SPAC17A2.01,bsu1	0.988514	1.04729	1.27235	0.963707	1.00463	1.10445	0.926588	1.09177	1.06683
3554080	SPAC17A2.02c	0.997692	1.16473	1.07736	0.963707	1.10445	1.23399	1.32869	1.12766	1.09682
3.5565e+06	vma6,SPAC17A2.03c	1.04729	1.10701	1.25484	1.15669	1.23114	1.2086	1.10957	1.16205	1.13027
3558458	SPAC17A2.04c	1.62826	N/A	1.76847	N/A	N/A	N/A	N/A	1.31039	1.47087
3561964	SPAC17A2.05	1.07992	1.17679	0.988007	1.07903	1.12642	1.15737	1.22352	1.06391	1.05095
3.56427e+06	vps8,SPAC17A2.06c	1.18372	1.14605	1.37078	1.13288	1.17827	1.16743	0.915945	1.1434	1.23399
3.56835e+06	SPAC17A2.07c	1.13027	1.1434	1.28565	1.35347	1.28046	1.55833	1.19748	1.23399	1.12766
3569545	SPAC17A2.08c	1.12246	1.1355	1.09809	1.11471	1.21139	1.22264	1.21982	1.18099	1.16473
3571657	csx1,SPAC17A2.09c	1.2283	1.19196	1.3036	1.1434	1.23114	1.12506	1.17827	1.09177	1.20025
3576188	SPAC17A2.10c	0.981686	1.16205	1.22901	0.903335	N/A	0.965936	N/A	1.30737	1.45734
3.57845e+06	SPAC17A2.11	0.907519	0.909618	1.01748	1.1487	1.27751	1.09936	1.39797	1.24833	1.3566
3583172	SPAC17A2.12	1.06191	1.24258	N/A	1.14076	1.10701	1.31646	1.1487	1.18099	1.09177
3584484	rad25,SPAC17A2.13c	1.13117	1.10697	0.975331	1.1753	1.27996	1.30813	1.2946	1.16878	1.15336
3.58862e+06	SPAC17G6.01,SPAC17A2.14	1.07425	1.21982	N/A	1.06683	1.17013	1.19196	1.03766	1.04972	1.09429
3590373	SPAC17G6.02c	1.04972	1.23971	1.09051	0.92445	1.10957	1.21139	0.99539	1.01866	0.937354
3595234	SPAC17G6.03	1.09429	1.10191	1.14076	0.952638	1.11214	1.17013	0.920188	1.05946	1.00463
3596692	cpp1,SPAC17G6.04c	1.15402	1.31342	1.31267	1.31646	1.21139	1.3692	1.1487	1.10445	1.18099
3.59793e+06	SPAC17G6.05c	1.06437	1.08423	1.03168	1.14605	1.22264	1.26284	1.13027	1.09177	1.10957
3.60033e+06	rps2401,rps24-1,rps24,SPAC17G6.06	1.10701	1.00928	1.21419	N/A	1.07674	1.06191	0.939523	1.03288	1.11987
3.60138e+06	SPAC17G6.07c	1.25411	1.19748	1.23756	1.05946	1.15936	N/A	0.852635	0.983957	1.09177
3604127	pep7,vac1,SPAC17G6.08	1.10957	1.15936	N/A	1.08673	1.20581	N/A	0.928731	1.03526	1.10191
3605608	sec62,SPAC17G6.09	1.15136	1.25701	1.05702	1.00928	1.11987	1.04729	1.12506	1.0163	1.07674
3.60797e+06	SPAC17G6.10	1.13027	1.20303	1.1	1.1434	1.18099	1.25122	0.981686	1.11729	1.15136
3608914	SPAC17G6.11c	1.05946	1.1487	0.90125	N/A	1.37872	1.33484	1.46747	1.15136	1.16743
3.61369e+06	cul1,pcu1,SPAC17G6.12	1.16743	1.25411	1.40444	1.2857	1.24608	1.27492	1.2222	1.18887	1.11409
3617331	slt1,SPAC17G6.13	1.15669	1.17555	1.11149	1.17283	1.23971	1.1355	1.10957	1.07177	1.05702
3.61891e+06	uap56,SPAC17G6.14c	N/A	N/A	N/A	1.16473	1.24833	1.21419	1.15402	1.17283	1.17827
3620646	SPAC17G6.15c	1.05214	1.1434	1.15669	1.15136	1.25122	1.20303	1.12506	1.15136	1.11471
3622691	ysh1,SPAC17G6.16c	1.20025	1.15402	1.51309	1.11471	1.23399	1.15136	0.986233	1.15936	1.07923
3.62567e+06	pof8,SPAC17G6.17	1.15402	1.2283	0.986233	1.08423	1.15136	1.26576	N/A	1.14076	1.04729
3627896	SPAC17G6.18,SPAC1142.01	1.09682	1.20303	1.08298	1.05946	1.1487	1.25122	1.15402	1.1434	1.15669
3629237	SPAC17G6.19c,SPAC1142.02c	1.25992	1.34102	1.31494	1.217	1.18099	1.23114	1.25701	1.19472	1.18372
3630510	swi2,SPAC17G6.20c,SPAC1142.03c	1.09177	1.07674	1.18715	0.937354	1.13027	1.2283	1.09682	1.08172	1.09177
3.63426e+06	SPAC1142.04	1.05458	1.02337	1.00173	1.19748	1.18646	1.33793	1.44393	1.27751	1.23971
3636890	ctr5,SPAC1142.05	1.04006	1.11729	1.28343	N/A	1.08925	1.31342	1.39152	1.50525	1.29834
3638631	SPAC1142.06	1.22547	1.23399	N/A	1.17555	1.17013	1.32869	1.28937	1.31039	1.24545
3.63991e+06	vps32,snf7,SPAC1142.07c	1.12246	1.12246	1.18304	1.1487	1.17827	1.22264	1.35347	1.29834	1.25122
3642441	fhl1,SPAC1142.08,SPAC8C9.01	1.37237	1.70921	1.57735	1.08673	1.17283	1.12766	1.25992	1.06437	1.07177
3.64355e+06	SPAC1142.09,SPAC8C9.02	1.13027	1.21419	1.22476	1.24258	1.25992	1.38511	1.39797	1.31951	1.35347
3.64511e+06	cgs1,SPAC8C9.03	1.1355	1.15136	1.0479	1.03049	1.1487	1.18099	1.17013	1.15402	1.09936
3.64839e+06	SPAC8C9.04	1.09936	1.01866	1.0462	1.06656	1.07619	0.958251	0.998048	1.01344	1.18689
3.6511e+06	SPAC8C9.05	1.04729	1.15402	1.02278	1.13027	1.16473	1.23685	1.17827	1.11471	1.05458
3651948	SPAC8C9.06c	1.01162	1.08925	1.18921	1.13027	1.1434	1.20303	1.07425	1.15936	1.12506
3.6554e+06	SPAC8C9.07	1.28046	1.02337	1.27235	1.09682	1.17827	1.18372	1.07923	1.07923	1.09177
3.65664e+06	rps5,SPAC8C9.08	0.884745	0.814131	0.805245	0.73884	0.786399	0.759611	0.790041	0.786399	0.80478
3.65758e+06	SPAC8C9.09c	1.04488	1.11987	1.08298	1.31951	1.25992	1.38831	1.2283	1.1487	1.08423
3.65953e+06	SPAC8C9.10c	1.11987	1.17827	1.23542	1.15402	1.21419	1.23399	1.09177	1.09682	1.06437
3660262	SPAC8C9.11	1.04488	1.10191	1.19334	0.97942	1.13813	1.0693	1.07674	1.07425	1.11471
3.66272e+06	SPAC8C9.12c	1.1355	1.09429	1.16675	1.17827	1.23114	1.25992	1.08172	1.12766	1.04729
3669146	prr1,SPAC8C9.14	0.922316	0.895025	0.96929	1.11987	1.19748	1.17827	1.00463	1.04247	1.12246
3.67063e+06	tif225,SPAC8C9.15c	1.08423	1.07425	1.12896	0.968171	1.08423	1.09936	0.852635	0.99539	0.983957
3673661	SPAC8C9.16c	1.0163	1.04729	0.959264	1.00231	0.97041	0.946058	1.42076	1.1487	1.01396
3.67542e+06	spc34,SPAC8C9.17c	1.21139	1.08925	1.1708	1.08925	1.1487	1.23685	1.0693	1.02811	0.99539
3678154	SPAC8C9.18,SPAC15A10.01	1.13027	1.17283	1.03526	1.03288	1.11729	1.23114	N/A	1.07177	1.05946
3680041	taf12,SPAC15A10.02	1.00231	0.993092	1.04972	1.02811	1.16473	1.12766	0.935191	1.04729	1.11471
3.6821e+06	rhp54,rad54,SPAC15A10.03c	1.07425	1.10957	1.18921	0.939523	1.02101	1.11729	0.899171	1.0163	0.997692
3685075	zpr1,SPAC15A10.04c	1.08673	1.04972	1.18509	1.17827	1.08925	1.13288	1.01866	1.06437	1.11987
3686967	SPAC15A10.05c	1.08423	1.04729	1.23114	1.04488	1.11214	1.19196	1.01866	1.07425	1.10445
3.69164e+06	SPAC15A10.06	1.07674	1.12766	1.32869	1.09429	1.16473	1.16743	0.974905	1.03766	1.10701
3692471	SPAC15A10.07	1.10445	1.05946	1.1708	0.974905	1.04972	1.18099	0.954842	1.06437	1.03766
3.69517e+06	ain1,SPAC15A10.08	1.04247	1.05458	1.11535	0.988514	1.07923	1.18099	0.97942	N/A	1.05702
3.69639e+06	SPAC15A10.09c	0.961483	1.03049	1.01572	0.963707	0.933033	1.12246	1.2283	1.15402	1.18372
3700059	mde6,SPAC15A10.10	1.03424	1.11246	1.07781	0.910858	0.992587	1.07254	1.07199	1.04461	1.00625
3709475	ubr11,SPAC15A10.11	1.00463	1.05214	1.06253	1.02101	0.99539	1.13288	1.04488	1.09682	1.0693
3.71053e+06	SPAC15A10.12c	1.09682	1.03049	1.17691	0.943874	1.01396	1.11729	0.907519	1.04488	1.10957
3.71343e+06	ppk3,SPAC15A10.13	1.02811	1.09429	1.07923	1.01162	1.05946	1.13813	1.13288	1.10701	1.09177
3.71662e+06	sgo2,SPAC15A10.15	1.16473	1.11987	1.1487	1.08423	1.1434	1.15936	1.0163	1.11729	1.15136
3.72122e+06	bud6,aip3,fat1,SPAC15A10.16,SPAC15E1.01	1.08673	1.17013	1.12311	1.04488	1.16205	1.17827	1.00463	1.01162	1.03526
3722427	SPAC15E1.02c	1.16205	1.08673	1.03526	0.950439	1.15669	1.06191	0.943874	1.01162	1.00231
3723545	rpl36a,SPAC15E1.03	N/A	N/A	N/A	0.937354	1.13288	1.11471	0.882703	0.963707	1.02811
3.72592e+06	SPAC15E1.04	0.948246	1.00231	0.91067	0.97942	1.05214	1.10445	1.09936	1.05214	0.961483
3727191	SPAC15E1.05c	0.997692	1.05214	1.02633	0.988514	1.03049	1.12246	1.10445	0.974905	1.06191
3728750	vps29,SPAC15E1.06	0.952638	1.04006	1.08485	1.10701	1.03526	1.12506	1.03288	1.05458	0.988514
3729653	moa1,mug159,SPAC15E1.07c	1.0693	1.03288	1.0924	0.981686	1.05946	1.19748	0.99539	1.09429	0.99539
3.73122e+06	SPAC15E1.08	1.03813	1.02953	1.08872	0.925996	1.05117	1.09778	0.957518	1.07385	1.08276
3.73243e+06	grx2,SPAC15E1.09	0.990505	1.00696	1.00241	1.10445	1.11739	1.11639	1.04817	1.01873	1.03817
3733879	SPAC15E1.10,SPAP7G5.01	1.10957	1.03049	1.0087	0.946058	0.993092	1.04972	1.01866	1.05946	1.07674
3735290	gua2,SPAP7G5.02c	1.05702	0.97942	1.00521	1.12766	1.10957	1.10445	1.14605	1.15402	1.20025
3739699	SPAP7G5.03	1.0163	1.18646	0.974342	1.00463	1.17013	1.18646	1.08172	1.12766	1.12766
3740362	lys1,SPAP7G5.04c	1.00231	1.04729	1.17895	0.937354	1.03526	0.983957	1.01162	1.01866	1.13813
3.74536e+06	rpl1002,rpl10-2,SPAP7G5.05	1.09624	1.10831	1.02021	1.02575	1.06508	1.04843	1.09237	1.22255	1.25245
3751746	SPAP7G5.06	0.941696	0.943874	0.721965	1.00696	1.05214	1.05214	1.2086	1.10701	1.05702
3.75425e+06	SPNCRNA.84	0.939437	1.01876	0.964208	0.972119	1.10061	1.15426	1.15989	1.23605	1.22533
3.76412e+06	CEN-dg1	1.04488	0.844791	0.707107	0.95705	0.895025	0.825496	N/A	1.41421	1.13288
3.77995e+06	CEN-dg1	1.04488	0.844791	0.707107	0.95705	0.895025	0.825496	N/A	1.41421	1.13288
3790652	SPNCRNA.95	0.97368	0.976146	0.920157	0.907095	1.04128	1.07334	1.07363	1.17077	1.16196
3793603	rad50,SPAP4C9.01c,SPAC1556.01c	1.20025	1.10957	1.32869	1.15136	1.1487	1.15669	1.23685	1.23114	1.24833
3.79769e+06	sdh1,SPAC1556.02c	1.07177	1.00928	0.947698	0.95705	1.09429	1.03766	1.03288	1.03526	1.06683
3800719	azr1,SPAC1556.03	1.08925	1.05458	1.11729	1.02101	1.1355	1.21139	1.0693	1.11471	1.12506
3801485	pcd1,SPAC1556.04c	0.988514	0.968171	0.780516	0.997692	1.07923	1.17013	1.14605	1.1487	1.09177
3802310	SPAC1556.05c	1.04247	1.1355	1.31039	N/A	1.05946	1.18372	1.11729	1.18646	1.06191
3804914	meu1,SPAC1556.06	0.97716	1.00696	1.08298	1.15136	1.17555	1.24258	1.06683	1.2086	1.21419
3.80568e+06	meu2,SPAC1556.06b	0.935191	1.02101	1.05702	0.852635	1.03288	1.08925	1.04972	1.0693	1.09429
3.80692e+06	pmm1,SPAC1556.07	1.06197	1.00372	1.12172	1.00596	1.07809	1.24332	1.05155	1.17017	1.15103
3.80881e+06	SPAC1556.08c,SPAC1F12.01c	1.11729	1.14076	1.27235	1.02574	1.06191	1.05946	0.95705	1.14605	1.04729
3810640	p23fy,SPAC1F12.02c	N/A	0.997692	1.07736	1.1355	1.20025	1.25992	0.99539	1.15136	1.18646
3.81223e+06	SPAC1F12.04c	1.25992	1.12766	1.58008	0.974905	1.12246	1.09936	0.840896	1.00696	1.01866
3814938	SPAC1F12.05	1.07425	1.12246	0.896577	0.933033	1.04729	1.00463	1.05458	1.06683	1.14076
3.81581e+06	SPAC1F12.06c	0.974905	0.99539	1.06437	1.02811	1.08925	1.16473	1.01866	1.16473	1.0693
3.8173e+06	SPAC1F12.07	1.20581	1.20581	N/A	0.968171	1.06437	1.14076	0.968171	1.09177	1.0693
3819129	SPAC1F12.08	1.09682	1.22264	1.21841	1.05214	1.217	1.26576	1.06683	1.12766	1.09936
3.82093e+06	gpi17,SPAC1F12.09	1.02337	1.07674	1.03347	1.08172	1.02811	1.25122	1.08172	1.13288	1.08673
3821939	SPAC1F12.10c	1.05946	1.11471	1.2163	0.983957	1.22264	1.25992	1.14605	1.12246	1.15136
3.82445e+06	SPAC4H3.01	1.20025	1.18646	1.33099	1.20303	1.28937	1.27456	1.13813	1.12246	1.19472
3825738	SPAC4H3.02c	1.10701	1.26868	1.31267	1.09682	1.21982	1.28937	1.12766	1.18646	1.18921
3.82786e+06	SPAC4H3.03c	1.00231	1.10445	1.06437	1.09177	1.1355	1.23399	1.03288	1.16743	1.11729
3.83228e+06	SPAC4H3.04c	1.00696	1.13813	1.31039	1.01396	1.19196	1.24833	1.08673	1.18921	1.14605
3836013	srs2,SPAC4H3.05	1.0688	1.11639	1.45169	1.02672	1.28649	1.35275	1.09493	1.15766	1.16472
3.83858e+06	SPAC4H3.06	0.952638	1.19196	N/A	1.16205	1.25701	1.35035	1.17283	1.24258	1.24833
3839943	SPAC4H3.07c	1.09429	1.27751	1.39959	1.10445	1.28046	1.29834	1.16473	1.217	1.11729
3.84306e+06	SPAC4H3.08	1.15936	1.2283	1.22901	1.02811	1.12506	1.07674	1.15402	1.11214	1.1487
3844563	SPAC4H3.09	0.948246	1.03526	1.39959	1.15402	1.25411	1.26576	1.1434	1.23399	1.16205
3846145	pyk1,SPAC4H3.10c	1.11214	1.19196	0.947698	1.24545	1.42405	1.11729	1.2086	1.17283	1.26868
3849508	SPAC4H3.11c	1.16473	1.30134	1.44894	1.26576	1.29534	1.34412	1.26284	1.19748	1.21419
3852993	SPAC4H3.12c	0.990801	1.2086	1.50004	1.18372	1.19748	1.70133	N/A	N/A	N/A
3.85422e+06	SPAC4H3.13	1.17283	1.29834	N/A	1.09429	1.25411	1.25701	1.18921	1.1355	1.09429
3855164	SPAC4H3.14c	1.27456	1.22547	1.61049	1.19748	1.38191	1.31951	1.11471	1.26576	1.20303
3.85725e+06	SPAC4H3.15c,SPAC1071.01c,pta1	1.15136	1.39474	1.41912	1.30435	1.36289	1.38511	1.1487	1.24833	1.32256
3.86217e+06	SPAC1071.02	1.22547	1.23971	1.29012	1.22547	1.28937	1.42076	1.18921	1.35035	1.217
3.86298e+06	SPAC1071.03c	1.25411	1.4811	1.32639	1.40769	N/A	1.50177	1.26576	1.3692	1.35035
3864135	SPAC1071.04c	1.22264	1.18646	1.41912	1.09936	1.23971	1.31039	1.27456	1.21982	1.20025
3.86591e+06	SPAC1071.05	1.06437	1.18099	1.39474	1.07674	1.33176	1.38191	1.15136	1.27162	1.29534
3.86869e+06	SPAC1071.06	1.11729	1.35035	0.97942	1.18099	1.21139	1.31039	N/A	1.16473	1.15402
3869640	rps1502,rps15-2,rps15,SPAC1071.07c	0.972655	1.17555	N/A	1.15669	1.26868	1.14605	1.16473	1.17555	1.19472
3.8702e+06	rpp203,rpp2-3,rla6,SPAC1071.08	N/A	N/A	N/A	1.07923	1.21982	1.24258	1.0693	1.11729	1.20025
3.87182e+06	SPAC1071.09c	1.18099	1.19196	1.32869	1.34412	1.44393	1.43396	1.54043	1.45734	1.34723
3.8733e+06	pma1,SPAC1071.10c	1.39474	1.46409	1.20999	1.24258	1.30134	1.35974	1.5874	1.40769	1.37872
3.87676e+06	SPNCRNA.92	1.11471	1.07923	1.52362	1.15936	1.38511	1.42405	1.32562	1.41095	1.5874
3877909	SPNCRNA.93	1.18099	1.13027	1.16675	1.08423	1.38191	0.886791	N/A	1.28343	1.35347
3880625	SPNCRNA.94	0.856584	1.1487	0.809442	N/A	N/A	1.03526	N/A	N/A	0.97041
3.88308e+06	misc RNA	1.06191	1.23399	N/A	1.28343	1.42734	1.52979	1.59107	1.55473	1.60585
3.88397e+06	SPAC1071.11	1.12766	1.20025	1.24833	1.38191	1.27751	1.53333	1.58374	1.60214	1.46071
3.88471e+06	stp1,SPAC1071.12c,SPAC926.01c	0.943874	1.13027	N/A	1.20581	1.41748	1.3566	1.45062	1.45734	1.34412
3.88643e+06	SPAC926.02	1.14605	1.13027	N/A	1.12766	1.31039	1.41095	1.34412	1.31646	1.25122
3888738	rlc1,SPAC926.03	0.890899	0.935191	0.740977	0.858565	0.858565	0.802923	0.854607	0.874583	0.862542
3.89021e+06	hsp90,swo1,SPAC926.04c	0.981686	1.0693	1.19127	1.33793	1.46409	1.46409	1.35035	1.29834	1.35347
3893468	SPAC926.05c	1.05946	1.27456	1.57735	1.19472	1.29834	1.47427	1.12246	1.23971	1.27456
3894800	SPAC926.06c	1.09177	1.217	1.32869	1.11987	1.33176	1.43727	1.24833	1.25992	1.1434
3.8977e+06	SPAC926.07c	1.19748	1.24545	1.52626	1.38191	1.47768	1.49485	1.31039	1.3566	1.29834
3899787	SPAC926.08c	1.11214	1.33484	1.25701	1.31646	1.35347	1.60585	1.24545	1.30737	1.34412
3.90168e+06	fas1,SPAC926.09c	1.15136	1.20303	N/A	1.21419	1.41095	1.46409	1.02337	1.23114	1.25701
3908892	SPAC323.01c	1.34412	1.39797	N/A	1.24545	1.31646	1.40444	1.18646	1.24258	1.217
3.91071e+06	SPAC323.02c	1.31039	1.35035	1.55294	1.21419	1.49831	1.63203	1.16205	1.27162	1.19472
3912056	SPAC323.03c	1.12506	1.41748	N/A	1.24545	1.43065	1.59844	1.1487	1.27456	1.28937
3.9147e+06	SPAC323.04	1.21419	1.26868	1.63014	1.16743	1.28046	1.4012	1.00696	1.12506	1.28343
3.91582e+06	SPAC323.05c	1.21982	1.30435	1.58282	1.16473	1.42076	1.40769	N/A	1.22264	1.25411
3.91692e+06	uba5,SPAC323.06c	1.17013	1.33793	N/A	1.20025	1.36289	1.49831	1.03766	1.19472	1.18646
3919582	SPAC323.07c	N/A	1.41421	1.51835	1.217	1.43065	1.4811	1.12246	1.20303	1.22264
3922409	SPAC323.08	1.34723	1.28937	N/A	1.26868	1.40444	1.43065	0.943874	1.10445	1.16473
3.92388e+06	SPAC323.09,SPAC2F3.01	1.28046	1.45734	1.52626	1.22547	1.43065	1.51922	1.05702	1.23399	1.24545
3.92482e+06	lsm6,SPAC2F3.17c	0.965936	1.1355	N/A	1.21139	1.49831	1.44727	1.05458	1.1487	1.25992
3926015	SPAC2F3.02	1.14605	1.42405	1.39716	1.4406	1.4914	1.48796	1.35035	1.28046	1.24833
3.92719e+06	rpa49,rpa51,SPAC2F3.03c	1.24258	1.33176	1.46409	1.19196	1.43065	1.37237	1.05702	1.13813	1.09936
3929030	SPAC2F3.04c,rim1	1.11471	1.29834	1.17895	1.07923	1.33176	1.3692	0.909618	1.04247	1.10701
3929958	SPAC2F3.05c	1.38831	1.44727	1.49485	1.35035	1.37554	1.45062	1.14076	1.23685	1.1434
3.93251e+06	kap104,SPAC2F3.06c	1.15936	1.3566	1.47172	1.31342	1.44393	1.44727	1.05458	1.16473	1.17827
3936573	SPAC2F3.07c	1.11729	1.21139	1.38751	1.18372	1.32562	1.46409	1.09177	1.12506	1.14076
3938109	sut1,SPAC2F3.08	1.23971	1.38511	1.17487	1.15936	1.24545	1.44727	1.06683	1.07923	1.05946
3942377	SPAC2F3.09,hem1	1.18099	1.38191	1.2812	1.29235	1.42076	1.41421	1.0693	1.23399	1.33793
3.94344e+06	SPAC2F3.18c	1.03049	1.0163	0.982821	1.00696	1.22264	1.07177	0.788218	0.913831	0.874583
3.94648e+06	SPAC2F3.10	1.13813	1.21982	1.08862	1.30435	1.37872	1.62076	1.26576	1.31039	1.30435
3.94833e+06	SPAC2F3.11	1.217	1.36289	1.47939	1.32256	1.66632	1.55114	1.23114	1.21982	1.23399
3949184	SPAC2F3.12c	0.97942	1.08423	1.39474	1.13813	1.29534	1.4406	1.16743	1.35035	1.28046
3951650	SPAC2F3.14c	1.20303	1.21419	1.16675	1.30134	1.40444	1.51572	1.34412	1.33793	1.46747
3956919	lsk1,SPAC2F3.15	1.23971	1.43727	1.39959	1.23399	1.46409	1.40769	1.29834	1.28046	1.22264
3959220	SPAC2F3.16	1.17013	1.33484	N/A	1.20025	1.29834	1.43727	1.15136	1.32256	1.25122
3961760	SPAC11G7.01	1.21982	1.33793	1.3218	1.01396	1.28937	1.20581	0.988514	1.11987	1.11987
3966297	pub1,SPAC11G7.02	1.18372	1.34102	1.25919	1.23114	1.45734	1.50525	1.23685	1.23685	1.26576
3968414	idh1,glu3,SPAC11G7.03	1.23971	1.25992	N/A	1.21982	1.47768	1.42405	1.21419	1.29834	1.37554
3970135	ubi1,SPAC11G7.04	1.07674	1.2283	1.11922	1.2086	1.31951	1.35347	1.31951	1.30737	1.20025
3.97115e+06	SPAC11G7.05c	1.07177	1.1434	1.25484	N/A	1.47427	1.56555	1.13813	1.28343	1.35974
3973547	SPAC11G7.06c	1.15006	1.22062	N/A	1.13851	1.36299	1.43295	1.09622	1.14668	1.15462
3989260	SPAPB18E9.06c,SPAPB15E9.01c	1.20581	1.27162	N/A	1.26868	1.42076	1.23685	1.2283	1.26284	1.45062
3.99304e+06	SPAPB15E9.02c	1.05702	1.24258	N/A	N/A	N/A	N/A	N/A	0.950439	N/A
3.99764e+06	Tf2-5,SPAPB15E9.03c	0.910267	0.949352	1.27771	1.00297	0.995957	1.0524	0.741279	0.970443	0.988893
4003296	SPAC27E2.01	1.1355	1.38511	1.21419	1.63959	1.42405	N/A	1.84038	1.46747	1.45734
4.00568e+06	SPAC27E2.02	1.25411	1.26868	1.49485	1.29834	1.43396	1.54399	1.43065	1.32869	1.33484
4007292	SPAC27E2.03c	1.00463	0.988514	1.09809	1.18412	1.30663	1.40084	1.3339	1.23078	1.21027
4009288	pr153	1.02811	1.19748	1.29235	1.2086	1.40444	1.47427	1.24833	1.27751	1.36289
4010577	SPAC27E2.11c	N/A	N/A	N/A	0.99539	1.18921	1.04006	1.27751	1.17283	1.16205
4011867	SPAC27E2.04c	1.07674	1.16473	1.04247	1.05458	1.16473	1.18921	N/A	1.11729	1.13027
4.01357e+06	SPNCRNA.97	1.20581	1.25701	N/A	1.13813	1.28046	1.31342	1.16205	1.20581	1.21139
4.01669e+06	cdc1,mis1,SPAC27E2.05	1.26284	1.39474	1.72608	1.24545	1.4406	1.41095	1.33793	1.27162	1.40769
4.01787e+06	SPAC27E2.06c	1.35035	1.37554	1.72309	1.29235	1.34102	1.47768	1.42405	1.39797	1.39474
4021602	pvg2,SPAC27E2.07	1.51922	1.93634	2.41999	1.35035	1.39797	1.59475	1.46747	1.34412	1.28639
4.02708e+06	Tf2-6,SPAC27E2.08	0.910267	0.949352	1.27771	1.00297	0.995957	1.0524	0.741279	0.970443	0.988893
4.03429e+06	mak2,phk1,SPAC27E2.09	0.993092	1.04247	1.34957	1.02101	1.19748	1.33484	0.974905	1.18099	1.13288
4035529	rfc3,SPAC27E2.10c,SPAPJ698.01c	1.00231	1.12766	1.05519	1.05702	1.21419	1.31646	1.15136	1.19472	1.10445
4037961	rps002,rpsa-2,rps0-2,rps0,SPAPJ698.02c	1.23971	1.24833	1.18099	1.26868	1.29534	1.31342	1.17283	1.19748	1.22264
4039504	prp12,sap130,SPAPJ698.03c	1.23971	1.4811	1.31722	1.17013	1.46409	1.3566	1.18646	1.17283	1.14076
4.04356e+06	cut20,lid1,SPAPJ698.04c,SPAC19G12.01c,apc4	1.13027	1.2283	1.3333	1.10445	1.24545	1.39474	1.09682	1.17555	1.13288
4.04644e+06	pms1,SPAC19G12.02c	1.12766	1.29834	1.44143	1.09177	1.17013	1.25411	0.983957	1.11987	1.09682
4049771	cda1,SPAC19G12.03	1.00231	1.24258	1.18304	1.06683	1.26576	1.18099	1.09429	1.01162	0.918064
4.05079e+06	SPAC19G12.04	1.12246	1.27456	N/A	1.56193	1.23971	1.40444	1.31342	1.1487	1.1487
4052623	SPAC19G12.05	0.92445	1.21139	N/A	1.14605	1.22547	1.27456	0.943874	1.11471	1.09429
4053942	hta2,SPAC19G12.06c	1.08172	1.17555	1.01396	1.00463	1.23971	1.1434	1.23114	1.2283	1.19748
4.05513e+06	rsd1,SPAC19G12.07c	1.17013	1.16473	1.24617	1.10191	1.2283	1.32869	1.00231	1.09682	1.05458
4.05808e+06	SPAC19G12.08	1.126	1.13846	1.02428	1.11729	1.33793	1.25411	1.14876	1.13068	1.09936
4061718	SPAC19G12.09	1.17283	1.26868	1.31494	0.946058	1.12246	1.06437	0.872564	0.95705	1.02811
4.06268e+06	cpy1,pcy1,SPAC19G12.10c	1.10445	1.23399	1.13879	1.16743	1.40444	1.21139	1.16205	1.0693	1.11214
4.06881e+06	SPAC19G12.11	1.16205	1.13288	1.20372	1.20303	1.21419	1.19472	1.19472	1.08423	1.11214
4070235	dlp1,SPAC19G12.12	1.04247	1.12766	1.18715	1.05458	1.08423	1.17283	0.988514	1.17555	1.15136
4.07112e+06	SPAC19G12.13c	1.05214	1.08673	1.31039	1.08172	1.12246	1.30737	0.990801	1.11214	1.13813
4.07473e+06	its3,SPAC19G12.14	1.09936	1.14076	1.29235	1.12506	1.1434	1.17013	1.06683	1.1487	1.09429
4.07652e+06	tpp1,SPAC19G12.15c	1.11471	1.16473	1.05154	1.04488	1.14605	1.18921	1.06683	1.04006	1.07674
4.08022e+06	SPAC19G12.16c,SPAC23A1.01c,adg2	1.04729	1.10701	N/A	1.12766	1.19472	1.19472	1.04247	1.12506	1.15936
4.08271e+06	SPAC23A1.02c	1.13027	1.18646	1.30586	1.25992	1.18921	1.30737	1.2086	1.09177	1.12246
4085101	apt1,SPAC23A1.03	0.990801	1.12506	1.06992	1.28046	1.15402	1.28046	1.28639	1.23399	1.19472
4086488	mnl1,SPAC23A1.04c	1	1.09936	1.18921	1.11214	1.15669	1.1487	1.11471	1.21139	1.20025
4089910	SPAC23A1.05	0.97716	1.06683	1.01045	0.842842	1.08423	1.12766	1.03766	1.03049	0.986233
4.09155e+06	cmk2,mkp2,SPAC23A1.06c	1.00828	1.16238	1.14971	1.02563	1.11112	1.12266	1.14085	1.05448	1.04158
4093688	SPAC23A1.07	1.00231	1.01866	1.29235	1.04247	1.14605	1.22547	0.990801	1.14076	1.15402
4094511	rpl34,rpl34-1,rpl3401,SPAC23A1.08c	1.03766	1.05702	1.1708	1.00928	1.09682	0.993092	1.13027	1.03288	1.06191
4.09528e+06	SPAC23A1.09	1.07923	1.18372	1.33099	1.11471	1.17555	1.16743	0.946058	1.06683	1.22547
4097005	ef1a-b,SPAC23A1.10	1.11778	1.0734	1.00759	0.997268	1.05059	0.94172	0.807845	0.893468	0.86354
4098556	rpl1602,rpl16-2,SPAC23A1.11	1.08925	1.1434	N/A	N/A	1.08423	1.09936	1.23971	1.03526	1.12246
4.0998e+06	SPAC23A1.12c	1.02574	1.2283	1.14472	1.03049	1.06683	1.08925	1.0163	1.02574	1.02101
4.10328e+06	SPAC23A1.14c	0.918064	1.08673	1.00696	0.972655	1.17283	1.08172	0.943874	0.959264	0.952638
4105064	SPAC23A1.15c	0.937354	1.10957	N/A	1.1487	1.10191	1.24545	0.95705	1.02337	1.05214
4106320	SPAC23A1.16c	1.03049	1.07425	1.17283	1.06191	1.12506	1.12766	0.926588	1.0163	0.974905
4.11228e+06	SPAC23A1.17	1.08925	1.16473	1.08298	0.988514	1.1434	1.03288	0.909618	0.937354	0.943874
4113999	SPAC23A1.18c,mrp51	0.959264	1.26284	0.882703	1.07674	1.217	1.07923	1.15936	1.07674	0.935191
4.11562e+06	SPAC23A1.19c,SPAC26H5.01c	1.08172	1.20025	1.03706	0.99539	1.09936	1.15669	0.876606	0.97942	0.909618
4.11863e+06	SPAC26H5.02c	1.05946	1.16473	1.22052	0.928731	1.10957	1.11214	0.965936	0.899171	0.968171
4122014	SPAC26H5.03	1.20025	1.3566	1.45902	0.990801	1.19748	1.30435	0.926588	N/A	1.07425
4125034	SPAC26H5.04	1.23114	1.16743	1.27899	1.10701	1.12766	1.17013	0.823591	1.02337	1.05946
4.1291e+06	SPAC26H5.05	0.888843	0.97716	0.998269	0.965936	1.08673	1.11214	0.768438	0.988514	1.01162
4131628	pot1,SPAC26H5.06	1.07177	1.1355	1.13288	0.968171	1.06683	1.07923	0.926588	0.952638	0.864537
4.13293e+06	SPAC26H5.07c	1.02101	1.07177	1.2079	0.948246	1.07425	1.09682	0.972655	0.97942	1.01162
4135762	bgl2,SPAC26H5.08c	0.950439	0.790041	0.732043	0.97942	1.00231	0.963707	0.986233	1.04972	1.01162
4.13895e+06	SPAC26H5.09c	0.943874	0.993092	1.04972	0.961483	1.02574	0.933033	0.946058	0.918064	0.950439
4142899	tif51,SPAC26H5.10c	1.06191	0.95705	1.02101	1.16205	1.18099	1.1487	0.946058	1.03049	1.07177
4147321	SPAC26H5.11	0.905425	0.990801	0.929805	0.983957	1.00463	1.07425	1.03049	0.97041	0.983957
4151782	SPAC26H5.12,rpo41	0.972655	1.1434	0.890384	0.95705	1.00928	1.08925	0.941696	0.907519	0.90125
4.15297e+06	SPAC26H5.13c	0.876606	0.972655	1.0924	N/A	1.01866	1.03766	0.895025	0.988514	0.941696
4154696	misc RNA	0.881048	1.03468	1.16038	0.946627	1.12303	1.14168	1.03788	1.00364	1.04439
4155846	SPSNORNA.13	N/A	N/A	N/A	N/A	N/A	N/A	N/A	N/A	N/A
4.15662e+06	SPAC26H5.15,SPAC25B8.01	1.04972	1.03526	1.0811	0.933033	1.02574	0.997692	0.928731	0.860551	0.858565
4157906	SPAC25B8.02	1.12506	1.29235	1.0087	1.04972	1.08925	1.02574	0.943874	0.93088	0.872564
4.16068e+06	SPAC25B8.03	0.941696	1.03766	N/A	0.888843	1.00463	0.961483	0.791869	0.895025	0.911722
4.16205e+06	SPAC25B8.04c	1.12506	1.23399	N/A	1.03288	1.1434	1.19472	1.03766	1.03526	1.05702
4164635	SPAC25B8.05	1.02811	1.08172	1.15269	1.01396	1.15402	1.05214	0.83702	0.907519	0.911722
4.16607e+06	SPAC25B8.06c	0.878633	0.974905	1.04427	1.10701	1.05702	1.22547	0.961483	0.997692	0.965936
4.16837e+06	SPAC25B8.07c	0.965936	0.990801	0.962594	0.856584	0.990801	0.97041	0.848704	0.810378	0.876606
4170445	SPAC25B8.08	1.04247	1.07674	1.37078	0.983957	1.06437	1.04729	0.911722	0.950439	0.935191
4.17201e+06	SPAC25B8.09	0.95705	1.11729	1.06622	1.03526	1.06437	1.06437	0.933033	0.946058	0.943874
4.17347e+06	SPAC25B8.10	1.05702	1.12506	1.22688	1.00928	1.05214	0.99539	0.968171	0.866537	0.913831
4.17671e+06	SPAC25B8.11	0.850667	0.968171	N/A	1.06437	1.12246	1.04247	0.981686	0.97716	0.95705
4178286	SPAC25B8.12c	0.941696	0.89296	0.873573	0.915945	0.99539	0.950439	0.874583	0.92445	0.946058
4.18195e+06	isp7,SPAC25B8.13c	0.922316	0.880666	0.937896	0.886791	0.97716	0.941696	0.895025	0.943874	0.946058
4.18698e+06	mal2,SPAC25B8.14	0.895025	0.886791	0.873573	0.948246	0.959264	1.02101	1.04006	0.963707	0.954842
4187675	SPAC25B8.15c	0.948246	0.950439	1.06622	0.943874	0.968171	0.983957	0.852635	0.920188	0.935191
4190272	SPAC25B8.16	1.12246	1.04729	1.41177	0.965936	1.06683	1.04972	0.965936	1.0163	1.04006
4191889	SPAC25B8.17	0.988514	1.04006	0.967612	1.0163	0.933033	1.02811	0.974905	0.983957	0.988514
4192684	SPAC25B8.18	0.868541	1.00231	0.896577	1.17283	1.01396	1.18099	1.05946	1.06437	0.959264
4194089	SPAC25B8.19c,SPAC683.01c	0.974905	1.11729	0.799683	0.852635	0.864537	0.854607	0.939523	0.876606	0.793701
4196725	SPAC683.03	0.95705	1.07425	1.03526	0.911722	0.880666	0.974905	0.878633	0.911722	0.918064
4.19883e+06	SPAC683.02c,SPAC694.01c	0.939523	0.990801	0.809442	1.00696	1.01396	1.01162	0.773782	0.935191	0.933033
4.20588e+06	SPAC694.02	0.99539	1.01396	1.11922	0.99539	N/A	0.993092	0.833161	0.915945	0.886791
4.20713e+06	SPAC694.03	0.946058	1.01162	1.03706	1.0163	1.0163	1.07674	0.83702	0.946058	0.928731
4.20818e+06	SPAC694.04c	1.07177	1.03288	1.13879	1.05946	1.06683	0.963707	1.05702	0.918064	0.907519
4.20957e+06	rps2502,rps25-2,rps25,SPAC694.05c	0.920188	1.01866	1.19748	0.89296	0.886791	0.933033	0.920188	0.913831	0.846745
4.2106e+06	mrc1,SPAC694.06c	1.04247	1.02574	0.97942	1.08423	1.03766	0.993092	0.874583	0.933033	0.959264
4213954	spt6,SPAC694.07c,SPAC1F7.01c	1.02337	1.05458	1.10191	0.911722	0.988514	1.01396	0.854607	0.926588	0.99539
4.21854e+06	SPAC1F7.02c	1.03526	1.06191	1.12896	1.00928	0.997692	0.981686	0.773782	0.819794	0.846745
4.22269e+06	pkd2,SPAC1F7.03	0.888843	0.997692	0.917004	0.972655	1.05214	0.974905	0.884745	0.90125	0.899171
4225319	rho1,SPAC1F7.04	1.03062	1.0239	0.985112	0.974482	0.971765	0.994338	0.911762	0.978855	0.974905
4228034	cdc22,SPAC1F7.05	0.993019	1.07366	1.09718	0.99741	0.997756	0.994141	0.970747	0.946536	0.926892
4.2322e+06	SPAC1F7.06	0.909618	0.918064	0.846745	0.90125	0.903335	0.941696	0.850667	0.941696	0.972655
4234746	fip1,SPAC1F7.07c	0.903335	N/A	0.933033	0.761368	0.888843	0.888843	0.773782	0.90125	0.909618
4.2381e+06	fio1,SPAC1F7.08	0.83702	0.974905	0.869043	0.93088	0.937354	0.888843	0.933033	0.882703	0.988514
4239256	SPSNORNA.14	1.04006	1.07425	0.99654	N/A	N/A	N/A	N/A	N/A	N/A
4243339	SPAC1F7.09c	0.95705	1.08925	0.884234	0.825496	0.799221	0.73884	0.965936	0.848704	0.80107
4245371	SPAC1F7.10	0.868541	0.946058	0.898132	0.97041	0.97716	0.941696	0.922316	0.933033	1.05702
4.24661e+06	SPAC1F7.11c	0.952638	0.954842	0.913831	0.850667	1.01866	0.97716	0.959264	0.97942	0.997692
4250716	SPAC1F7.12,yakC,SPAC21E11.01	0.922316	0.895025	0.939523	1.04972	1.00696	0.915945	0.993092	0.99539	0.97942
4251881	rpl801,rpl8-1,rpl18,rpk5a,rpl2-1,SPAC1F7.13c,SPAC21E11.02c	1.13813	1.16473	N/A	1.02101	1.00463	0.981686	0.922316	0.968171	1.05702
4253566	pcr1,mts2,SPAC21E11.03c	0.928731	0.988514	0.90125	0.963707	0.941696	0.876606	1.02574	0.97942	1.02811
4.25609e+06	ppr1,SPAC21E11.04	1.00231	1.00928	1.32409	1.01162	1.18921	1.21419	0.870551	1.02574	1.04972
4257463	cyp8,SPAC21E11.05c	0.913831	0.92445	0.928195	0.983957	0.922316	0.974905	1.10191	1.03049	1.02811
4259390	tif224,SPAC21E11.06	1.00231	1.08172	0.989657	0.990801	0.897095	0.895025	0.965936	0.954842	0.848704
4.26174e+06	SPAC21E11.07,SPAC2C4.01	0.961483	1.01866	0.76977	1.0163	0.972655	0.842842	1.10701	0.963707	0.888843
4264019	lcb2,SPAC21E11.08,SPAC2C4.02	1.02101	1.07923	0.959264	1.29534	1.04488	1.05214	1.16473	1.04488	1.08925
4.26515e+06	smd2,cwf9,SPAC2C4.03c	0.993092	1.02101	0.97942	0.833161	0.884745	0.905425	0.842842	0.946058	0.997692
4266770	SPAC2C4.04c	0.926588	0.990801	1.18099	1.01866	1.06191	1.02811	1.02574	1.03766	1.01162
4.26836e+06	SPAC2C4.05	0.941696	0.981686	1.12701	1.01162	1.00231	1.09682	0.968171	1.00231	1.00231
4.26971e+06	SRP7	1.00463	0.897095	0.896577	1.07177	0.974905	1.12246	0.935191	1.06683	1.04488
4.27066e+06	SPAC2C4.06c	0.903335	0.959264	0.882703	N/A	0.952638	0.92445	1.23399	1.05946	1.0693
4272842	SPAC2C4.07c	0.946058	0.943874	0.878126	0.986233	0.941696	0.97942	0.974905	0.983957	0.968171
4276443	SPAC2C4.08	1.04006	0.954842	0.909093	0.99539	1.03766	0.950439	1.04247	1.02574	1.03288
4.27737e+06	SPAC2C4.09	1.02337	0.905425	1.07549	0.939523	0.997692	1.00696	1.02101	1.08673	1.07674
4.27826e+06	SPAC2C4.10c	1.01396	0.915945	0.933033	0.93088	1.02811	0.974905	1.13027	0.95705	0.868541
4279858	rbp28,SPAC2C4.11c	1.02574	1.07674	1.11922	0.909618	0.990801	0.920188	0.93088	0.933033	0.937354
4.28108e+06	SPAC2C4.12c	1.09429	1.00928	0.970971	1.13288	1.13288	1.07674	1.15402	1.07425	1.11729
4282744	vma16,SPAC2C4.13	0.97041	0.97041	0.976032	0.954842	0.90125	0.903335	1.07923	0.948246	0.915945
4.28486e+06	ppk11,SPAC2C4.14c	0.948246	0.948246	0.94442	1.04006	1.07923	1.04247	0.920188	1.01162	1.06191
4286446	ubx2,ucp13,SPAC2C4.15c	1.05214	1.04006	0.976032	0.93088	1.03288	0.90125	1.03766	0.965936	0.950439
4.28802e+06	rps801,rps8-1,SPAC2C4.16c	0.963895	0.956556	1.02803	1.0536	1.07363	0.994996	0.898238	0.931958	1.01091
4.28981e+06	SPAC2C4.17c	0.95705	0.950439	1.06437	0.895025	0.909618	1.01866	0.89296	0.983957	0.954842
4.29691e+06	SPAC2C4.18,SPAC25G10.01	1.03049	N/A	0.895025	1.00463	1.04247	0.981686	0.943874	0.97942	0.941696
4298418	cce1,ydc2,SPAC25G10.02	1.00231	1.01866	1.1	1.06683	1.05946	1.10191	0.866537	0.95705	0.97716
4301569	zip1,SPAC25G10.03	0.974905	0.972655	0.890384	1.09682	1.03049	1.04972	1.00928	1.00231	N/A
4302723	rec10,SPAC25G10.04c	1.04247	1.11214	1.0087	1.02337	0.997692	1.00928	1.0163	0.974905	0.95705
4.306e+06	his1,SPAC25G10.05c	0.93088	1.05946	0.905948	0.968171	1.01162	0.950439	0.993092	0.92445	0.903335
4.30706e+06	rps2801,rps28-1,SPAC25G10.06	0.954842	1.01396	1.07736	0.937354	0.90125	1.00928	0.886791	0.952638	0.939523
4308112	cut7,SPAC25G10.07c	0.888843	0.981686	1.08862	1.04729	1.03766	1.10701	1.04972	1.02101	1.02101
4.31307e+06	SPAC25G10.08	0.874583	0.972655	0.870551	1.03288	0.97942	1.00463	1.10191	1.00463	0.988514
4314613	SPAC25G10.09c,SPAC27F1.01c	1.18099	1.10445	0.936272	1.10191	0.93088	0.812252	1.02101	0.922316	0.959264
4.32081e+06	cdc8,fus4,SPAC27F1.02c	1.08423	1.01162	1.0811	0.95705	1.07177	0.961483	0.903335	0.990801	1.01866
4.32204e+06	SPAC27F1.03c,uch1	0.959264	0.968171	0.867539	1.09682	1.05702	1.04729	1.16743	1.11987	1.09936
4323438	nuf2,SPAC27F1.04c	1.11729	0.963707	1.20164	1.12506	1.09429	1.08925	1.27162	1.2086	1.20581
4.32497e+06	SPAC27F1.05c	0.911722	0.909618	0.964264	1.00696	1.02811	0.988514	1.07425	1.11471	1.09177
4.32754e+06	SPAC27F1.10	1.51222	N/A	N/A	0.880666	0.948246	0.888843	1.1355	0.988514	0.920188
4328562	SPAC27F1.06c	1.04488	1.01866	0.970971	1.07177	1.03766	0.952638	1.19472	1.1355	1.18099
4.33082e+06	SPAC27F1.07	0.983957	0.937354	1.14671	0.878633	0.97041	0.988514	0.926588	1.07674	1.02811
4333470	SPAC27F1.08	0.961483	1.06437	0.724471	1.02574	0.939523	0.983957	1.21139	0.990801	1.01396
4.33459e+06	prp10,sap155,SPAC27F1.09c	1.09936	1.10701	1.10573	1.18372	1.04729	1.03049	1.15136	1.05702	1.07425
4338780	SPAC23D3.01	1.15669	0.983957	0.981119	1.05458	0.97942	1.04247	0.986233	1.00928	1.01866
4.34034e+06	rfc2,SPAC23D3.02	1.10957	1.06191	1.08485	0.97716	0.952638	1.03526	0.97716	1.03288	1.01162
4341301	SPAC23D3.03c	1.01866	1.06683	1.01396	1.25411	1.15669	1.14076	1.17283	1.12766	1.04729
4.34385e+06	gpd2,SPAC23D3.04c	1.17013	1.15936	1.46917	1.11214	1.1434	1.1434	1.01396	1.07923	1.10191
4.34804e+06	nup146,SPAC23D3.06c	1.2086	1.11729	1.0299	1.0163	1.04006	1.02811	0.941696	0.926588	0.897095
4352503	SPAC23D3.07	1.22547	1.41421	1.43644	1.07177	1.06437	1.10701	0.950439	0.97942	1.01162
4.35391e+06	SPAC23D3.08	0.946058	1.0163	0.810846	0.981686	1.02101	1.04006	1.10445	0.928731	0.959264
4355127	SPAC23D3.09	1.00231	1.01396	1.13879	1.07923	1.0693	1.02337	0.933033	1.02101	1.00696
4356921	eng2,SPAC23D3.10c	0.997692	1.00928	0.957603	1.06191	1.05214	1.07425	0.92445	0.933033	0.909618
4360208	SPAC23D3.11	0.952638	1.01866	1.06253	1.07923	1.02101	1.05946	0.868541	0.933033	0.97716
4364998	SPAC23D3.12	1.00696	0.911722	0.855595	0.97041	0.99539	0.943874	1.04247	0.972655	0.928731
4368876	SPAC23D3.13c	1.03049	0.997692	0.89969	0.954842	0.943874	0.97041	0.972655	0.948246	0.880666
4374603	SPAC23D3.14c	1.13027	1.10957	1.15269	1.00231	1.02337	1.03288	0.943874	N/A	0.922316
4.38316e+06	mok11,SPAC23D3.15,SPAC1527.01	1.07674	1.15936	1.16473	0.933033	0.92445	0.974905	0.864537	0.933033	0.864537
4.3846e+06	sft2,SPAC1527.02	1.06191	1.07177	1.30586	1.02337	0.954842	1.01396	0.890899	0.961483	1.00463
4.38648e+06	SPAC1527.03	0.988514	1.04488	0.95429	0.99539	1.05946	1.06191	1.01396	0.93088	0.915945
4.38822e+06	sec72,sec7b,SPAC30.01c	1.02337	1.11471	1.31494	1.04247	1.07177	1.14076	0.913831	1.02337	0.946058
4.39415e+06	SPAC30.02c	1.05946	0.961483	0.835088	1.01162	N/A	1.03766	0.878633	0.972655	0.92445
4395997	tsn1,SPAC30.03c	0.950439	0.968171	0.993092	0.993092	0.981686	1.06437	0.895025	0.939523	0.928731
4397265	SPAC30.04c	1.01162	1.01866	0.946058	1.05702	1.02337	0.981686	0.986233	0.983957	1.0163
4.40426e+06	pof11,SPAC30.05,SPAC29E6.01	0.844791	0.858565	0.949342	1.08925	1.07923	1.16205	1.09177	1.15136	1.13027
4405648	prp3,SPAC30.06,SPAC29E6.02	0.903335	0.880666	0.981119	1.02101	0.988514	1.01866	1.03288	0.97041	1.00463
4407295	uso1,SPAC30.07c,SPAC29E6.03c	0.954842	0.888843	0.991373	1.07923	1.04972	1.06191	1.09936	1.09936	1.07177
4.41089e+06	nnf1,SPAC30.08,SPAC29E6.04	1.12766	1.03049	1.05885	0.954842	0.939523	1.02101	0.882703	0.941696	1.00231
4411818	SPAC30.09c,SPAC29E6.05c	0.933033	0.886791	0.816486	1.05458	0.946058	1.01396	1.1355	1.00463	0.963707
4.41301e+06	SPAC30.10c,SPAC29E6.06c	1.04247	0.997692	1.15869	1.1487	1.04488	1.09936	1.25122	1.13027	1.16743
4415884	SPAC30.11,SPAC29E6.07	0.99539	0.988514	1.12311	0.89296	0.946058	0.854607	0.909618	0.876606	0.895025
4416755	tbp1,tdf1,tbp,SPAC29E6.08,SPAC30.12	0.938667	0.894544	0.860033	0.999617	0.992117	0.931754	1.23576	1.03686	0.985676
4.41893e+06	SPAC30.13,SPAC29E6.09	0.922316	0.93088	1.09429	0.880666	0.874583	0.911722	0.952638	1.01162	0.974905
4420141	SPAC30.14c,SPAC29E6.10c	1.0693	0.97942	0.955945	0.82932	0.884745	0.833161	0.983957	0.93088	0.89296
4424748	rho2,SPAC16.01	1.03288	1.07425	1.03526	1.05214	0.968171	1.0693	0.983957	N/A	0.954842
4426422	srp2,SPAC16.02c	1.06191	1	0.960928	0.974905	0.888843	0.909618	0.946058	0.986233	1.07177
4428980	ura2,SPAC16.03c	0.97716	0.997692	1	1.08925	1.05458	0.946058	1.05458	0.946058	0.950439
4431910	SPAC16.04	0.983957	0.864537	0.884234	1.06191	0.968171	0.90125	0.988514	0.948246	0.926588
4.43353e+06	SPAC16.05c	0.831238	0.817902	0.748721	1.01396	0.961483	0.950439	1.10191	0.972655	0.950439
4.43596e+06	SPAC9E9.01	0.935191	0.812252	0.926588	0.959264	0.878633	0.911722	1.08673	0.993092	1.02101
4.4384e+06	SPAC9E9.17c	0.82932	0.888843	0.819321	0.974905	0.968171	0.909618	1.06683	0.926588	0.939523
4442910	leu2,SPAC9E9.03	0.959264	0.878633	0.787308	1.10191	1.07923	0.943874	0.97041	0.97716	N/A
4.44463e+06	SPAC9E9.04	0.920188	0.842842	0.835088	1.04729	0.926588	N/A	1.16473	1.00463	0.988514
4.44601e+06	SPAC9E9.05	1.01866	0.941696	0.867539	1.04972	0.928731	0.876606	1.09177	0.933033	0.913831
4447377	SPAC9E9.06c	0.831238	0.918064	0.873573	0.856584	0.937354	0.90125	0.935191	0.959264	0.926588
4450112	ypt2,SPAC9E9.07c	0.872564	0.833161	N/A	0.986233	0.882703	0.911722	1.02337	1.01162	0.99539
4453132	rad26,SPAC9E9.08	0.718636	0.852635	1.10765	0.954842	0.860551	0.913831	1.0163	0.983957	0.90125
4.45493e+06	SPAC9E9.09c	N/A	N/A	0.94442	0.968171	1.00696	0.89296	0.986233	0.961483	0.97716
4.46074e+06	cbh1,cbh,SPAC9E9.10c	0.862542	0.844791	0.849685	1.05214	0.972655	0.848704	0.920188	0.842842	0.862542
4463232	plr1,plr,SPAC9E9.11	0.870551	0.852635	0.873573	0.911722	0.897095	0.872564	0.870551	0.890899	0.946058
4464242	SPAC9E9.12c	0.959264	0.974905	1.04972	0.99539	0.965936	0.935191	0.80478	0.89296	1.0163
4.46938e+06	wos2,SPAC9E9.13	1.01396	0.915945	0.987943	0.823591	0.82169	0.814131	0.823591	0.708742	0.733736
4470974	vps24,SPAC9E9.14	1.01396	1.07674	1.19541	0.838956	0.850667	0.844791	0.907519	0.862542	0.948246
4472011	SPAC9E9.15	0.918064	1.00463	0.933033	1.00696	0.903335	0.954842	1.01162	0.954842	0.899171
4.47476e+06	SPAC9E9.16,SPAC17C9.16c	0.844791	0.854607	1.02278	0.952638	0.939523	0.909618	0.775572	0.97942	0.909618
4476315	SPAC17C9.15c	0.948246	0.959264	0.808041	0.831238	0.890899	0.817902	0.856584	0.817902	0.799221
4.47707e+06	SPAC17C9.14	0.90125	0.880666	0.96929	0.993092	0.974905	0.97942	0.918064	0.965936	0.97041
4479315	cut8,SPAC17C9.13c	0.835088	0.941696	0.799683	0.986233	0.911722	0.890899	1.04488	0.844791	0.82932
4479801	SPAC17C9.12	1.00459	0.954398	0.895106	0.964894	0.934191	0.897496	1.05222	0.941687	0.903599
4482320	SPAC17C9.11c	0.812252	0.759611	0.746131	0.939523	0.911722	0.838956	1.09429	0.895025	0.888843
4483301	stm1,SPAC17C9.10	0.793701	0.909618	0.764453	0.888843	0.842842	0.905425	0.965936	0.899171	0.874583
4.48517e+06	tim13,SPAC17C9.09c	0.907519	1.00231	1.12506	0.876606	0.838956	0.888843	0.862542	0.856584	0.876606
4.48609e+06	pnu1,SPAC17C9.08,nuc1	0.850667	0.840896	0.833642	0.882703	0.848704	0.872564	0.907519	0.850667	0.823591
4488133	alg8,SPAC17C9.07	0.922316	0.920188	0.753929	0.903335	0.848704	0.897095	0.937354	0.928731	0.812252
4.48998e+06	sam50,SPAC17C9.06	0.933033	0.963707	0.777816	0.866537	0.848704	0.756109	0.937354	0.795536	0.768438
4492171	pmc3,SPAC17C9.05c	0.99539	1.08172	1.16675	0.948246	0.959264	0.990801	0.852635	0.858565	0.880666
4.49348e+06	tif471,SPAC17C9.03	0.972655	1.04247	0.942785	0.954842	0.909618	0.884745	0.946058	0.819794	0.835088
4498323	lys7,SPAC17C9.02c	0.911722	0.941696	0.878126	0.895025	0.880666	0.886791	0.777366	0.870551	0.876606
4500792	nuc2,SPAC17C9.01c,SPAC1851.01	1.01162	0.952638	1.02456	0.981686	0.950439	0.95705	0.880666	0.92445	0.965936
4.50217e+06	SPAC1851.02	1.00463	1.00231	0.931418	0.946058	0.941696	0.926588	0.99539	0.848704	0.882703
4.5039e+06	ckb1,SPAC1851.03	0.972655	0.943874	N/A	0.895025	0.833161	0.918064	0.756109	0.882703	0.882703
4505094	SPAC1851.04c,SPAC27D7.01c	1.04729	1.05214	1.19127	1.02101	0.926588	0.95705	0.823591	0.89296	0.90125
4.50889e+06	SPAC27D7.02c	0.948246	0.941696	0.730775	0.963707	0.920188	0.920188	0.848704	0.833161	0.82932
4512213	mei2,SPAC27D7.03c	0.878633	0.99539	1.11342	0.835088	0.823591	0.793701	0.835088	0.823591	0.76313
4518564	omt2,SPAC27D7.04	0.928731	0.860551	0.909093	0.963707	0.897095	0.928731	0.959264	0.959264	0.905425
4519057	apc14,omt1,SPAC27D7.05c	1.02337	0.922316	0.993092	1.01162	0.911722	0.997692	0.954842	0.888843	0.833161
4.52046e+06	SPAC27D7.06	0.886791	0.864537	0.921784	0.937354	0.928731	0.880666	0.791869	0.846745	0.838956
4.52159e+06	smd1,SPAC27D7.07c	0.884745	0.888843	0.709562	0.852635	0.814131	0.823591	1.10957	0.831238	0.835088
4522830	SPAC27D7.08c	0.884745	0.856584	0.942785	0.922316	0.903335	0.943874	0.866537	0.872564	0.864537
4524757	SPAC27D7.09c	0.895789	0.888929	0.946519	1.04736	0.961009	0.893219	0.935806	0.887681	0.90043
4527794	SPAC27D7.10c	1.14076	1.07923	N/A	1.17555	0.939523	0.93088	0.99539	0.933033	0.935191
4.53079e+06	SPAC27D7.11c	0.884745	0.844791	0.887304	0.860551	0.835088	0.754364	0.854607	0.812252	0.797377
4.53468e+06	but1,SPAC27D7.12c,SPAC27D7.12	0.858565	1.06683	1.22901	0.890899	0.90125	0.952638	0.819794	0.943874	0.870551
4.53607e+06	ssm4,SPAC27D7.13c,SPAC637.01c	0.771997	0.791869	0.962594	0.790041	0.810378	0.850667	0.918064	0.886791	0.825496
4.53853e+06	tpr1,SPAC27D7.14c,SPAC637.02c	0.905425	0.770215	N/A	0.918064	0.972655	0.868541	0.946058	0.868541	0.937354
4.54389e+06	SPAC637.03	1.03766	1.01866	0.986233	0.858565	0.848704	0.819794	0.868541	0.856584	0.90125
4547139	SPAC637.04	0.97716	0.988514	1.04066	0.768438	0.882703	0.780967	0.740549	0.862542	0.835088
4.54823e+06	vma2,SPAC637.05c	0.909618	0.872564	0.796916	0.988514	0.95705	0.905425	0.913831	0.83702	0.83702
4.55141e+06	SPAC637.06	0.920188	0.888843	0.858565	0.89296	0.882703	0.890899	0.864537	0.860551	0.797377
4554147	moe1,SPAC637.07	0.952638	0.935191	0.933033	0.897095	0.95705	0.928731	0.810378	0.82169	0.886791
4.55566e+06	SPAC637.08	0.946058	0.790041	0.810846	1.02337	0.972655	0.935191	0.997692	0.93088	0.959264
4.5577e+06	SPAC637.09	0.82932	0.90125	0.805245	0.890899	0.928731	0.864537	0.854607	0.82169	0.842842
4558958	rpn10,pus1,SPAC637.10c	0.89296	0.946058	0.878126	0.922316	0.895025	0.918064	0.846745	0.868541	0.882703
4561647	SPAC637.11,suv3	0.941696	0.97041	0.915416	0.928731	0.950439	1.02574	0.884745	0.89296	0.897095
4.56277e+06	mst1,SPAC637.12c	0.866537	0.915945	0.94442	0.808508	0.870551	0.82932	0.771997	0.784584	0.728668
4565122	SPAC637.13c	0.952638	0.959264	0.885768	0.899171	0.963707	0.905425	0.814131	0.882703	0.860551
4.57047e+06	zds1,SPAC637.14,SPAC31F12.01	0.903335	0.89296	0.936272	0.974905	0.983957	0.895025	0.888843	0.854607	0.89296
4.57194e+06	SPAC637.15c,SPAC31F12.02c,SPAC12B10.01c	N/A	0.907519	0.913831	1.06191	0.968171	0.941696	0.858565	0.870551	0.943874
4577430	SPAC12B10.02c	0.952638	1.00696	0.895025	0.988514	0.882703	0.842842	1.01162	0.842842	0.82932
4.58083e+06	SPAC12B10.03	0.926588	1.0163	0.87206	0.946058	0.941696	0.965936	0.939523	0.856584	0.838956
4582211	SPAC12B10.04	0.895025	0.856584	1.03706	0.83702	0.905425	0.965936	0.810378	0.918064	0.823591
4.5849e+06	SPAC12B10.05	1.12246	0.97716	1.04247	0.997692	0.974905	0.97942	0.880666	0.895025	0.926588
4.58567e+06	SPAC12B10.06c	0.968171	1.00463	0.882703	0.92445	0.878633	0.968171	1.03766	0.897095	0.888843
4586779	acp1,SPAC12B10.07	1.10191	0.983957	1.23114	1.04488	1.03288	N/A	0.860551	0.935191	0.888843
4.58792e+06	SPAC12B10.08c	1.02574	0.946058	1.03347	0.993092	1.00231	0.97942	1.0163	0.943874	0.941696
4.59013e+06	SPAC12B10.09	1.01162	0.907519	1.00696	1.00231	0.968171	0.986233	0.963707	0.870551	0.846745
4.59179e+06	SPAC12B10.10	1.09936	1.08423	1.0299	1	0.993092	0.935191	1.05702	0.933033	0.884745
4.5942e+06	exg2,SPAC12B10.11	0.897095	0.878633	0.878126	1.08172	0.965936	0.983957	1.01162	0.926588	0.943874
4.59507e+06	rhp41,rhp4a,SPAC12B10.12c	0.986233	1.03049	0.764453	1.04006	0.963707	0.993092	1.07177	0.961483	0.968171
4597825	SPAC12B10.13	1.1434	0.988514	0.970971	1.18372	1.13288	1.01396	1.09682	1.04729	N/A
4.59885e+06	ppk2,SPAC12B10.14c	1.04488	1.03766	0.942785	1.04247	1.02101	1.00696	0.93088	0.952638	1.02574
4601414	SPAC12B10.15c	0.941696	0.880666	0.941152	0.974905	0.97942	1.02101	0.954842	0.993092	0.959264
4603060	SPAC12B10.16c	1.86176	N/A	N/A	1.41095	1.4406	N/A	1.16473	1.07923	1.20025
4.61203e+06	SPAC12B10.18,SPAC1093.01	1.0693	0.981686	0.936272	1.03288	0.950439	0.915945	1.10957	1.03766	0.935191
4.61335e+06	SPAC1093.02	1.06191	0.981686	1.01396	1.05214	0.97716	0.935191	1.02811	1.02101	0.920188
4617857	SPAC1093.04c	0.897095	0.997692	0.890384	0.97041	0.878633	0.93088	0.922316	0.943874	0.872564
4.6223e+06	SPAC1093.05	1.02337	0.868541	0.848214	1.02101	1.03049	0.943874	0.946058	0.961483	0.950439
4623335	dhc1,SPAC1093.06c,SPAC30C2.01c	1.04729	0.961483	1.00173	1.00928	0.890899	0.97942	0.852635	0.97041	0.965936
4.63713e+06	mmd1,SPAC30C2.02	1.02337	1.04247	0.798298	1.03766	1.00696	0.922316	0.884745	0.884745	0.874583
4.63859e+06	SPAC30C2.03	1.00463	0.97716	0.882703	1.09682	0.993092	1.05214	0.911722	0.933033	0.835088
4640071	SPAC30C2.04	0.950439	0.97041	0.855595	1.02811	1.00696	0.935191	0.974905	0.854607	0.872564
4640999	erv14,SPAC30C2.05	0.95705	0.905425	0.864537	0.833161	0.844791	0.899171	0.831238	0.827406	0.797377
4642223	SPAC30C2.06c,dml1	1.02811	1	0.933033	0.95705	0.899171	0.886791	0.981686	0.854607	0.848704
4.64533e+06	SPAC30C2.07	1.00928	1.16205	0.907519	1.11987	0.968171	0.97942	1.10445	0.95705	0.937354
4.64712e+06	SPAC30C2.08	0.99539	0.990801	0.89969	1.00231	0.988514	0.950439	0.952638	0.909618	0.903335
4.65062e+06	SPAC1635.01	0.939523	0.935191	0.714497	1.09177	0.99539	0.897095	0.997692	0.903335	0.907519
4651794	SPAC144.01	1.04972	0.782773	1.02633	1.07923	1.02101	1.01866	0.961483	0.874583	0.97041
4.6545e+06	SPAC144.02	1.03288	0.866537	0.907519	1.09936	0.981686	0.838956	1.1355	0.854607	0.866537
4655922	ade2,min10,min3,SPAC144.03	1.02638	0.988522	0.990006	1.04219	1.01455	0.975932	0.827406	0.959264	0.99659
4657987	spe1,SPAC144.04c	0.946058	0.952638	1.06622	1.02101	0.926588	0.886791	0.97942	0.90125	0.990801
4664148	SPAC144.05	0.882703	0.866537	0.99654	1.01162	1.02574	0.972655	0.840896	0.928731	0.907519
4.66723e+06	apl5,SPAC144.06	0.89296	0.89296	0.858565	0.909618	0.895025	0.897095	0.97716	0.905425	0.852635
4.66858e+06	SPAC144.07c	0.880666	0.918064	0.775125	1.09177	0.968171	0.963707	1.06191	0.922316	0.848704
4.67017e+06	SPAC144.08	0.856584	0.909618	0.866037	0.941696	0.76313	0.840896	0.833161	0.817902	0.918064
4671114	sfc2,SPAC144.09c	1.08673	0.993092	0.957603	0.954842	1.07674	0.907519	1.00231	0.880666	0.82169
4672892	gwt1,SPAC144.10c	0.981686	0.93088	0.950989	0.909618	0.870551	0.907519	0.868541	0.915945	0.915945
4.67572e+06	rps1102,rps11-2,rps11,SPAC144.11	0.963707	1.00463	1.0479	0.909618	0.890899	0.864537	0.922316	0.911722	0.920188
4.67798e+06	SPAC144.12	0.842842	0.886791	0.809442	1.01396	0.954842	0.907519	0.961483	0.89296	0.850667
4679855	srw1,ste9,SPAC144.13c	0.866537	0.878633	0.933033	1.29534	0.97041	0.92445	1.09429	0.844791	0.928731
4.6838e+06	klp8,SPAC144.14	0.988514	0.903335	N/A	0.983957	0.915945	0.937354	0.786399	0.856584	0.842842
4.6847e+06	SPAC144.15c	1.32562	1.62826	2.01391	0.983957	1.01162	1.17555	0.920188	0.97716	1.00928
4687717	SPAC144.16	N/A	1.00463	0.82645	0.993092	0.968171	0.997692	0.833161	0.844791	0.850667
4688789	SPAC144.17c	1.12506	1.06191	1.23114	1.07177	1.07177	1.08673	0.935191	N/A	0.93088
4691608	SPAC144.18	0.913831	1.02337	N/A	0.92445	0.880666	0.933033	0.926588	0.897095	0.918064
4.69376e+06	sup45,SPAC1834.01	1.02574	1.11987	1.20581	0.972655	0.993092	0.988514	0.850667	0.878633	0.860551
4.69901e+06	aro1,SPAC1834.02	1.01866	1.13813	1.14472	0.935191	0.876606	0.905425	0.884745	0.876606	0.888843
4.70016e+06	hhf1,h4.1,SPAC1834.03c	0.831238	0.93088	0.890384	0.943874	0.952638	0.95705	1.00928	0.965936	0.909618
4.70092e+06	hht1,SPAC1834.04	N/A	N/A	N/A	1.06191	1.04488	0.990801	0.963707	0.954842	0.959264
4.70479e+06	alg9,SPAC1834.05	0.948246	0.848704	0.981119	0.997692	0.961483	N/A	0.773782	0.903335	0.915945
4.70623e+06	pmo25,SPAC1834.06c	0.89296	0.858565	0.861546	1.05702	1.06437	1.03766	0.92445	0.950439	1.00463
4709465	klp3,krp1,SPAC1834.07	0.935191	0.868541	0.779165	0.981686	1.00463	0.928731	0.954842	0.884745	0.864537
4715306	mak1,phk3,SPAC1834.08	1.02811	0.920188	1.09809	0.933033	0.965936	0.948246	0.780967	0.974905	0.952638
4717907	SPAC1834.09	0.939523	0.93088	0.917004	0.870551	0.884745	0.846745	0.793701	0.856584	0.819794
4.71884e+06	SPAC1834.10c	0.937354	0.913831	1.02633	1.10957	1.03766	1.07177	N/A	0.92445	0.907519
4.71995e+06	sec18,SPAC1834.11c	N/A	1.07425	1.20999	0.968171	1.04247	0.915945	0.846745	0.90125	0.886791
4724925	pex7,SPAC1834.12,SPAC17D4.01,SPAP17D4.01	0.92445	0.905425	0.691356	0.911722	0.864537	0.858565	0.918064	0.80107	0.784584
4.72692e+06	cdc45,sna41,goa1,SPAC17D4.02	0.983957	0.915945	1.03526	0.988514	0.961483	0.937354	0.968171	0.959264	0.963707
4728217	SPAC17D4.03c	0.954842	0.922316	0.921784	1.03049	0.928731	0.972655	0.981686	1.00463	0.963707
4732159	SPAC17D4.04,SPAC458.01	0.882703	0.819794	0.839441	0.913831	0.880666	0.90125	0.773782	0.872564	0.810378
4733628	SPAC458.02c	0.913831	0.878633	0.967612	0.905425	0.990801	0.903335	0.89296	0.935191	0.884745
4.73776e+06	SPAC458.03	0.939523	0.965936	0.912249	0.880666	0.946058	0.880666	0.888843	0.89296	0.833161
4738765	SPAC458.04c	0.854607	0.835088	0.89969	0.933033	0.915945	0.844791	0.903335	0.946058	0.90125
4.74298e+06	pik3,vps34,SPAC458.05	1.04006	0.941696	1.11342	1.01866	1.05458	1.02811	1.06683	1.08172	1.03288
4744752	SPAC458.06	0.909618	0.911722	0.833642	N/A	0.986233	0.954842	1.13027	0.941696	0.954842
4746730	tfa1,SPAC458.07,SPAPYUG7.01	0.99539	0.954842	1.12896	0.943874	0.939523	0.963707	1.06437	0.933033	0.981686
4.74774e+06	sin1,SPAPYUG7.02c	0.884745	0.95705	0.775125	0.950439	N/A	0.897095	0.915945	0.905425	0.886791
4.75031e+06	mid2,SPAPYUG7.03c	1.04247	1.03766	0.816486	0.937354	0.941696	0.895025	0.888843	0.858565	0.92445
4752838	rpb9,SPAPYUG7.04c	1.00696	0.952638	0.806642	1.01866	1.04006	0.905425	1.00928	0.926588	0.903335
4754207	SPAPYUG7.05	1.11987	1.04729	0.825019	N/A	0.886791	0.886791	1.00928	0.911722	0.897095
4.75538e+06	SPAPYUG7.06	1.07177	1.0163	1.02811	1.04729	1.0163	1.02574	0.928731	0.961483	0.952638
4.7604e+06	SPAPYUG7.07,SPAC1782.01	0.99539	0.952638	1.18099	1.05214	1.06683	1.01866	0.981686	0.997692	1.08423
4761376	SPAC1782.02c	0.909618	0.897095	0.732043	N/A	1.00463	1.11729	1.29834	1.10445	1.02101
4762349	misc RNA	0.870551	0.872564	0.746131	1.11729	0.965936	1.11987	N/A	0.99539	0.926588
4763436	SPAC1782.03	1.05214	1.01396	0.993092	1.03049	1.05214	0.95705	1.0693	0.97942	0.959264
4.76404e+06	SPAC1782.04	0.936699	1.04781	1.10837	1.07674	1.05589	0.931218	1.04729	0.99539	1.08195
4.76584e+06	SPAC1782.05	0.935191	0.911722	0.949342	0.913831	1.0163	0.920188	0.939523	0.928731	0.968171
4767284	SPAC1782.06c	0.928731	0.981686	1.08862	0.943874	1.00231	1.05458	0.848704	0.913831	0.946058
4768396	qcr8,SPAC1782.07	0.974905	1.05702	0.884234	0.89296	0.862542	0.852635	0.965936	0.862542	0.833161
4769396	SPAC1782.08c	1.09936	1.07177	1.05702	1.10701	1.05946	1.03288	1.05458	N/A	1.00928
4.77159e+06	clp1,flp1,SPAC1782.09c	1.00928	0.939523	0.920188	1.13027	1.00463	0.933033	1.09429	0.961483	0.97041
4773847	nhp2,SPAC1782.10c	0.905425	0.899171	0.791412	0.918064	0.819794	0.97041	1.09429	0.99539	0.974905
4.77491e+06	SPAC1782.11	1.04729	0.90125	0.885768	1.0163	1.06683	0.913831	1.07674	0.95705	1.03049
4775709	SPAC1782.12c	0.905425	0.963707	0.707107	0.922316	0.899171	0.860551	1.19196	0.959264	0.926588
4.77787e+06	SPAC11H11.01	1.04488	1.00696	0.949342	0.97716	0.926588	0.959264	1.09429	1.01866	0.97041
4.77873e+06	SPAC11H11.02c	0.97942	0.986233	1.08673	0.97041	0.95705	0.937354	1.00463	1.02101	1.06437
4.78033e+06	SPAC11H11.03c	1.17259	1.03412	0.939122	0.990801	0.955081	0.979665	1.03372	1.04225	0.954329
4.78232e+06	mam2,SPAC11H11.04	0.97942	N/A	1.10191	1.03526	0.922316	1.00231	1.11214	1.05702	1.00463
4.78307e+06	fta6,SPAC11H11.05c,sma6	0.974905	0.997692	0.837987	0.986233	0.915945	0.95705	1.27162	1.02574	0.993092
4.78469e+06	arp2,SPAC11H11.06,SPAC22F8.01	0.920188	0.92445	0.715736	0.959264	0.95705	0.903335	0.997692	0.972655	0.983957
4786483	pvg5,SPAC22F8.02c	0.870551	0.840896	0.928195	1.01162	0.903335	0.950439	1.13813	1.04729	0.986233
4.78959e+06	SPAC22F8.03c	0.882703	0.90125	1.03168	1.07923	1.01162	1.04972	1.0163	1.05702	0.997692
4.79129e+06	SPAC22F8.04	0.937354	0.775572	0.747425	1.08172	1.04488	0.92445	0.97041	0.941696	0.937354
4795250	SPAC22F8.05	0.903335	0.93088	0.97942	0.882703	0.897095	0.858565	0.89296	0.844791	0.858565
4796771	pam1,SPAC22F8.06	0.915945	0.895025	0.97942	1.05702	0.89296	0.939523	0.981686	0.983957	0.907519
4.79858e+06	rtf1,SPAC22F8.07c	0.928731	0.907519	1.0122	0.911722	0.880666	1	0.812252	N/A	0.933033
4802802	SPAC22F8.08	0.864537	0.884745	0.891929	0.791869	0.886791	0.911722	0.793701	0.866537	0.816014
4804912	rrp16,nop53,SPAC22F8.09	0.981686	0.905425	0.941152	0.878633	0.97942	0.913831	0.895025	0.850667	0.939523
4805887	sap145,SPAC22F8.10c	1.13027	0.974905	1.05702	1.00231	0.909618	0.884745	0.988514	0.858565	0.95705
4.81081e+06	plc1,SPAC22F8.11	0.92445	0.808508	0.941152	1.09177	0.935191	0.937354	1.00928	0.903335	0.935191
4.81195e+06	SPAC22F8.12c	0.860551	0.819794	0.68658	0.954842	0.90125	0.868541	0.907519	0.868541	0.886791
4.81369e+06	SPAC22F8.13,SPAC20G4.01	0.946058	0.997692	0.993092	0.963707	0.884745	0.905425	0.844791	0.858565	0.793701
4814552	fus1,SPAC20G4.02c	1.08172	0.907519	0.957603	0.935191	0.95705	0.928731	0.68302	0.90125	0.886791
4819819	hri1,SPAC20G4.03c	0.913831	1.02337	0.817902	1.00928	0.997692	0.954842	0.913831	0.878633	0.890899
4.82284e+06	hus1,SPAC20G4.04c	1.04247	1.0163	1.12506	0.986233	0.965936	0.937354	0.840896	0.842842	0.870551
4824257	SPAC20G4.05c	0.850667	0.812252	0.967612	0.97716	0.97041	0.899171	0.770215	0.884745	0.897095
4826498	adf1,cof1,SPAC20G4.06c	N/A	N/A	N/A	0.810378	0.808508	0.827406	0.972655	0.735433	0.773782
4827965	sts1,SPAC20G4.07c,erg4	0.82932	0.952638	0.920188	0.897095	0.928731	0.82169	0.814131	0.838956	0.816014
4832558	SPAC20G4.08,SPAC4F10.01	0.926588	0.90125	0.987943	0.918064	0.918064	0.895025	0.899171	0.850667	0.827406
4834843	SPAC4F10.02	0.937354	0.961483	1.08485	0.990801	N/A	0.858565	0.786399	0.868541	0.874583
4836059	SPAC4F10.03c	0.905425	0.946058	0.827884	0.880666	0.854607	0.846745	0.806642	0.80478	N/A
4837835	SPAC4F10.04	1.22264	1.21139	N/A	1.01162	1.09429	1.07674	0.835088	0.943874	0.959264
4.83893e+06	SPAC4F10.05c	0.806642	0.827406	1.04427	0.870551	0.880666	0.882703	0.831238	0.864537	0.82169
[truncated: 292 more rows]
