# Supplementary material for: Checkpoint effects and telomere amplification during DNA re-replication in fission yeast
Source: BMC Mol Biol. 2007 Dec 21;8:119. doi: 10.1186/1471-2199-8-119 (PMC2265721; doi:10.1186/1471-2199-8-119)
Supplement: Additional file 2 — Microarray measurements of re-replicated to control DNA throughout chromosome 2. Similar to Additional File 1, but for chromosome 2. [file 1471-2199-8-119-S2.XLS]

## Sheet: Sheet1
Probe_center	Gene_name	AVG_cdc18*_17hr	AVG_cdc18*_21hr	AVG_cdc18*_25hr	AVG_cdc18* cds1∆_17hr	AVG_cdc18* cds1∆_21hr	AVG_cdc18* cds1∆_25hr	AVG_cdc18* rad3∆_17hr	AVG_cdc18* rad3∆_21hr	AVG_cdc18* rad3∆_25hr
532.5	Similar to SPAC212.03	1.28937	1.20303	1.68763	N/A	1.41095	1.70527	1.85318	1.4406	1.36604
4229.5	Similar to SPAC212.02	1.10957	1.16473	1.3566	1.19748	1.23685	1.31039	N/A	1.30134	1.23971
5755	SPBC1348.01	1.19463	1.10542	1.15194	1.05565	1.04807	1.05174	1.18948	1.20794	1.15022
8602.5	SPBC1348.02	1.32493	1.18183	1.66805	1.13097	1.19914	1.38764	1.33608	1.70331	1.57611
9760	intergene	1.25701	1.19196	1.51047	1.17283	1.15936	N/A	1.36289	1.65864	1.61702
10802.5	SPBC1348.03	1.3069	1.11985	N/A	1.19678	1.17172	1.36946	1.60799	1.61538	1.60829
12401.5	SPBC1348.04	1.24752	1.04026	1.03426	1.24317	1.26252	1.33622	N/A	1.62272	1.61337
14577.5	SPBC1348.05	1.18616	1.08146	1.15041	1.13457	1.11529	1.25865	1.53567	1.53969	1.50253
16232.5	SPBC1348.06c	1.2237	1.08916	1.30596	1.12474	1.11607	1.28941	1.37176	1.47552	1.40983
19850	SPBC1348.07	1.18861	1.10381	1.14955	1.05927	1.04849	1.05859	1.19336	1.2156	1.15758
22816	SPBC1348.08c	1.03062	0.922499	1.06797	1.20205	1.16379	1.23115	1.33779	1.29907	1.28089
25265.5	SPBC1348.09	1.23215	1.05616	0.960054	1.17287	1.18103	1.27254	1.50766	1.46254	1.48281
26856	SPBC1348.10c	1.41946	1.3195	1.40109	1.12196	1.08315	1.14721	1.30741	1.38641	1.26695
38871.5	SPBPB8B6.01c,SPBC1348.14c	1.23114	1.09936	0.934651	1.17827	1.06191	1.19196	1.7211	1.58374	1.6245
83257	SPBPB10D8.01	1.11987	0.981686	0.90125	1.10191	0.941696	1.01396	1.46071	1.27751	1.34723
85222.5	SPBPB10D8.02c	1.08172	0.937354	0.921784	1.01396	0.874583	0.844791	1.24258	1.16743	1.12766
93061.5	SPBPB10D8.04c	0.91996	0.873802	1.04653	1.0151	1.0118	1.11635	1.07976	1.21688	1.15155
95820.5	SPBPB10D8.05c	0.91996	0.873802	1.04653	1.0151	1.0118	1.11635	1.07976	1.21688	1.15155
98579.5	SPBPB10D8.06c	0.91996	0.873802	1.04653	1.0151	1.0118	1.11635	1.07976	1.21688	1.15155
101338	SPBPB10D8.07c	0.91996	0.873802	1.04653	1.0151	1.0118	1.11635	1.07976	1.21688	1.15155
107485	SPBPB10D8.08,SPBC359.01	1.07923	0.89296	0.816486	1.27456	1.03049	1.04247	1.90528	1.49831	1.55833
109429	alr2,SPBC359.02	1.04247	0.961483	0.957603	1.05458	0.952638	1.02811	1.4811	1.35347	1.37554
112864	SPBC359.03c	1.14076	0.963707	0.902814	1.02811	0.946058	1.00463	1.28046	1.31342	1.32869
119664	SPBC359.04c	1.12766	0.965936	0.891929	0.954842	0.886791	0.952638	1.34102	1.28937	1.17013
127760	SPBC359.05	1.27456	0.972655	0.949342	1.05458	0.972655	0.961483	N/A	1.25992	1.20303
130152	SPBC359.06	1.22264	1.01162	1.08862	1.05702	1.05214	1.09429	1.33793	1.40769	1.39152
136734	SPBC1683.01	0.941696	0.874583	0.846745	0.997692	0.922316	0.872564	N/A	1.18099	1.20581
138640	SPBC1683.02	0.997692	0.939523	0.947698	1.02574	0.972655	0.988514	N/A	1.2086	1.19472
140013	SPBC1683.03c	0.933033	0.939523	0.805245	0.922316	0.848704	0.899171	1.24545	1.25701	1.18099
145298	SPBC1683.04	1.12246	1.00696	0.96929	1.04006	1.00463	1.01396	1.21139	1.2283	1.32256
148097	mRNA	0.965936	0.93088	0.867539	N/A	N/A	N/A	N/A	N/A	N/A
150843	SPBC1683.05	1.00231	0.864537	0.895025	0.907519	0.93088	0.935191	1.21982	1.17283	1.13288
153032	SPBC1683.06c	0.968171	0.854607	0.819321	0.92445	0.779165	0.793701	1.20025	1.07674	0.974905
155559	mal1,SPBC1683.07	1.11214	1.07923	1.05154	0.895025	0.941696	0.93088	0.928731	1.03049	1.03526
159835	ght4,SPBC1683.08	1.09177	0.959264	1.17691	0.983957	0.89296	0.890899	1.1434	1.11214	1.07177
161738	frp1,SPBC1683.09c	0.823591	0.775572	0.895025	0.986233	0.907519	0.943874	1.0693	1.07674	1.03049
164712	SPNCRNA.100	1.12246	1.05214	1.03886	0.806642	0.878633	0.810378	0.948246	0.952638	1.0163
165658	SPBC1683.10c	0.856584	0.856584	0.685391	0.97041	0.784584	0.761368	N/A	0.90125	0.899171
168200	SPBC1683.11c	1.02337	0.835088	0.780516	1.04972	0.939523	0.864537	1.1434	1.09682	1.16743
170799	SPBC1683.12	0.903335	0.786399	0.678302	0.880666	0.880666	0.770215	0.965936	0.968171	0.907519
171620	SPBC1683.13c	1.07177	0.895025	0.815072	0.974905	0.876606	0.890899	0.97041	1.05702	0.961483
174522	SPBC1198.01	0.981686	0.911722	0.854114	0.854607	0.788218	0.791869	0.874583	0.918064	0.864537
176640	dea2,SPBC1198.02	0.968171	0.89296	0.907519	0.903335	0.831238	0.856584	1.00231	0.97942	0.943874
177548	SPBC1198.03c	0.981686	0.812252	0.937896	0.981686	0.864537	0.915945	0.911722	1.06437	1.01162
178872	zas1,SPBC1198.04c	1.00463	0.928731	0.825019	0.97041	0.913831	0.920188	0.911722	1.0693	1.03049
182895	SPBC1198.05	1.02337	1.01396	1.05885	1.07177	0.905425	0.872564	1.10191	1.05214	1.02101
184020	SPBC1198.06c	0.926588	0.858565	0.747425	0.812252	0.80107	0.740549	0.974905	0.959264	0.870551
186662	SPBC1198.07c	0.986233	0.905425	0.921784	0.988514	0.858565	0.90125	0.948246	1.07177	1.05946
189373	SPBC1198.08	1.04729	0.93088	0.785945	0.92445	0.866537	0.870551	0.968171	1.04729	0.961483
190872	ubc16,SPBC1198.09	0.935191	0.918064	0.813661	1.02337	0.80478	0.858565	1.30435	1.00928	1.05702
191604	SPBC1198.10c	1.33176	1.49831	1.8245	1.21982	1.09936	1.23971	1.17013	1.13813	1.22264
193906	reb1,SPBC1198.11c,SPBC660.01c	1.00928	0.946058	0.812252	0.950439	0.854607	0.83702	0.97942	0.972655	0.907519
196458	mfr1,SPBC1198.12,SPBC660.02	1.04972	0.876606	0.799683	0.97942	0.817902	0.773782	1.03049	1.03526	0.988514
197702	tfg2,SPBC1198.13c,SPBC660.03c	0.817902	0.768438	0.817902	0.963707	0.866537	0.90125	1.05946	1.04488	1.06437
199534	fbp1,SPBC1198.14c,SPBC660.04c	0.844791	0.761368	0.808041	0.905425	0.854607	0.810378	0.948246	1.00463	1.00696
203700	SPBC660.05	0.872564	0.720298	0.599778	0.97716	0.799221	0.720298	0.844791	0.99539	0.915945
206085	SPBC660.06	1.06437	0.97942	1.15469	0.899171	0.840896	0.770215	0.742262	1.04006	1.03766
209940	ntp1,SPBC660.07	0.860551	0.983957	0.869043	0.890899	0.766664	0.777366	1	1.05214	1.05946
211512	SPBC660.08	1.04247	0.913831	0.875088	0.870551	0.913831	0.90125	0.860551	1.00928	0.913831
212567	SPBC660.09	0.920188	0.97716	0.984525	1.09429	0.93088	0.895025	1.00463	1.11214	1.11729
215287	SPBC660.10	0.920188	0.933033	0.794159	0.817902	0.935191	0.890899	0.89296	1.01866	0.963707
217042	tcg1,SPBC660.11	1.05702	0.986233	0.946058	1.01866	0.82932	0.817902	0.907519	1.00928	0.913831
218253	SPBC660.12c	1.03049	0.933033	1.12506	0.968171	0.840896	0.866537	0.897095	1.0163	1.00696
220560	ssb1,rpa1,rad11,SPBC660.13c	1.02101	0.943874	0.720715	0.909618	0.827406	0.768438	N/A	0.943874	0.92445
224158	mik1,SPBC660.14	0.92445	0.866537	1.01396	0.963707	0.848704	0.856584	0.747425	0.895025	0.950439
226851	SPBC660.15	0.793701	0.76313	0.780516	0.90125	0.771997	0.754364	0.782773	0.959264	0.95705
233542	SPBC660.16	1.13027	0.899171	0.957603	0.907519	0.890899	0.827406	0.782773	0.965936	1.0693
234722	SPBC660.17c	0.950439	0.939523	1.0479	0.90125	0.858565	0.825496	0.888843	0.965936	0.972655
236099	SPBC660.18c,SPBC31E1.01c,mug36	0.933033	0.82169	0.815072	0.950439	0.884745	0.874583	0.943874	0.988514	1.05458
241594	pmr1,SPBC31E1.02c	0.928731	0.935191	0.534959	0.868541	0.872564	0.82932	0.968171	0.99539	0.993092
245628	hub1,ubl4,SPBC31E1.03	1.11729	1.08673	1.25484	0.90125	1.24545	1.26284	0.952638	1.08673	1.19472
246929	pep12,SPBC31E1.04	1.06683	0.905425	0.909093	0.878633	0.870551	0.833161	0.771997	0.972655	0.890899
249096	SPBC31E1.05	0.92445	0.814131	0.813661	0.920188	0.833161	0.882703	1.01162	1.01866	1.07923
253034	SPBC31E1.06,SPBC800.01,bms1	1.00231	0.808508	0.723217	0.911722	0.840896	0.786399	0.90125	0.948246	0.993092
254554	whi5,SPBC800.02	0.913831	0.981686	0.752623	0.878633	0.806642	0.812252	0.943874	0.986233	0.993092
257450	clr3,SPBC800.03	0.884745	0.833161	0.756546	1.07674	0.816014	0.874583	1.19472	1.00928	1.02811
260654	rpl4301,rpl43-1,rpl43,SPBC800.04c,rpl37a-1	0.810378	0.742262	0.643941	0.862542	0.756109	0.737135	1.02101	0.988514	0.959264
261924	tub1,atb2,alp2,SPBC800.05c,ban5	0.907519	0.799221	0.773782	0.922316	0.848704	0.870551	0.946058	1.03288	1.02574
264084	brx1,SPBC800.06	N/A	0.968171	1.26795	0.933033	0.903335	0.840896	0.946058	1.01866	1.07674
265262	tsf1,SPBC800.07c	0.895025	0.868541	0.750019	0.965936	0.946058	0.92445	1.04006	1.08423	1.1434
267276	gcd10,SPBC800.08	0.986233	0.935191	0.823591	1.03526	0.913831	0.963707	1.20303	1.10191	1.15402
269478	sum2,SPBC800.09	0.968171	0.835088	0.693756	0.83702	0.819794	0.73884	0.899171	0.913831	0.974905
270835	SPBC800.14c	0.944062	0.876344	0.87396	0.875887	0.895703	0.814748	0.923733	0.871028	0.879216
272192	SPBC800.10c	0.963707	0.915945	0.788673	0.890899	0.858565	0.812252	0.943874	1.00231	0.959264
277436	SPBC800.11	1.78592	1.93187	N/A	1.26576	1.38831	1.85746	1.09429	1.13813	1.22264
279404	SPBC800.12c	0.965936	0.874583	0.994815	0.903335	0.790041	0.850667	0.990801	1.03288	0.974905
281624	SPBC800.13	N/A	0.954842	0.836536	0.946058	0.90125	0.866537	1.05214	1.02337	1.05458
283910	SPBC1773.01	0.941696	0.814131	0.820742	0.90125	0.82932	0.840896	0.926588	0.959264	0.99539
285092	SPBC1773.02c	0.952638	0.880666	0.970971	0.918064	0.860551	0.817902	0.97716	1.03526	1.00463
287538	SPBC1773.03c	0.920188	0.920188	0.965936	1.08925	0.99539	1.02811	1.06437	1.00696	1.05214
291056	SPBC1773.04	0.860551	0.961483	0.845279	0.941696	0.899171	0.83702	0.997692	0.909618	0.920188
292143	tms1,SPBC1773.05c	1.18646	0.974905	1.05885	0.870551	0.808508	0.749154	0.886791	0.928731	0.95705
294709	SPBC1773.06c	0.95705	0.89296	0.998269	0.89296	0.870551	0.808508	0.907519	0.920188	1.01162
297552	sbp1,yrb1,SPBC1773.07c	0.983957	0.911722	0.91067	0.888843	0.83702	0.866537	0.918064	1.04247	1.02101
298919	SPBC1773.08c	0.972655	1.10701	1.09809	N/A	1.00463	0.937354	0.915945	1.03049	0.952638
300588	mug184,SPBC1773.09c	0.948246	0.897095	1.03706	1.00696	0.943874	0.852635	0.876606	1.04488	1.04972
303233	SPBC1773.10c	0.95705	0.933033	0.779165	0.882703	0.812252	0.810378	1.08172	1.02574	0.986233
306809	SPBC1773.11c	0.93088	0.876606	0.907519	0.89296	0.827406	0.876606	0.90125	1.01162	0.950439
310130	SPBC1773.12	0.99539	0.905425	0.987943	0.712025	0.812252	0.810378	0.884745	0.99539	0.981686
312724	SPBC1773.13	0.974905	1.02811	1.00696	0.933033	0.876606	0.918064	1.05214	1.09429	1.13027
315386	arg7,SPBC1773.14	0.92445	0.90125	0.898132	0.897095	0.802923	0.82932	1.08172	1.07177	1.05702
317900	SPBC1773.15	1.01396	0.868541	0.740977	0.939523	0.870551	0.866537	1.1487	1.10191	1.05458
320104	SPBC1773.16c	0.935191	0.926588	0.86304	0.974905	0.950439	0.937354	1.12766	1.19196	1.21419
322940	SPBC1773.17c,SPBP26C9.01c	0.97041	0.846745	0.819321	0.99539	0.95705	0.872564	1.37872	1.18099	1.15402
325532	car1,SPBP26C9.02c	0.983957	0.897095	0.746131	0.928731	0.895025	0.842842	1.15402	1.17827	1.15936
329196	SPBP26C9.03c	1.01866	0.825496	0.614506	0.959264	0.926588	0.806642	1.28343	1.14605	1.04247
337078	SPBC1271.15c	0.825496	0.878633	0.812252	1.01396	0.959264	0.935191	1.03049	1.01162	1.13027
338196	SPBC1271.14	0.997692	0.952638	0.70466	1.04247	0.852635	0.817902	1.22264	1.04247	1.10191
340609	sme2	0.928731	0.983957	1.03347	0.907519	0.90125	0.993092	0.915945	1.13813	1.18099
342105	SPBC1271.13,mrpl8	0.961483	0.905425	0.947698	0.907519	0.866537	0.909618	1.06191	N/A	1.05702
343586	kes1,SPBC1271.12	0.882703	0.974905	0.974342	1.00463	0.913831	0.941696	1.11987	1.00696	1.07425
346563	SPBC1271.11	0.937354	0.935191	1.08298	0.990801	0.935191	0.878633	1.01396	1.03288	1.05702
350418	SPBC1271.10c	0.880666	0.831238	0.893475	0.959264	0.812252	0.858565	1.01866	0.937354	0.965936
352224	SPBC1271.09	1.16743	1.07674	0.946058	1.06437	0.770215	0.83702	N/A	0.948246	0.97041
357976	SPBC1271.08c	0.747425	0.844791	0.753929	N/A	0.823591	0.97041	1.14605	1.00231	0.926588
360031	SPBC1271.07c	0.810378	0.862542	0.684205	0.909618	0.92445	0.82169	0.95705	0.939523	0.905425
361062	SPBC1271.06c	0.890899	1.0163	0.96929	0.993092	0.981686	0.993092	0.943874	1.06191	N/A
364740	SPBC1271.05c	0.790041	0.913831	0.732043	0.882703	0.90125	0.888843	1.02337	0.97716	0.990801
367140	SPBC1271.04c	0.926588	1.01162	1.0811	0.856584	0.814131	0.864537	0.876606	0.983957	0.926588
368856	SPBC1271.03c	0.899171	0.866537	0.902814	0.986233	0.911722	0.886791	0.864537	0.93088	0.888843
369970	stt3,SPBC1271.02	0.943874	1.05702	0.879649	0.835088	0.816014	0.848704	0.838956	0.880666	0.819794
373959	pof13,SPBC1271.01c	0.884745	0.913831	0.881175	0.963707	0.928731	0.854607	0.92445	0.946058	0.862542
376206	mph1,SPBC1271.16c,SPBC106.01,SPBC243.01	0.954842	0.810378	0.732043	0.890899	0.764895	0.848704	0.80107	0.876606	0.819794
377539	srx1,SPBC106.02c	1.00696	0.97716	0.931418	1.03526	0.928731	0.928731	0.890899	0.948246	0.968171
380060	SPBC106.03	N/A	N/A	N/A	N/A	N/A	N/A	0.806642	1.11987	1.43065
383468	ada1,SPBC106.04	0.97716	0.937354	0.977725	1.02811	0.872564	0.961483	0.842842	0.983957	1.09429
384598	SPBC106.05c,tim11	0.915945	0.918064	0.812252	1.05458	0.911722	0.981686	1.0693	0.997692	N/A
386184	cct4,SPBC106.06	0.922316	0.876606	0.882703	1.04972	0.983957	0.974905	1.09429	1.04729	1.06191
387653	SPBC106.07c	0.886791	0.823591	0.709562	0.986233	0.868541	0.928731	0.933033	0.950439	0.909618
389114	B13958-1,SPBC106.08c	0.988514	0.911722	0.832199	0.933033	0.848704	0.899171	0.886791	0.903335	0.920188
395742	cut4,SPBC106.09	0.866537	0.882703	0.734584	0.922316	0.943874	0.913831	0.858565	0.918064	0.888843
399145	pka1,tpk,git6,SPBC106.10	0.946058	0.90125	0.707107	0.831238	0.838956	0.788218	0.986233	0.897095	0.890899
400590	SPBC106.11c	1.01162	0.937354	0.87206	N/A	0.899171	0.860551	0.850667	0.935191	0.97716
402322	SPBC106.12c	0.93088	0.810378	0.795536	0.89296	0.899171	0.918064	0.858565	0.946058	0.997692
404138	SPBC106.13	1.08925	0.972655	0.926588	0.920188	0.884745	0.89296	0.886791	0.972655	1.00463
405624	sda1,SPBC106.14c	1.00149	0.865821	0.819821	0.849012	0.857963	0.842389	0.939037	0.865058	0.888221
408283	idi1,SPBC106.15	0.799221	0.780967	0.91067	0.856584	0.872564	0.90125	0.935191	0.963707	0.937354
410922	SPBC106.16	0.864537	0.862542	1.11342	0.80107	0.846745	0.911722	0.941696	0.968171	1.02811
412320	SPBC106.17c	0.988514	0.968171	0.920188	0.897095	0.838956	0.856584	0.963707	0.954842	0.959264
414972	rpl2501,rpl25a,SPBC106.18	0.993092	0.92445	0.913831	0.850667	0.827406	0.911722	0.786399	0.899171	0.884745
416954	SPBC582.01,SPBC106.19	0.909618	0.874583	0.820742	1.05458	0.880666	0.928731	1.02337	0.97942	0.972655
419642	exo70,SPBC106.20,SPBC582.02	0.80478	0.831238	0.873573	0.97041	0.926588	0.948246	N/A	0.993092	1.00696
422886	cdc13,SPBC582.03	0.913831	0.926588	0.761808	1.02574	0.886791	0.862542	0.93088	0.941696	0.959264
424596	SPBC582.04c	0.974905	1.12506	1.11342	0.959264	0.880666	1.05214	0.827406	1.00696	1.01396
427674	brc1,SPBC582.05c	0.852635	1.0163	N/A	1.10445	1.00928	1.04247	0.968171	0.981686	0.961483
430596	hrs1,SPBC582.06c	1.03526	0.941696	1.00347	0.83702	1.00463	0.948246	0.937354	0.952638	0.935191
431807	rpn7,SPBC582.07c	1.06683	1.02811	1.12117	0.981686	0.90125	0.90125	0.83702	0.928731	0.97942
434549	SPBC582.08	0.983957	0.895025	1.00521	0.918064	0.874583	0.903335	0.933033	0.895025	0.903335
436494	pex11,SPBC582.09	0.909618	0.922316	1.19956	0.983957	0.954842	0.990801	0.838956	1.03049	0.981686
437604	SPBC582.10c	0.97041	0.99539	1.21419	0.928731	0.946058	0.941696	0.868541	1	1.06437
440644	nup107,SPBC582.11c,SPBC428.01c	0.759611	0.784584	0.757858	0.895025	0.886791	0.915945	0.937354	0.986233	0.983957
446642	pho4,SPBC428.03c	0.819794	0.882703	0.855595	0.897095	0.911722	0.90125	0.946058	1.02337	1.05214
450040	SPBC428.04	0.876606	0.935191	0.794159	0.80478	0.864537	0.90125	1.06683	N/A	0.97041
450974	SPBC428.05c	0.895025	0.880666	0.842355	0.983957	0.993092	0.92445	0.961483	1.04972	1.10957
453240	SPBC428.06c	0.899171	0.840896	0.854114	0.886791	0.959264	0.92445	0.95705	1.01162	0.939523
456621	meu6,SPBC428.07	1.01866	0.981686	0.986233	0.922316	N/A	0.935191	0.939523	0.981686	1.04006
458032	clr4,SPBC428.08c	1.06191	1.00928	1.18304	0.922316	0.959264	0.959264	0.848704	0.99539	1.04006
464006	SPBC428.10	N/A	0.981686	1.2505	1.25701	1.11729	1.05214	1.10957	1.12506	1.15936
467510	SPBC428.11	0.952638	0.918064	0.934651	1.02337	1.04729	1.00231	0.968171	1.04488	1.12506
468286	snu4 (snRNA)	0.926588	1.04247	1.27677	0.943874	0.941696	0.959264	0.988514	1.0693	1.07674
469265	SPBC428.12c	1.05214	1.11214	1.30586	0.981686	0.988514	1.01162	0.965936	1.0163	0.939523
470622	mob1,SPBC428.13c	0.876606	0.965936	1.00521	0.965936	0.950439	0.965936	1.00696	0.950439	1.00928
472332	SPBC428.14	1.0693	1.08172	N/A	1.11729	1.03049	1.07177	1.25411	1.10191	1.10957
473852	SPBC428.15	0.941696	0.965936	0.858565	1.00463	0.988514	0.983957	1.00463	1.01162	1.01866
474980	rhb1,SPBC428.16c	0.928731	1.01396	1.05154	0.983957	0.99539	1.02101	0.939523	0.988514	0.903335
476403	SPBC428.17c	0.913831	0.939523	1.09051	1.25701	1.04972	1.11471	1.05946	1.11471	1.21982
479343	cdt1,SPBC428.18	0.965936	0.968171	1.22688	1.02101	1.01162	1.04729	0.862542	N/A	1.12506
480520	SPBC428.19c	1.17827	1.12506	0.960928	1.10191	1.08172	1.08172	0.920188	0.97041	0.972655
483010	alp6,SPBC428.20c,SPBC902.01c	1.00928	1.00696	1.04066	0.939523	0.988514	1.09936	0.922316	1.07425	1.06437
486129	ctf18,chl12,SPBC902.02c	1.10701	1.01162	0.993092	0.897095	1.01396	N/A	N/A	1.10957	1.01866
489371	SPBC902.03	1.03288	0.983957	0.99654	1.04729	0.981686	1.1434	1.09177	1.11471	1.04729
492162	SPBC902.04	1.11471	1.04247	1.05702	1.04488	1.09177	1.00463	0.950439	1.05946	1.07177
493595	idh2,glu2,SPBC902.05c	1.13813	1.15669	1.0479	1.02574	1.07674	1.00463	1.05458	1.07425	1.04972
496350	mto2,SPBC902.06	1.00928	1.28937	1.0087	0.82932	0.90125	1.01162	0.897095	1.06683	1.10445
498178	pmp1,SPBC1685.01	0.895025	0.888843	1.01924	1.08925	1.13027	1.1434	1.10191	1.17283	1.07177
499676	rps1202,rps12-2,SPBC1685.02c	N/A	1.09936	1.25701	0.876606	0.880666	0.886791	1.00463	1.03049	1.04972
500770	SPBC1685.03	1.04972	1.09429	0.816486	1.04006	0.968171	1.07674	1.17013	1.02574	1.11729
504457	SPBC1685.04	1.12246	1.05702	0.982821	1.07923	1.0163	1.02811	1.17283	1.05946	1.17827
509510	SPBC1685.05	1.01866	1	1.18304	0.97942	0.928731	1.08925	1.16743	1.19196	1.24545
511443	cid11,SPBC1685.06	1.07674	1.04247	0.933033	1.11214	1.06191	1.13813	1.25992	1.2283	1.19472
512450	SPBC1685.07c	0.935191	1.02337	1.05336	0.961483	0.941696	1.10445	1.11214	1.21139	1.26576
516202	SPBC1685.08	0.952638	0.888843	0.876606	1.19472	1.17283	1.16473	1.34723	1.30435	1.38191
517444	rps29,SPBC1685.09	N/A	N/A	N/A	0.926588	1.04488	0.981686	1.59475	1.24545	1.15136
518516	rps27,SPBC1685.10	0.972655	0.990801	1.08673	1.05946	1.05946	1.19748	1.45734	1.38511	1.37872
520144	rlp1,SPBC1685.11	0.939523	1.0163	1.16878	0.97716	0.99539	1.10191	1.217	1.27162	1.21982
524952	SPBC1685.12c	0.990801	1.08172	1.38992	0.899171	0.959264	0.862542	1.43065	1.16205	1.13288
527267	SPBC1685.13	N/A	0.833161	N/A	1.24258	1.23971	0.959264	1.6358	1.27456	1.35347
528918	SPNCRNA.133, SPNCRNA.134	0.941696	0.963707	1.04066	0.983957	1.11471	1.25992	1.34102	1.27456	1.36289
530953	SPBC1685.14c	1.06437	0.983957	1.13485	1.25992	1.11729	1.08925	1.25992	1.22547	1.31342
534202	klp6,SPBC1685.15c,SPBC649.01c,sot2	N/A	N/A	1.06992	1.10957	1.10445	1.13027	1.2086	1.18646	1.1487
536694	rps1902,rps19-2,rps19,SPBC649.02	1.02337	0.972655	1.03347	0.907519	0.937354	0.952638	1.07923	1.05702	1.04972
538452	rhp14,SPBC649.03	1.08673	1.12246	1.3218	1.11987	1.07425	1.11987	1.06437	1.09682	1.18646
540639	uvi15,SPBC649.04	1.07425	0.983957	N/A	1.11471	1.08172	1.05458	1.30737	1.07674	1.05946
543466	cut12,stf1,SPBC649.05	1.11987	1.11729	0.947698	0.97041	1.04247	1.01162	1.03766	1.02811	1.06437
545282	gtp1,SPBC649.06,SPBC354.01	1.00463	1.0163	0.994815	0.95705	0.959264	0.886791	1.03766	0.946058	1.14605
546355	sec61,SPBC354.02c	1.17827	1.23685	0.920188	1.14605	1.06191	1.02574	1.25992	0.993092	1.00463
550159	swd3,SPBC354.03	N/A	0.95705	1.10957	1.01866	0.961483	1.11729	1.00928	1.03049	0.974905
551416	SPBC354.04	1.07674	1.15402	0.998269	0.941696	0.97041	1.02574	1.02337	0.965936	0.968171
553286	sre2,SPBC354.05c	0.968171	1.02337	0.994815	0.986233	1.0163	1.08673	N/A	1.09177	1.07674
557400	SPBC354.06,mrps16	0.941696	0.952638	0.915416	1.28343	1.23114	1.16473	1.19748	1.18921	1.09429
559550	SPBC354.07c	1.11987	1.20025	0.917004	1.07674	1.06191	1.09429	1.07923	1.05946	0.939523
562746	SPBC354.08c	1.06191	1.01866	1.13288	1.04488	1.02574	1.00928	0.948246	1.06437	1.02811
566830	SPBC354.09c	0.905425	0.852635	0.71326	1.05702	1.03049	1.05702	1.10445	1.05214	1.08673
574150	SPBC354.10	0.922316	0.939523	0.75132	1.11729	1.03049	1	1.12506	1.06191	1.10701
576942	SPBC354.11c	0.862542	0.941696	0.840896	0.888843	0.943874	0.909618	N/A	1.00231	1.07425
580151	gpd3,SPBC354.12	1.06683	1.02574	0.977725	1.04488	1.19196	1.07674	0.948246	1.10445	1.25122
583704	rga6,SPBC354.13	0.959264	0.862542	0.917004	1.27751	1.00231	1.06191	1.23114	0.97942	1.08172
585368	vac8,SPBC354.14c	0.990801	1.05458	0.972655	0.946058	0.918064	1.01396	1.00231	1.04729	1.11729
588392	fap1,SPBC354.15	N/A	1.06437	N/A	0.905425	0.948246	0.981686	0.93088	1.00928	1.05214
591647	tea4,SPBC1706.01,wsh3	0.95705	1.00463	1.02811	1.05702	0.950439	1.06683	1.03526	1.05214	1.09682
597344	SPBC1706.03,SPBC839.01,fzo1	0.968171	0.950439	1.19748	1.00928	1.10957	1.02811	1.01396	1.05458	1.08673
599713	SPBC839.02	0.937354	0.968171	0.846745	0.97041	0.846745	1.09682	1.07425	1.13813	1.10957
600684	SPBC839.03c	0.965936	0.959264	1.22688	0.946058	1.04488	0.968171	0.965936	1.08423	1.08673
602618	rpl803,rpl8-3,rpk5-b,SPBC839.04,rpkD4	1.05029	1.02405	1.30609	1.11678	0.994258	1.05297	1.0513	1.10956	1.2092
604826	rps1701,rps17-1,SPBC839.05c	N/A	N/A	0.986233	0.862542	0.946058	0.983957	0.848704	0.937354	0.97041
611794	cta3,SPBC839.06	0.915945	0.911722	1.06253	1.04488	1.06683	1.00696	0.907519	1.04488	1.08423
613770	ibp1,SPBC839.07	1.19472	1.13288	1.55563	0.866537	0.946058	0.95705	0.905425	0.968171	0.961483
614794	SPBC839.08c	0.90125	0.968171	0.839441	1.02337	1.02337	0.990801	1.03288	1	1.02811
618723	SPBC839.09c,mrp21	1.04006	0.983957	1.01924	0.935191	0.983957	0.988514	0.941696	0.933033	0.959264
620604	SPBC839.10	0.890899	0.846745	0.918594	1.09177	1.12246	1.04972	1.05458	1.05946	1.1355
622010	hut1,SPBC839.11c	1.07923	1.00928	1.18304	1.1355	1.0693	1.14076	1.05946	1.04972	1.18099
623530	rpc31,SPBC839.12	1.08423	1.13813	1.12311	1.00231	1.13027	1.03288	0.97942	1.02337	1.03288
624610	rpl1601,SPBC839.13c	N/A	N/A	N/A	1.13813	1.12246	0.943874	1.04729	1.01396	0.997692
625678	SPBC839.14c	0.888843	1.01396	0.952638	1.01162	1.0163	1.02101	0.97942	1.01396	0.986233
627485	ef1a-c,SPBC839.15c	1.11778	1.0734	1.00759	0.997268	1.05059	0.94172	0.807845	0.893468	0.86354
631428	SPBC839.16	0.918064	0.850667	1.0299	0.890899	0.952638	0.954842	0.890899	0.926588	0.948246
633041	fkh1,SPBC839.17c	N/A	1.07923	0.974342	1.00928	0.983957	1.08925	0.939523	1.07425	1.08172
635838	SPBC839.18c,SPBC115.03	1.04972	1.13288	1.06807	1.11214	1.07674	1.11987	N/A	1.05702	1.10445
639682	SPBC115.02c	0.939523	0.95705	0.832199	1.09936	1.00928	1.15136	0.963707	1.03288	1.05214
640742	SPBC115.01c	N/A	1.02811	0.994815	0.948246	0.937354	1.00231	0.911722	1.0163	0.943874
643958	SPBC947.15c	1.1434	0.981686	0.917004	0.961483	1.00231	1.08925	0.888843	1.03049	1.08673
645394	SPBC947.14c	1.03526	0.997692	1.01748	0.897095	0.918064	1.00928	0.911722	0.97041	0.933033
646456	SPBC947.13	1.01396	1.03049	0.860055	0.950439	0.97041	1.02337	1.02574	1.04247	1.02101
648682	kms2,SPBC947.12	1.11214	0.97716	0.820742	1.07177	1.11214	1.06683	1.01162	1.00231	1.02337
652936	elg1,SPBC947.11c	0.911722	0.913831	0.848214	0.97942	0.997692	0.99539	0.968171	1.01396	1.03288
654934	SPBC947.10	0.922316	0.825496	0.783226	1.08172	0.972655	0.968171	1.10445	0.948246	0.926588
657550	SPBC947.09	1.04972	1.02101	0.984525	1.02811	1.02811	0.990801	1.12506	1.03766	1.07923
660720	SPBC947.08c	1.05946	0.959264	0.746131	1.08172	1.11987	0.97942	1.17827	1.04972	1.21139
661595	SPBC947.07	1.12766	0.974905	1.07363	0.983957	1.14605	1.02337	1.14605	1.00463	1.0163
664855	SPBC947.06c	1.10191	1.04972	1.17895	1.00928	1.00231	0.959264	1.03526	1.02574	1.0693
669228	SPBC947.05c	1.23971	1.8025	1.59383	0.852635	1.01866	1.10701	1.11987	1.1434	1.02101
670856	SPBC947.04	1.00231	1.03288	0.870551	0.963707	0.997692	0.986233	1.27456	1.08673	1.13813
677670	SPBC947.03c	1.0163	1.0163	1.16473	0.899171	1.05458	1.01866	0.93088	1.07923	1.10191
678912	apl2,SPBC947.02	0.872564	0.83702	0.820742	1.07177	1.07674	1.05214	1.1487	1.14076	1.09682
682732	sur2,SPBC947.01	0.99539	1.0693	0.86304	1.01866	1.04729	0.909618	1.25992	1.04006	1.02574
685685	dps1,SPBPJ694.01,SPBPJ4664.01	1.07923	1.00696	1.11922	0.886791	0.926588	N/A	1.01866	1.04247	1.05946
686472	mRNA	1.07425	N/A	N/A	N/A	N/A	N/A	N/A	N/A	N/A
700176	SPBPJ4664.02	1.13027	0.93088	0.942785	0.97942	1.00463	1.04972	0.97942	0.97041	0.968171
701314	mfm3,SPBPJ4664.03	N/A	N/A	N/A	N/A	N/A	N/A	N/A	N/A	N/A
706178	SPBPJ4664.04	0.997692	1.07425	0.913831	1.217	1.00696	1.06437	1.35347	1.02337	0.961483
707315	SPBPJ4664.05	1.08925	1.11987	0.924984	0.852635	0.888843	0.974905	0.97041	N/A	0.90125
712443	gpt1,SPBPJ4664.06	1.02337	1.18099	0.952638	1.05702	0.93088	0.990801	1.12506	0.983957	1.00463
714598	rpn3,SPBC119.01,SPBPJ4664.07	0.97942	0.954842	0.848214	1.00463	0.97716	1.02337	0.988514	0.918064	0.926588
716783	ubc4,SPBC119.02	1.01162	1.04488	0.912249	0.950439	0.990801	1.03049	0.963707	0.993092	0.974905
719319	SPBC119.03	0.884745	0.983957	0.962594	0.943874	0.866537	0.854607	0.99539	0.876606	0.827406
720974	mei3,SPBC119.04	0.983957	0.948246	0.941152	0.90125	1.04972	0.909618	1.02574	0.886791	0.884745
722718	SPBC119.05c,csh3	0.920188	0.870551	0.890384	0.961483	0.92445	0.823591	0.882703	0.882703	0.913831
725104	sco1,SPBC119.06	0.968171	0.968171	1.00347	0.880666	0.890899	0.943874	0.961483	0.939523	0.937354
730913	ppk19,SPBC119.07	0.97942	1.01162	1.00521	0.941696	N/A	0.990801	0.935191	0.913831	0.948246
733146	pmk1,spm1,SPBC119.08	0.988514	0.948246	0.937896	0.97041	0.933033	0.946058	0.913831	0.911722	0.92445
734866	SPBC119.09c	0.920188	N/A	0.924984	0.868541	0.808508	0.90125	0.92445	0.915945	0.899171
737504	SPBC119.10	1.03288	1.02337	0.970971	0.82932	1.02101	1.02574	0.838956	0.948246	0.950439
738868	pac1,hcs,SPBC119.11c	0.939523	0.933033	0.757858	1.23114	1.02337	N/A	1.22547	1.01162	N/A
741751	SPBC119.12	1.05458	1.01162	1.04972	1.03766	1.07425	0.974905	1.02337	1.00696	1.04247
743273	prp31,SPBC119.13c	1.03049	0.968171	0.926588	1.07177	1.08925	1.03526	0.965936	1.03288	1.03766
745108	SPBC119.18	0.974905	0.920188	0.946058	1.00463	0.988514	1.00231	1.11471	1.05458	1.02574
748124	rti1,SPBC119.14	0.82932	0.862542	0.726986	0.939523	0.897095	0.848704	1.04729	0.926588	0.842842
749610	SPBC119.15	0.961483	0.911722	0.784584	0.907519	0.954842	0.928731	0.972655	0.946058	0.946058
750485	SPBC119.16c	0.997692	1.11729	0.986233	0.946058	0.93088	1.00463	1.02811	0.948246	0.920188
754302	SPBC119.17,SPBC577.01	0.935191	0.933033	0.926588	N/A	1.02337	0.963707	0.952638	0.972655	1.00231
755778	rpl3801,rpl38-1,SPBC577.02	N/A	N/A	N/A	0.886791	0.825496	0.933033	N/A	0.793701	N/A
756794	SPBC577.03c	0.97942	0.99539	0.994815	0.915945	0.933033	0.939523	0.918064	0.948246	0.913831
757920	SPBC577.04	0.99539	0.937354	1.09429	0.933033	1.04729	1.0693	0.899171	0.968171	1.10701
758664	rec27,mug41,SPBC577.05c	0.976703	1.05709	1.26046	0.937668	1.01182	1.10519	0.816369	0.930807	0.959451
759798	SPBC577.06c	1.24545	1.63203	N/A	0.946058	1.01866	1.21419	0.846745	0.913831	0.926588
766714	SPBC577.07,ubp10	1.04488	0.983957	1.16272	0.888843	0.961483	1.10445	0.761368	0.941696	0.92445
767754	SPBC577.08c	0.988514	1.03049	0.933033	0.941696	N/A	0.988514	0.840896	0.848704	0.870551
769798	SPBC577.09	1.03766	1.04972	0.946058	0.93088	0.941696	0.968171	0.842842	0.905425	0.903335
770964	SPBC577.10	0.97942	0.920188	1.0087	1.04972	0.97041	0.937354	0.870551	0.913831	0.860551
772732	SPBC577.11	0.968171	0.897095	0.960928	1.03526	0.993092	1.04006	0.95705	0.997692	0.959264
775854	SPBC577.12	0.895025	0.888843	0.96929	0.937354	0.926588	0.990801	0.766664	0.878633	0.90125
778172	SPBC577.13	0.868541	0.89296	0.981119	0.844791	0.926588	0.959264	0.780967	0.862542	0.868541
780404	spa1,spa,SPBC577.14c	1.12246	0.97716	1.04972	0.99539	1.02337	0.993092	0.795536	0.833161	0.890899
782484	SPBC577.15c	1.07177	0.903335	0.867539	0.935191	0.941696	0.95705	0.890899	0.888843	0.817902
786964	SPBC530.01,gyp1	0.866537	0.911722	1.0122	0.866537	0.880666	0.878633	0.82169	0.823591	0.756109
789774	SPBC530.02	0.95705	0.972655	0.955945	0.858565	0.852635	0.933033	0.816014	0.848704	0.82932
792440	bag102,bag1-b,SPBC530.03c	0.884745	0.878633	0.839441	1.07674	1.04006	1.04247	0.899171	0.952638	0.972655
795412	mod5,SPBC530.04	N/A	0.972655	0.866037	0.888843	0.97942	0.876606	0.981686	0.928731	0.842842
799310	SPBC530.05	0.903335	1.00463	0.941152	0.700602	0.874583	0.858565	0.708742	0.844791	0.872564
800690	SPBC530.06c	1.03526	1.01866	1.01572	1.17555	1.00696	1.04488	1.13288	0.935191	0.963707
805604	SPBC530.07c	0.816014	0.868541	0.783226	1.02574	0.93088	0.993092	0.997692	0.961483	1.00463
809612	SPBC530.08	0.890899	1.18099	1.16878	1.07674	1.04006	1.04247	0.943874	0.922316	0.97041
810975	SPBC530.09c	0.775572	0.816014	0.813661	0.965936	0.950439	0.909618	N/A	0.831238	0.844791
812636	anc1,SPBC530.10c	0.842842	0.943874	0.86304	0.99539	0.986233	0.868541	0.915945	0.817902	0.946058
816415	SPBC530.11c	0.905425	0.918064	0.810846	1.07923	0.99539	0.918064	1.04729	0.937354	0.97942
822455	pdf1,SPBC530.12c	0.82169	0.926588	0.743549	1.10191	0.922316	0.972655	1.22264	0.99539	0.972655
826395	SPBC530.13	0.802923	0.92445	0.820742	0.915945	0.890899	0.92445	1.04247	0.895025	0.92445
827763	dsk1,SPBC530.14c	1.45734	1.52626	N/A	1.36604	1.56193	1.81504	1.15136	1.19196	1.33484
830410	SPBC661.01,SPBC530.15c	0.95705	1.02574	0.876606	0.897095	0.89296	0.835088	0.82932	0.890899	0.952638
834575	SPBC36.01c	0.928731	0.937354	0.902814	0.786399	0.83702	0.92445	0.864537	0.899171	0.876606
838897	SPBC36.02c	0.946058	0.950439	1.00347	0.870551	0.93088	0.986233	0.937354	0.97942	0.93088
844636	SPBC36.03c	N/A	N/A	0.967612	0.884745	0.905425	0.903335	1.03049	0.937354	1.00231
849617	cys11,cys1a,SPBC36.04	N/A	0.939523	1.01572	0.981686	0.905425	0.911722	0.92445	0.961483	0.965936
850818	clr6,SPBC36.05c	0.844791	0.988514	0.869043	0.895025	0.926588	0.907519	0.913831	0.895025	0.833161
853211	SPBC36.06c	0.913831	0.952638	1.0299	1	0.988514	1.00928	0.864537	0.97716	0.93088
857924	SPBC36.07	0.968171	0.909618	0.977725	1.02337	1.03288	0.983957	0.866537	0.93088	0.915945
858824	SPBC36.08c	0.848704	0.831238	0.957603	0.968171	0.981686	1.08423	0.835088	0.950439	1.00463
860258	sap61,SPBC36.09	0.82932	0.95705	0.949342	0.827406	0.963707	0.937354	0.812252	0.854607	0.82169
862440	SPBC36.10	0.954842	0.946058	0.848214	1.20581	1.05946	1.05458	0.993092	N/A	1.03288
864743	SPBC36.11	1.00463	0.926588	0.723217	1.04729	1.00696	0.961483	0.860551	0.856584	0.808508
865974	git7,SPBC36.12c	0.972655	0.909618	0.723217	0.952638	0.954842	N/A	N/A	0.874583	0.868541
867812	ubp21,ubpD,ubp15,SPBC713.02c	1.01396	N/A	1.14671	0.990801	0.983957	1.02101	0.884745	0.90125	1.00463
873416	SPBC713.03	0.911722	0.981686	1.02633	0.884745	0.864537	0.935191	0.756109	0.926588	0.888843
874795	SPBC713.04c	1.16743	1.2283	1.19541	0.941696	0.968171	1.03526	0.835088	0.895025	0.952638
877990	SPBC713.05	1.12766	1.08673	N/A	0.933033	0.990801	0.961483	0.715323	0.886791	0.817902
880042	SPBC713.06,adl1,lig3	0.911722	0.905425	0.915416	0.93088	0.913831	0.961483	0.856584	0.848704	0.823591
881182	SPBC713.07c	0.905425	0.907519	0.876606	0.981686	0.983957	0.961483	0.943874	0.952638	1.07425
883444	tom13,SPBC713.08	0.926588	0.884745	0.674785	0.915945	0.909618	0.858565	1.04972	0.835088	0.759611
886664	SPBC713.09	0.817902	0.80107	1.12311	1.04006	1.02811	1.02101	0.952638	0.920188	0.937354
887810	SPBC713.10,tim16	0.80478	0.928731	0.913831	1.04972	0.990801	1.13813	0.911722	1.00463	0.872564
888986	SPBC713.11c	N/A	N/A	N/A	0.83702	0.905425	0.810378	0.950439	0.82169	0.780967
894481	erg1,SPBC713.12	0.954842	N/A	0.803851	0.990801	0.988514	0.913831	0.972655	0.899171	0.884745
896024	SPBC713.13c,SPBC216.01c	0.911722	0.972655	N/A	0.777366	0.961483	1.07425	0.694157	0.933033	0.937354
901566	mcp5,mug21,SPBC216.02	0.972655	1.02811	0.926588	0.954842	1.05946	0.986233	0.840896	0.82932	0.82932
903168	SPBC216.03	0.983957	1.07923	0.860055	0.935191	1.0163	0.928731	0.922316	0.870551	0.83702
904303	SPBC216.04c	0.963707	1.15136	1.19748	1.12246	1.17827	1.06683	0.933033	0.948246	0.946058
912002	rad3,SPBC216.05	1.10957	1.13027	1.0924	0.825496	0.965936	0.886791	0.7457	0.890899	0.852635
913116	swi1,SPBC216.06c	0.993092	1.24258	N/A	1.16205	1.18099	1.29534	1.05946	1.03049	1.01162
916442	tor2,SPBC216.07c,SPBC646.01c	1.05702	1.02574	1.02633	0.833161	0.907519	0.862542	0.732043	0.808508	0.791869
926950	cwf11,SPBC646.02	0.948246	0.918064	0.993092	0.90125	0.97942	0.968171	0.848704	0.909618	0.850667
928500	SPBC646.03	1.06683	1.09177	1.20164	0.961483	0.895025	0.948246	0.903335	0.920188	0.983957
930816	pla1,SPBC646.04	1.16473	1.07425	1.25266	1.21139	1.11471	1.00928	1.06437	1.01162	0.963707
932308	erg9,SPBC646.05c	0.997692	0.946058	1.1	1.04488	1.07177	1.05458	0.922316	0.905425	0.92445
933950	agn2,SPBC646.06c	0.903335	1.07923	0.960928	0.886791	0.97716	0.97942	0.844791	0.897095	0.903335
936097	SPBC646.07c	0.915945	0.80478	0.937896	0.937354	0.972655	0.97041	0.860551	0.90125	0.868541
937758	SPBC646.08c	0.961483	0.899171	0.854114	0.97041	1.09936	0.97942	1.03526	0.93088	0.899171
939996	yin6,int6,SPBC646.09c	0.905425	0.950439	0.994815	1.03049	1.00928	0.993092	0.895025	0.935191	1.00928
942318	SPBC646.10c	0.878633	0.848704	0.864537	0.990801	0.974905	0.974905	0.922316	0.948246	0.935191
945226	cct6,SPBC646.11	0.939523	0.941696	0.891929	1.04729	1.05702	1.02337	1.03526	0.950439	1.02574
946516	gap1,src1,sar1,SPBC646.12c	0.876606	0.89296	0.931418	0.926588	1.01396	0.99539	0.915945	0.97716	0.874583
952615	sds23,psp1,moc1,SPBC646.13	0.935191	1.00463	1.03168	1.05214	1.05214	0.959264	0.983957	0.97716	0.965936
953987	orc5,SPBC646.14c	0.850667	0.872564	0.825019	1.07425	1.10191	0.983957	1.15936	N/A	1.00463
956594	SPBC646.15c	0.90125	0.983957	0.839441	1.01866	1.03049	0.97942	1.06683	1.06191	1.01396
959004	SPBC646.16	0.90125	0.890899	0.803851	0.97041	0.97942	0.941696	1.17283	0.961483	0.986233
960030	dic1,SPBC646.17c,SPBP35G2.01c,SPBC855.01c	0.878633	0.913831	1.0087	0.922316	0.907519	0.888843	0.92445	1.00928	0.933033
967908	SPBP35G2.02	0.974905	0.972655	1.03168	1.23114	1.15402	1.1434	1.04972	1.04488	1.04972
968906	sgo1,SPBP35G2.03c	1.04006	1.03526	1.16675	1.08925	N/A	1.00231	0.97942	0.911722	0.890899
970365	SPBP35G2.04c	0.965936	1.03288	1.05519	0.981686	0.97041	0.99539	0.952638	0.952638	0.895025
972320	cki2,SPBP35G2.05c	0.918064	0.926588	1.01748	0.918064	1.03288	0.968171	0.903335	0.888843	0.886791
974484	nup131,SPBP35G2.06c	0.905425	0.90125	1.07363	0.954842	1.00231	1.01396	0.771997	0.935191	0.948246
979422	ilv1,SPBP35G2.07	1.0163	0.990801	1.05702	0.726986	0.95705	0.862542	0.860551	0.878633	0.866537
980740	SPBP35G2.08c	1.09177	1.09177	1.06807	1.06191	1.04247	1.08423	0.860551	0.968171	1.02101
982545	SPBP35G2.09	1.02101	1.04006	0.907519	1.02337	1.00463	1.0163	1.00696	0.926588	0.864537
986624	SPBP35G2.10	0.909618	0.97942	1.01045	0.827406	0.941696	0.97716	0.73884	0.850667	0.817902
987904	SPBP35G2.11c	1.09429	1.21139	1.19956	0.97041	1.06191	1.06437	0.878633	0.959264	0.986233
990796	SPBP35G2.12	0.99539	0.99539	0.890384	0.968171	0.993092	0.937354	0.840896	0.842842	0.899171
991622	swc2,SPBP35G2.13c	1.08673	1.05458	0.933033	0.97041	1.03049	0.983957	0.854607	0.903335	0.899171
996356	SPBP35G2.14	0.858565	0.905425	1.08862	1.0163	1.01162	0.988514	0.941696	0.880666	0.911722
1000679	SPBP35G2.15,SPBC146.01	0.913831	0.943874	N/A	0.939523	0.965936	1.00928	0.752623	0.878633	0.874583
1.00244e+06	SPBC146.02	1.02337	N/A	1.08298	0.943874	1.00463	0.974905	0.827406	0.922316	0.90125
1.00399e+06	cut3,SPBC146.03c	N/A	N/A	N/A	N/A	0.937354	0.97041	0.915945	1.01162	N/A
1.00916e+06	SPBC146.04	0.937354	1.03766	0.846745	0.82932	0.952638	0.909618	0.899171	0.791869	0.780967
1.01022e+06	cwf25,SPBC146.05c	N/A	1.05214	1.1607	0.928731	0.990801	0.972655	0.856584	0.918064	0.903335
1.01206e+06	SPBC146.06c	0.823591	0.852635	N/A	0.933033	0.993092	1.04006	0.819794	0.888843	0.92445
1.01539e+06	prp2,mis11,SPBC146.07	0.935191	0.93088	0.905948	0.817902	0.846745	0.959264	0.68302	0.819794	0.810378
1016448	SPBC146.08c	1.02337	0.954842	0.977725	0.819794	0.986233	0.933033	0.782773	0.838956	0.82932
1017329	SPBC146.09c	0.941696	0.92445	0.852635	0.959264	1.0163	0.952638	0.76313	0.814131	0.82169
1020995	mug57,SPBC146.10	1.03526	1.00463	1.0479	0.860551	0.882703	0.943874	0.835088	0.825496	0.82932
1.02167e+06	mug97,meu33,SPBC146.11c	0.997692	1.04972	1.03347	0.878633	0.884745	0.99539	0.747425	0.844791	0.788218
1.02438e+06	coq6,SPBC146.12	0.959264	1.08172	0.808041	0.92445	0.97716	0.968171	0.852635	0.808508	0.80478
1025426	myo1,SPBC146.13c	1.07923	1.04972	N/A	0.90125	1.01866	0.854607	0.768438	0.784584	0.838956
1.03036e+06	sec26,SPBC146.14c,SPBC337.01c	0.946058	1.00928	1.14671	0.935191	0.911722	0.961483	0.80478	0.799221	0.806642
1.03415e+06	SPBC337.02c	1.11581	1.10144	1.5096	1.06749	1.31453	1.65822	1.04495	1.09246	1.14616
1037369	SPBC337.03	0.864537	0.92445	0.923382	0.918064	0.890899	0.959264	0.733736	0.852635	0.856584
1.03833e+06	ppk27,SPBC337.04	0.856584	1.03766	1.08298	N/A	1.01866	1.04488	0.810378	0.890899	0.946058
1.03986e+06	cct8,SPBC337.05c	0.842842	0.911722	1.00173	0.840896	0.922316	0.950439	0.868541	0.825496	0.83702
1.04238e+06	cwf15,SPBC337.06c	0.968171	0.986233	1.01045	0.959264	0.97716	0.913831	0.777366	0.825496	0.833161
1.04438e+06	SPBC337.07c	1.01162	N/A	1.00696	1.00696	1.04247	0.993092	0.779165	0.928731	0.950439
1.04541e+06	ubi4,SPBC337.08c	0.817902	0.775572	1.06807	0.868541	0.907519	1.04006	0.550953	0.773782	0.882703
1048728	erg28,SPBC337.09	0.897095	0.97716	1.00521	0.880666	0.89296	1.07425	0.721965	0.886791	0.895025
1049748	SPBC337.10c	0.911722	0.874583	0.929805	0.981686	1.03288	0.983957	0.825496	0.856584	0.779165
1051862	SPBC337.11	0.788218	0.864537	1.0811	0.850667	0.862542	0.939523	0.771997	0.838956	0.848704
1053987	SPBC337.12	0.840896	0.922316	1.02633	0.933033	0.909618	0.974905	0.874583	0.842842	0.835088
1.05514e+06	gtr1,SPBC337.13c	0.827406	0.946058	0.785945	0.844791	0.864537	0.946058	0.713672	0.850667	0.82169
1.05687e+06	rpb4,SPBC337.14	0.895025	0.946058	1.10573	1.05946	0.986233	1.19748	0.862542	0.92445	0.880666
1.05787e+06	coq7,SPBC337.15c	1.03288	0.937354	0.898132	0.974905	1.05702	0.920188	0.80478	0.833161	0.848704
1059487	cho1,SPBC337.16	1.07177	1.18646	1.06807	0.897095	0.965936	N/A	0.842842	0.909618	0.817902
1.06071e+06	SPBC1734.01c,SPBC337.17c	1.01866	1.00928	0.962594	0.93088	1.06683	0.993092	0.870551	0.852635	0.886791
1.06322e+06	cdc27,SPBC1734.02c,SPBC337.18c	0.965936	0.937354	1.05336	0.888843	0.968171	1.00928	0.737135	0.852635	0.886791
1066790	SPBC1734.03,SPBC337.19	0.880666	0.948246	0.989657	0.911722	0.920188	0.959264	0.848704	0.816014	0.862542
1068898	SPBC1734.04,SPBC337.20	0.941696	1.03766	0.947698	0.937354	0.963707	0.968171	0.922316	0.848704	0.952638
1070291	spf31,SPBC1734.05c	0.959264	0.913831	1.0122	0.959264	1.02101	0.950439	0.80107	0.948246	0.948246
1.07188e+06	rhp18,SPBC1734.06	N/A	0.993092	0.833642	1.09429	1.04006	1.09936	0.890899	0.965936	0.965936
1072787	SPBC1734.07c	0.948246	1.03049	1.0479	0.961483	1.03049	0.948246	0.812252	0.870551	0.886791
1.0763e+06	SPBC1734.08	1.05214	1.12506	1.00696	N/A	1.00463	0.948246	0.888843	0.882703	0.933033
1.07792e+06	SPBC1734.09	0.981686	1.01396	1.0479	0.926588	1.00928	1.04006	0.858565	0.886791	0.897095
1.07861e+06	SPBC1734.10c	0.850667	0.990801	0.915416	0.926588	1.05702	1.07425	0.92445	0.95705	1.0163
1081847	mRNA	1.07674	1.2086	1.29684	0.954842	1.05458	1.11729	0.915945	1.03288	1.05702
1.0833e+06	SPBC1734.11	0.97942	0.983957	0.942785	0.941696	1.09177	1.09429	0.99539	0.965936	0.993092
1.08551e+06	alg12,SPBC1734.12c	0.899171	0.990801	0.915416	0.850667	0.874583	0.939523	0.848704	0.890899	0.868541
1.08745e+06	atp3,SPBC1734.13	0.920188	1.06437	1.09051	0.983957	0.997692	1.05946	0.878633	0.937354	0.961483
1.08944e+06	suc1,SPBC1734.14c	1.03049	1.04729	1.15869	0.83702	0.935191	0.97716	0.780967	0.876606	0.799221
1.09148e+06	brd1,SPBC1734.15	0.968171	1.03288	0.905948	0.965936	1.02101	1.00231	0.988514	0.870551	0.888843
1092335	pst3,SPBC1734.16c	0.90125	0.890899	1.06622	0.954842	1.00928	1.02337	0.882703	0.950439	0.972655
1.09866e+06	chs2,SPBC1709.01,SPBC1734.17	1.04972	1.08925	1.02633	0.876606	0.965936	N/A	0.888843	0.965936	0.943874
1.09957e+06	SPBC1709.02c,SPBC1734.18c	0.882703	0.90125	0.964264	0.886791	1.00696	1.07177	0.880666	0.99539	0.915945
1.10432e+06	SPBC1709.03	0.913831	0.961483	0.924984	0.878633	1.01396	1.01162	0.997692	1	1.04247
1.10495e+06	cyp3,SPBC1709.04c	0.874583	0.997692	0.909093	0.92445	0.974905	1.10701	1.10701	N/A	1.01396
1108616	sks2,hsc1,SPBC1709.05	1.25122	1.36289	N/A	0.928731	1.05458	1.04247	0.918064	1.05458	1.07177
1.11107e+06	SPBC1709.06	0.954842	0.981686	N/A	1.00463	1.01162	1.07674	0.95705	1.04247	1.01162
1.11265e+06	SPBC1709.07,erg27	0.926588	1.09682	1.09429	0.90125	1.02101	1.04006	0.840896	1.00231	0.983957
1113884	SPBC1709.20	0.983957	1.08172	1.14671	0.89296	0.97716	1.01396	0.835088	0.918064	0.946058
1117953	cft1,SPBC1709.08	0.972655	0.974905	0.967612	0.864537	0.959264	0.997692	0.97716	0.963707	0.918064
1119951	SPBC1709.09	1.13288	1.00696	0.998269	0.897095	1.07674	1.06191	0.959264	0.907519	0.868541
1.12092e+06	SPBC1709.10c	1.02101	1.04729	1.09809	0.788218	0.97041	0.965936	0.802923	0.874583	0.89296
1.12222e+06	png2,SPBC1709.11c	0.965936	1.05458	0.849685	0.935191	1.02574	0.986233	0.93088	0.935191	0.922316
1124764	rid1,SPBC1709.12	1.05702	1.09936	1.25266	1.05214	1.18372	1.12766	0.939523	1.00463	0.986233
1.12573e+06	SPBC1709.13c	1.03049	1.09682	1.17691	0.903335	1.00231	1.04729	0.882703	1.04488	0.974905
1.12832e+06	SPBC1709.14	0.97716	1.12506	0.959264	0.926588	1.02574	1	0.959264	0.972655	0.913831
1129362	cft2,SPBC1709.15c	1.11214	1.08673	1.2163	1.07425	1.12246	1.14076	0.928731	1.0163	1.10191
1132157	SPBC1709.16c	0.95705	0.986233	0.854114	0.928731	0.95705	1.07674	1.11729	0.974905	0.909618
1134488	SPBC1709.17	0.993092	1.05214	1.0299	0.990801	0.993092	1.03288	0.907519	0.97942	0.961483
1135914	tif452,SPBC1709.18,SPBC409.01	1.10191	1.08925	1.36604	0.93088	1.04247	1.16743	0.959264	1.04729	0.968171
1138110	SPBC1709.19c	1.36604	1.67404	N/A	0.986233	1.1434	1.25992	0.954842	1.08925	1.11214
1139204	swi5,SPBC409.03	0.856404	1.03261	1.08341	1.03022	1.04669	1.18123	1.06087	1.0703	1.10968
1.13999e+06	mis12,SPBC409.04c	0.913831	0.986233	1.10191	N/A	1.11214	1.12246	0.97716	1.08423	1.11214
1141456	skp1,psh1,sph1,SPBC409.05	1.08423	1.00696	1.06069	0.909618	1.08673	0.99539	0.831238	0.97942	0.920188
1.14382e+06	SPBC409.06,uch2	0.97716	1.05702	1.07549	1.0163	1.10957	1.13813	1.04247	1.10957	1.05214
1145429	wis1,spc2,smf2,SPBC409.07c	0.858565	1.19196	N/A	1.13288	1.16473	1.18921	1.19472	1.07674	1.02337
1.15434e+06	SPBC409.08	0.82169	0.939523	0.805245	0.959264	1.04972	0.986233	0.993092	0.952638	0.918064
1155783	mis13,SPBC409.09c	0.878633	1.08423	0.819321	1.04247	1.07177	1.06683	1.15936	0.988514	N/A
1.15868e+06	ade7,SPBC409.10	0.844791	0.961483	0.989657	0.946058	1.10445	1.14076	1.00696	1.07674	1.03049
1160829	meu18,SPBC409.11	0.993092	0.941696	1.25484	1.00696	1.09936	1.20025	0.990801	1.07425	1.00231
1163199	SPBC409.12c	0.909618	1.01396	0.987943	0.959264	0.99539	1.21419	0.99539	0.946058	0.926588
1.16695e+06	SPBC409.13	1.09936	1.23685	1.15469	0.816014	0.856584	0.888843	N/A	0.80107	0.795536
1.16796e+06	SPBC409.14c,mrps17	0.972655	1.07425	1.05519	N/A	1.13813	1.16473	1.02811	1.07674	0.928731
1168825	SPBC409.15	1.10957	1.15669	1.20164	1.07425	1.13813	1.25992	0.888843	1.04972	1.03766
1.16981e+06	SPBC409.16c,was previously annotated as dubious	1.12246	1.10191	1.2163	0.888843	1.14605	1.03766	0.842842	0.905425	0.899171
1170826	SPBC409.17c	0.909618	0.922316	0.974342	1.06437	1.17013	1.17013	0.965936	1.02337	0.968171
1.17313e+06	SPBC409.18	1.19748	N/A	N/A	0.997692	1.11987	1.1487	0.941696	0.961483	0.993092
1173850	SPBC409.19c	1.10701	1.10957	N/A	0.943874	1.04972	1.03049	0.968171	0.870551	0.850667
1.17604e+06	psh3,SPBC409.20c	1.00696	1.10191	0.967612	0.939523	1.06191	1.17827	0.974905	1.06437	1.00231
1178064	sec66,SPBC409.21	1.07425	1.17013	1.20999	1.09429	1.26284	1.25122	0.862542	0.997692	1.01162
1.17935e+06	SPBC409.22c,SPBC1306.01c	0.988514	1.19472	1.1607	1.02337	1.1355	1.19196	0.882703	0.986233	1.04729
1.18458e+06	SPBC1306.02,SPBC4.08	1.03049	1.17283	0.994815	0.948246	1.15402	1.21982	0.915945	0.941696	1.00231
1.1857e+06	SPBC4.01	1.12246	1.25701	1.43893	1.08925	1.28937	1.21139	0.920188	0.983957	0.933033
1.18701e+06	SPBC4.02c	1.23685	1.55833	N/A	1.19748	1.2283	1.34412	0.952638	1.05214	1.07177
1.18932e+06	SPBC4.03c	1.32869	1.20303	1.34723	1.01162	1.23114	1.25701	0.808508	0.988514	1.06191
1.19279e+06	mcm2,cdc19,nda1,SPBC4.04c	1.06437	1.13813	1.23542	0.986233	1.18372	1.20303	0.884745	1.02574	1.02811
1.19599e+06	mlo2,SPBC4.05	1.16473	1.26284	1.38751	1.15936	1.38191	1.36604	0.972655	1.08172	1.11214
1197659	SPBC4.06	1.15136	1.34412	1.35191	1.35035	1.37872	1.39474	1.05458	1.10701	1.1355
1199469	rpt2,mts2,SPBC4.07c	0.933033	1.07674	1.07736	1.02101	1.20581	1.17827	1.01162	1.08925	1.0693
1.20255e+06	SPBC725.01	0.993092	1.14076	1.30586	1.34412	1.35035	1.47427	0.986233	1.22547	1.08423
1.20523e+06	mpr1,spy1,SPBC725.02	1.18372	1.20303	1.2079	1.1355	1.34412	1.38511	1.0163	1.07425	1.0163
1.20838e+06	SPBC725.03	1.11471	1.18372	1.16272	1.18921	1.44393	1.34102	1.0163	1.04488	1.1434
1.21095e+06	SPBC725.04	1.26868	1.39797	1.35426	1.19472	1.37237	1.41421	0.974905	1.06191	1.08925
1212191	SPBC725.05c	1.1355	1.36289	1.53954	1.10191	1.25992	1.34723	1.09177	1.09429	1.11729
1214084	ppk31,SPBC725.06c	1.06683	1.22264	1.21209	1.09682	1.24545	1.37554	1.05214	1.13288	1.03766
1219126	pex5,SPBC725.07	1.10957	1.23685	1.29909	1.04729	1.23399	1.41748	N/A	1.07923	1.08172
1221903	SPBC725.08	1.29834	1.28937	1.46662	1.28046	1.47427	1.52626	1.01162	1.18921	1.24258
1.22359e+06	hob3,SPBC725.09c	1.25122	1.29534	1.49226	1.28343	1.52979	1.43396	1.05702	1.09682	1.11471
1.22616e+06	SPBC725.10	1.04247	1.27456	1.38751	1.30435	1.41095	1.39797	1.21419	1.17827	1.28046
1227071	php2,SPBC725.11c	1.18099	1.30435	N/A	1.25701	1.25411	1.31039	1.05702	1.13288	1.11987
1.22881e+06	SPBC725.12	1.19472	1.25701	1.38511	1.14076	1.37872	1.38511	0.965936	N/A	1.14605
1229678	psf2,dre13,SPBC725.13c	1.17013	1.2283	1.45649	N/A	1.36604	1.52274	1.56917	1.22547	1.31342
1231189	SPBC725.14	1.19196	N/A	1.2505	1.59107	1.46409	1.56917	1.30737	1.17013	1.16473
1232310	ura5,SPBC725.15	N/A	1.3692	N/A	1.44727	1.51922	1.54043	1.21419	1.23685	1.217
1.23561e+06	res1,sct1,SPBC725.16	1.17827	1.31342	1.58832	1.32256	1.59107	1.53333	1.20025	1.26576	1.28343
1236889	rrn11,SPBC725.17c	1.11987	1.27162	1.48452	1.22547	1.42076	1.59844	1.15669	1.26868	1.32256
1238245	SPBC725.18c,SPBC651.01c	1.27751	1.33176	1.28343	1.3566	1.46409	1.46409	1.17555	1.21139	1.21419
1241754	SPBC651.02	1.05214	1.23971	1.22476	1.22264	1.32562	1.62076	1.27456	1.31646	1.28639
1.24313e+06	SPBC651.03c,gyp10	1.30737	1.52979	1.28565	1.28937	1.35347	1.40769	1.53688	1.22264	1.24833
1.24609e+06	SPBC651.04	1.18099	1.24833	1.55294	1.32869	1.58008	1.5874	1.22547	1.37872	1.44393
1.24754e+06	dot2,SPBC651.05c	1.25701	1.23114	N/A	1.37554	1.50525	1.56917	1.37237	1.36604	1.37554
1.24868e+06	SPBC651.06	1.30737	1.45062	1.3218	1.24545	1.48796	1.69349	1.33176	1.40444	1.45734
1250192	csa1,SPBC651.07	1.13288	1.15936	1.3566	1.3566	1.51922	1.70527	1.28937	1.38191	1.41748
1251525	rpc1,SPBC651.08c	1.62826	1.66248	N/A	1.60585	N/A	1.88339	N/A	1.58008	1.49831
1.25688e+06	SPBC651.09c	1.49485	1.52626	1.34957	1.41748	1.54399	1.35347	1.57644	1.48452	1.45062
1259453	SPBC651.10	1.24545	1.35347	1.52098	1.4811	1.65099	1.74513	1.47427	1.60214	1.76133
1.26055e+06	apm3,SPBC651.11c	1.36289	1.42076	1.40688	1.51922	1.7411	1.73708	1.85318	1.75321	1.65864
1262240	SPBC651.12c	1.29834	1.46747	1.39233	1.50177	1.67018	1.68568	N/A	1.65481	1.68958
1.26404e+06	cwl1,SPBC31A8.01c,SPBC651.13c,rtn1	1.22547	1.30737	1.0087	1.40444	1.60585	1.42076	1.79834	1.74917	1.72508
1.27145e+06	but2,SPBC3D6.02	1.09177	1.28046	1.2079	1.32256	1.58008	1.45734	1.53688	1.68179	1.61702
1273347	SPBC3D6.03c	1.21139	1.32869	1.5966	1.24545	1.59475	1.69349	1.58374	1.6245	1.55473
1275327	rps2501,rps25-1,SPBC3D6.15	1.07177	1.06683	1.25484	1.45397	1.31342	1.58008	1.38511	1.23114	1.25411
1.27631e+06	mad1,SPBC3D6.04c	1.30435	1.33176	1.52626	1.33793	1.56193	1.69349	N/A	1.59475	1.84463
1.27981e+06	ptp4,SPBC3D6.05	1.2283	1.46747	1.61328	1.45062	1.52274	1.69349	1.81504	1.68568	1.71317
1281209	SPBC3D6.06c	1.3566	1.45397	1.22901	1.35974	1.4406	1.46071	1.43396	1.37554	1.28046
1.28484e+06	gpi3,SPBC3D6.07	1.21982	1.54399	1.40932	1.35974	1.4811	1.70133	1.48452	1.46071	1.51922
1285657	SPBC3D6.08c	N/A	1.41748	0.96929	1.20303	1.26576	1.25701	N/A	1.16743	1.1434
1287599	dpb4,SPBC3D6.09	1.32256	1.34412	1.43644	1.35035	1.5874	1.59107	1.37872	1.43396	1.30737
1.28956e+06	apn2,SPBC3D6.10	1.50873	1.55114	1.79938	1.54756	1.7818	1.69349	1.52626	1.41421	1.54399
1290446	slx8,SPBC3D6.11c	1.10701	1.26284	1.46409	1.28937	1.57644	1.65864	1.3566	1.35035	1.32256
1.29375e+06	SPBC3D6.12	1.25701	1.38831	1.68179	1.33484	1.45062	1.5728	1.1434	1.42076	1.35035
1295096	SPBC3D6.13c	1.15669	1.25411	1.44643	1.52274	1.61328	1.71713	1.58374	1.37237	1.34723
1.30069e+06	wsc1,SPBC3D6.14c,SPBC30B4.01c	1.05946	1.27162	1.2505	N/A	1.25122	1.37872	1.45397	1.26868	1.30435
1.30321e+06	SPBC30B4.02c	1.05458	1.18646	1.15669	1.39152	1.58374	1.57644	1.17283	1.28046	1.29235
1306090	SPBC30B4.03c	1.07177	1.20581	1.32639	1.26576	1.41095	1.47768	1.24833	1.26868	1.27751
1309590	snoRNA	1.06437	1.11729	0.97942	1.05946	1.21139	1.23971	1.3566	1.1434	1.15136
1310626	SPBC30B4.04c	1.03288	1.16205	1.34025	0.988514	1.30134	1.42076	1.15402	1.24833	1.22547
1.31648e+06	kap109,SPBC30B4.05	1.1487	1.44727	1.18921	1.07425	1.217	1.37237	1.2086	1.25122	1.17827
1.31789e+06	SPBC30B4.06c	1.14076	1.21982	1.15469	1.13288	1.40444	1.56193	1.12766	1.21139	1.37554
1320960	tfb4,SPBC30B4.07c	1.23971	1.24258	1.35896	1.24258	1.33793	1.43065	1.04972	1.13288	1.17283
1322392	SPBC30B4.08	1.15402	1.20581	N/A	1.25122	1.51222	1.59107	1.11471	1.2283	1.22264
1323604	SPBC30B4.09c,SPBC27B12.01c,mmm1	1.22547	1.30134	1.45397	1.25701	1.41748	1.42734	1.17283	1.21419	1.18921
1.32476e+06	SPBC30B4.10,SPBC27B12.02	1.28639	1.34102	1.51047	1.09429	1.31951	1.50873	0.961483	1.10957	1.15402
1325617	SPBC27B12.03c	1	1.15669	1.32869	1.0693	1.36289	1.37872	1.02337	1.21139	1.13288
1.3274e+06	SPBC27B12.04c	1.24833	1.33484	N/A	1.17827	1.32256	1.64718	1.01162	1.25122	1.28639
1331089	SPBC27B12.05	1.01396	1.09429	N/A	1.08925	1.2086	1.46747	0.948246	1.1355	1.15136
1.33423e+06	gpi13,SPBC27B12.06	1.20581	1.38511	1.34025	1.26284	1.37872	1.4811	0.959264	1.19196	1.22264
1335548	SPBC27B12.07	1.02101	1.20025	N/A	0.968171	1.13027	1.45734	0.907519	1.17283	1.05702
1342384	SPBC27B12.08	1.12766	1.217	N/A	1.14605	1.32256	1.38831	0.888843	1.14605	1.12246
1343161	SPBC27B12.09c	1.13288	1.15402	1.25701	1.27162	1.30435	1.50177	1.12506	1.23685	1.13027
1346689	SPBC27B12.11c	1.22547	1.26868	1.29909	1.14605	1.25411	1.42076	0.988514	1.07425	1.09429
1349584	SPBC27B12.14	1.00696	1.16743	N/A	1.26284	1.33176	1.43065	0.780967	1.08172	1.16473
1.35249e+06	SPBC27B12.12c	1.19748	1.2086	1.47172	1.08172	1.30134	1.33793	0.90125	1.03526	1.09936
1357807	tom40,SPBC27B12.13,SPBC8D2.22	1.23685	1.20581	1.77461	1.35974	1.46409	1.37554	1.0163	1.217	1.27456
1.36086e+06	gsk31,SPBC8D2.01	1.10701	1.42076	1.56103	1.0693	1.23114	1.27751	N/A	1.06437	1.05214
1362428	SPBC8D2.02c	0.928731	1.2283	1.21841	1.04247	1.21982	1.27162	1.0163	1.04972	1.03766
1.36556e+06	hhf2,ams3,h4.2,SPBC8D2.03c	0.860551	0.928731	0.917004	N/A	1.12766	1.19472	1.21419	1.06683	1.1355
1366217	hht2,h3.2,SPBC8D2.04	1.00527	1.03605	1.00895	0.923399	1.07273	1.0317	0.871106	0.930336	0.941153
1.36773e+06	sfi1,SPBC8D2.05c	1.13288	1.24258	1.35191	1.06683	1.21419	1.30435	0.888843	1.01396	0.911722
1372673	SPBC8D2.06	0.972655	1.2086	1.39474	0.918064	1.19748	1.13288	0.835088	1.00463	0.961483
1.37398e+06	sfc9,SPBC8D2.07c	1.15936	1.20303	1.25919	0.948246	1.15136	1.22547	0.799221	1.09682	1.02811
1.37638e+06	SPBC8D2.09c	1.11471	1.14605	1.43644	0.997692	1.13288	1.30134	0.823591	1.09429	1.02574
1.37759e+06	rmt3,prmt3,SPBC8D2.10c	0.99539	1.19472	1.01045	1.02811	1.23685	1.25992	0.959264	0.986233	1.0693
1380645	SPBC8D2.11	1.07923	N/A	0.94442	0.97041	1.08172	1.05214	0.888843	0.972655	1.04247
1.38146e+06	SPBC8D2.12c	0.986233	0.986233	1.21209	1.00928	1.17555	1.26868	0.952638	1.01162	1.03049
1384035	SPBC8D2.13	1	1.07923	1.32409	1.06437	1.19748	1.27162	0.831238	1.08673	1.09177
1.38521e+06	sed5,SPBC8D2.14c	1.06191	1.12766	1.11922	1.04006	1.25992	1.20303	0.939523	1.02811	0.99539
1.3879e+06	SPBC8D2.15	1.05946	1.11214	1.11342	0.959264	1.11987	1.13288	0.823591	N/A	1.00928
1388989	SPBC8D2.16c	1.07177	1.26284	1.29235	1.08172	1.24833	1.2086	0.918064	1.03049	1.07923
1391662	SPBC8D2.17	1.08925	1.15669	1.12311	1.06437	1.12766	1.30435	0.997692	1.06437	1.09429
1393039	SPBC8D2.18c	N/A	N/A	0.942785	1.07425	1.25122	1.19472	0.983957	1.08673	1.07923
1395586	mde3,SPBC8D2.19	1.07674	1.1355	N/A	1.19196	1.33793	1.27162	0.99539	1.06437	1.17013
1397365	sec31,SPBC8D2.20c	0.972655	0.972655	0.933033	1.14605	1.02337	0.833161	0.99539	0.943874	0.99539
1.40166e+06	SPBC8D2.21c,SPBC17A3.01c,tim50	1.12766	1.23114	1.23542	1.11214	1.26868	1.20025	0.939523	0.993092	1.07425
1404590	SPBC17A3.02	0.93088	1.05702	N/A	0.993092	1.13288	1.26576	0.95705	1.13027	1.217
1405750	SPBC17A3.03c	1.11471	1.17827	1.2812	1.08423	1.24258	1.35035	1.02574	1.05458	1.13813
1.40871e+06	SPBC17A3.04c	1.06683	1.14605	1.17895	1.0163	1.13027	1.19748	0.868541	1.07425	1.04006
1412559	SPBC17A3.05c	1.04972	1.20025	0.974342	1.10701	1.22547	1.20025	0.926588	1.05946	1.09682
1414657	SPBC17A3.06	1.18646	1.27456	1.21841	1.09682	1.19472	1.2283	0.97041	1.07177	1.10191
1416202	pgr1,SPBC17A3.07	1.17283	1.2283	1.39716	1.04247	1.23114	1.37554	0.939523	1.10191	1.10701
1.41806e+06	SPBC17A3.08	1.09936	1.217	1.29459	1.00231	1.14076	1.27751	0.905425	1.11471	1.02101
1418946	SPBC17A3.09c	1.00696	1.1434	1.22901	0.817902	1.07923	1.18372	0.846745	1.06191	1.03049
1420354	pas4,SPBC17A3.10	1.07674	1.17283	1.10957	1.12506	1.24258	1.18646	1.09682	1.08423	1.10701
1422285	SPBC691.01	1.13813	1.25992	1.06253	1.09429	1.20303	1.23114	N/A	1.09936	1.09936
1423091	SPBC691.02c	1.13027	1.21419	1.20999	1.15136	1.28046	1.32869	1.03288	1.12766	1.09177
1425897	apl3,SPBC691.03c	1.13027	1.11987	1.24833	1.02101	1.18099	1.3566	0.903335	1.16743	1.20025
1430892	SPBC691.04	1.07674	1.26576	1.34025	0.997692	1.05946	1.08673	1.06191	1.05214	1.09682
1.43219e+06	SPBC691.05c,SPBP22H7.01c,pi030	1.02863	0.966359	1.04284	1.07645	1.22975	1.20827	1.11611	1.08185	1.09834
1434896	SPBP22H7.02c	1.11214	1.0693	1.19748	1.25701	1.29235	1.28343	1.07923	1.17013	1.23114
1.43753e+06	SPBP22H7.03	1.15136	1.35035	1.2079	1.06191	1.27456	1.22264	1.4811	1.26576	1.23399
1439317	SPBP22H7.04	1.04972	1.11729	1.21209	1.05458	1.17555	1.27751	N/A	1.21139	1.2283
1440225	SPBP22H7.05c	N/A	N/A	N/A	0.997692	1.17013	1.29834	N/A	1.27751	1.24258
1445636	SPBP22H7.06	1.01836	1.16391	N/A	1.08172	1.14098	1.27456	1.27751	1.25701	1.1811
1.44809e+06	prp5,cwf1,SPBP22H7.07	1.11987	1.17555	0.991373	1.19472	1.12246	1.1434	1.2283	1.24833	1.217
1449210	rps1002,rps10-2,rps10B,SPBP22H7.08	1.19472	1.11471	1.03886	0.907519	0.827406	0.788218	N/A	0.961483	0.950439
1450007	mis15,SPBP22H7.09c	1.05702	1.11471	1.34723	1.10445	1.19472	1.29534	1.11214	1.25411	1.19748
1451471	SPBP22H7.10c,SPBC32H8.01c	1.16205	1.01162	1.30812	1.04006	1.01396	1.08673	N/A	1.03766	1.08423
1.45368e+06	nep2,SPBC32H8.02c	1.05946	1.11214	1.05336	1.02101	1.11987	1.20581	1.19472	1.18646	1.08925
1459124	bem46,SPBC32H8.03	N/A	N/A	1.1708	1.19748	1.45397	1.50873	1.51222	1.53688	1.52979
1460454	SPBC32H8.04c	1.03766	1.10191	1.15869	1.18099	1.24258	1.38511	1.28937	1.34723	1.31342
1.46181e+06	SPBC32H8.05	1.19196	1.11471	1.08673	1.05458	1.13027	1.15669	1.26868	1.27751	1.23685
1.46365e+06	SPBC32H8.06	0.92445	1.0163	1.11149	1.10191	1.09429	1.23971	1.24545	1.27456	1.17555
1.46582e+06	git5,gpb1,SPBC32H8.07	1.1355	1.17283	1.39716	1.04488	1.07674	1.11987	1.25701	1.24545	1.23114
1.46735e+06	SPBC32H8.08c	1.09936	1.17555	N/A	1.19196	1.28937	1.25992	1.1355	1.27751	1.23685
1470602	SPBC32H8.09	1.05458	1.21419	1.32409	1.12246	1.15936	1.28639	1.04006	1.21982	1.25122
1.4732e+06	cdk9,SPBC32H8.10	1.22547	1.32562	N/A	1.16205	1.15936	1.17013	1.09682	1.19196	1.10957
1.47536e+06	mei4,SPBC32H8.11	1.06683	1.20025	1.2505	1.10957	1.16205	1.18099	1.07177	1.21139	1.11214
1477561	act1,cps8,SPBC32H8.12c	1.01396	1.08172	0.987943	1.05458	1.13288	1.1355	1.07425	1.14076	1.10701
1.47971e+06	mok12,SPBC32H8.13c	1.04247	1.06683	1.09619	1.24258	1.12766	1.23114	1.09429	1.11987	1.15402
1.48837e+06	alg2,SPBC32H8.14,SPBC11B10.01	1.1434	1.19472	1.05336	1.11987	1.15136	1.24545	0.850667	1.09429	1.12766
1.48994e+06	his3,SPBC11B10.02c	1.12506	1.14076	1.05154	1.13027	1.1355	1.20303	1.02337	1.15136	1.13813
1492130	SPBC11B10.03	1.13027	1.24258	1.27015	1.18921	1.23685	1.28639	1.06437	1.19196	1.17555
1493071	SPBC11B10.04c,mrps28	1.13813	1.28639	1.27456	1.11471	1.18099	1.27162	0.968171	1.11987	1.09682
1494548	rsp1,SPBC11B10.05c	1.18562	1.02237	1.15059	1.02274	1.07847	1.10706	0.947692	0.999669	1.02146
1.49639e+06	SPBC11B10.06	1.07923	1.06437	N/A	1.1355	1.12506	1.30134	1.0163	1.16743	1.09936
1497433	SPBC11B10.07c	1.1355	N/A	1.30134	1.15402	1.17555	1.25992	0.993092	1.09429	1.09682
1.50001e+06	SPBC11B10.08	1.09936	1.18372	0.867539	0.986233	1.05214	0.911722	0.993092	0.950439	0.939523
1.50155e+06	cdc2,swo2,SPBC11B10.09	1.02458	1.0644	1.14328	1.09177	1.06816	1.11466	1.09329	1.13983	1.10131
1503841	pht1,SPBC11B10.10c	1.11729	1.13813	1.08298	1.18921	1.18099	1.14076	1.07923	1.05458	1.04729
1.50697e+06	SPBC1215.01,shy1	1.11214	1.15936	1.16878	1.07425	1.19472	1.17283	0.882703	1.07177	1.07923
1.50836e+06	SPBC1215.02c,arm1,mdm20	1.11987	N/A	1.04972	1.12766	1.18646	1.23971	1.11214	1.1434	1.16205
1513761	ucp8,SPBC83.01	N/A	1.14605	0.94442	1.04972	1.01866	1.0693	1.04729	1.04729	1.01866
1514494	rpl4302,rpl43-2,rpl43,SPBC83.02c,rpl37a-2	N/A	N/A	N/A	0.922316	1.05214	0.993092	1.12506	1.02811	1.00928
1.51568e+06	tas3,SPBC83.03c	1.08925	1.18099	1.34257	0.99539	1.12506	1.03049	0.870551	0.963707	1.08925
1517954	apc15,SPBC83.04	1.05946	1.09936	0.915416	1.18372	1.17283	1.16205	1.10701	1.16205	1.12246
1.52036e+06	SPBC83.05	1.27162	1.217	1.24186	1.2086	1.07177	1.13027	1.10445	1.09682	1.13027
1.52119e+06	SPBC83.06c	1.19472	0.990801	N/A	0.990801	1.08925	0.993092	0.825496	1.00463	1.05702
1.52406e+06	jmj3,ecm5,SPBC83.07	1.07425	1.14076	1.15269	1.06191	1.13027	1.15402	1	1.05458	1.13288
1.52577e+06	SPBC83.08	1.20581	1.34412	1.18509	1.14076	1.13027	1.13027	1.02811	1.08172	1.16205
1527052	SPBC83.09c	1.10191	1.19472	1.12701	1.12246	1.09682	1.08423	1.19196	1.09429	1.09682
1529078	SPBC83.10	0.990801	0.983957	1.01572	0.93088	0.968171	1.10445	1.01396	1.12766	0.983957
1.531e+06	SPBC83.11	1.08673	1.02811	1.17487	1.1355	1.08673	1.12766	1.06191	1.16205	1.21419
1533103	SPBC83.12	0.959264	1.05458	1.11535	0.983957	0.986233	1.0693	0.952638	1.06683	1.05946
1.53463e+06	SPBC83.13	1.05214	0.909618	0.939523	0.943874	1.03526	1.04006	1.10701	1.1355	1.1434
1.53605e+06	rfc5,SPBC83.14c	1.14076	1.10957	1.20999	1.06191	1.04972	1.03526	1.17555	1.04729	1.09177
1538454	SPBC83.15	1.15669	1.12766	1.29684	1.01396	1.08172	1.15136	1.16205	1.18921	1.25701
1540315	SPBC83.16c	1.41748	1.67018	1.79005	1.12506	1.25992	1.28639	1.04972	1.15936	1.19748
1.54252e+06	SPBC83.19c	1.05214	1.04488	1.01396	0.946058	0.965936	1.04488	1.05702	1.15136	1.1355
1543771	SPBC83.17	0.968171	0.981686	1.0122	1.00231	0.993092	0.993092	N/A	1.16205	1.03288
1545160	SPBC83.18c	0.937354	0.95705	0.928195	1.11214	1.11987	1.06437	1.26576	1.15669	1.05702
1546233	ars2004	1.20025	1.34412	N/A	0.92445	1.02337	1.18646	1.18372	1.18099	1.34412
1549688	atf1,mts1,sss1,gad7,SPBC29B5.01	1.08172	1.04972	1.01748	1.13288	1.08925	0.97041	1.18372	1.15936	1.23114
1551805	isp4,SPBC29B5.02c	0.965936	1.05458	1.07549	0.886791	0.903335	0.99539	0.983957	1.15136	1.12766
1559309	rpl26,SPBC29B5.03c	1.0693	0.860551	0.915416	1.11987	1.26284	1.04972	1.15402	1.11729	1.15669
1.56067e+06	SPBC29B5.04c	0.993092	1.06437	1.07923	0.897095	1.03049	1.02101	1.13813	1.21982	1.1487
1562729	SPBC27.01c	1.11729	1.05946	1.18304	1.19472	1.03526	1.14605	1.43396	1.17827	1.15136
1563775	ask1,SPBC27.02c,mug181	1.02811	0.97942	1.11149	1.05458	1.12506	1.12766	1.05946	1.28639	1.17555
1566459	meu25,SPBC27.03	N/A	1.06437	1.2079	N/A	1.34412	1.33793	1.24258	1.21419	1.27162
1570176	SPBC27.04	1.19748	1.14605	1.36841	1.03288	1.01396	1.12506	1.04729	1.33176	1.26576
1570782	SPBC27.05	0.983957	1.06683	0.965936	1.09177	1.09682	1.25411	1.21982	1.30134	1.27456
1571510	SPBC27.06c	1.10701	1.05214	0.960928	0.913831	0.983957	1.03766	N/A	1.18099	1.1487
1.57291e+06	sua1,SPBC27.08c,SPBC28F2.01c	1.08423	0.899171	0.91067	1.13027	1.19472	1.01866	1.15936	N/A	1.41748
1575858	mep33,SPBC28F2.02	1.1487	1.04006	1.15269	1.16743	1.09429	1.11729	1.2283	1.29235	1.26868
1.57743e+06	ppi1,cyp2,SPBC28F2.03	N/A	N/A	N/A	0.937354	1.07674	0.911722	1.11214	1.18921	1.217
1.57855e+06	cwf7,spf27,SPBC28F2.04c	N/A	1.13813	1.26795	1.09682	1.13027	1.17827	1.28046	1.3692	1.34723
1579390	SPBC28F2.05c	1.21419	1.1487	1.50264	0.988514	1.05214	1.00928	1.19748	1.20581	1.23114
1580286	mdm12,SPBC28F2.06c	1.02574	0.988514	N/A	1.13813	1.13288	1.16205	1.39797	1.39797	1.35347
1.58227e+06	sfr1,dds20,mug13,SPBC28F2.07	1.10191	1.09177	1.13288	1.09936	1.09429	1.11729	1.20581	1.29534	1.37554
1583654	SPBC28F2.08c	1.05214	1.00463	0.918594	1.10701	1.09682	1.25411	1.43065	1.4406	1.54756
1.58694e+06	SPBC28F2.09	1.07923	1.06191	0.80107	0.963707	0.983957	0.935191	N/A	1.26576	1.31951
1.58813e+06	kap1,SPBC28F2.10c	1.03288	0.97942	1.05154	1.24545	1.20581	1.21419	1.51572	1.50177	1.60214
1.59099e+06	SPBC28F2.11	1.10445	1.08172	1.00696	1.2283	1.22264	1.2283	1.29235	1.4406	N/A
1.59693e+06	rpb1,SPBC28F2.12	1.20097	1.18472	N/A	0.913838	1.09834	1.39287	1.04575	1.19358	1.20087
1603663	CEN2-left end	1.1487	1.1355	N/A	1.05458	0.954842	1.14605	1.34412	1.45062	1.45062
1605967	CEN2-dgIIb	1.04488	0.844791	0.707107	0.95705	0.895025	0.825496	N/A	1.41421	1.13288
1.62653e+06	CEN2-central	1.26576	1.02337	1.12896	1.26576	1.46071	1.77769	1.66632	1.86176	1.79834
1.65042e+06	SPBC21B10.13c	1.12506	1.06683	1.27899	0.926588	N/A	1.02574	1.4406	1.33793	1.22264
1651065	rec6,SPBC21B10.12	0.95705	0.911722	1.00521	1	1.08172	1.01162	1.31039	1.28639	1.32869
1652232	dpm2,SPBC21B10.11	1.12766	1.36289	N/A	0.933033	1.02101	1.13288	1.27162	1.26284	1.31951
1653098	rps4-2,SPBC21B10.10	0.97942	0.986233	1.2163	0.915945	0.941696	0.99539	N/A	1.20303	1.217
1.65545e+06	SPBC21B10.09	0.961483	1.00231	1.22688	1.01866	1.05946	1.18646	1.40769	1.42076	1.31342
1.65833e+06	SPBC21B10.08c	0.974905	1.07923	1.09429	1.09177	0.997692	1.09682	1.40769	1.34102	1.24545
1659451	SPBC21B10.07	0.840896	0.819794	0.775125	0.983957	0.97041	0.939523	1.08925	1.18099	1.1487
1.66357e+06	SPBC21B10.06c	0.817902	0.810378	N/A	0.93088	0.990801	1.08673	1.15669	1.27162	1.22264
1.66547e+06	pop3,wat1,SPBC21B10.05c	1.68568	2.09459	N/A	1.25992	1.59475	1.69741	N/A	1.55473	1.48452
1666555	nrf1,SPBC21B10.04c	1.15136	1.24833	1.52891	0.884745	1.04247	1.04247	1.15936	1.2283	1.23685
1670613	SPBC21B10.03c	1.02101	0.986233	1.09429	1.10191	1.11729	1.11214	1.23399	1.22264	1.35974
1.67172e+06	SPBC21B10.02	0.97716	1.16743	1.23971	0.903335	0.911722	1.00463	1.08423	1.14605	1.15402
1675044	cdc28,prp8,SPBC19C2.01	0.943874	1.00463	0.989657	0.993092	1.05214	1.1434	1.1434	1.23971	1.27162
1.67654e+06	pmt1,SPBC19C2.02	0.913831	0.848704	0.690159	1.02574	1.03766	1.03526	1.21982	1.15402	1.11214
1.67766e+06	rpc10,rpb12,SPBC19C2.03	0.835088	0.986233	1.06807	0.913831	0.941696	1.01162	1.26576	1.17283	1.04006
1678839	SPBC19C2.04c,ubp11	0.833161	0.90125	N/A	0.968171	1.04247	1.08423	1.11729	1.217	1.17555
1685769	ran1,pat1,SPBC19C2.05	1.05946	1.02101	1.04972	0.997692	1.04247	1.02574	1.11987	1.15402	1.13027
1688735	SPBC19C2.06c	0.816014	0.993092	0.802459	0.961483	0.997692	0.872564	N/A	1.02101	0.986233
1.69098e+06	fba1,SPBC19C2.07	1.11214	0.986233	0.875088	1.12506	1.07177	0.93088	0.954842	1.10957	1.2086
1.69255e+06	SPBC19C2.08,prp38	0.954842	1.0163	1.15669	0.965936	0.972655	1.0693	0.974905	1.12506	1.14605
1695958	sre1,SPBC19C2.09	0.880666	0.92445	0.933033	0.952638	0.965936	1.00696	1.01396	1.04006	1.03526
1698260	SPBC19C2.10	0.874583	0.926588	0.788673	0.997692	0.993092	0.961483	1.14076	1.09936	1.09429
1700088	SPBC19C2.11c	0.97716	1.04488	1.03347	1.02811	N/A	1.03766	1.03288	1.08673	1.12246
1702264	SPBC19C2.12,mrpl51	0.862542	1.04729	0.923382	0.907519	0.905425	0.954842	1.0693	N/A	0.963707
1703230	SPBC19C2.13c	1.27765	1.19855	N/A	1.33422	1.32717	1.53257	1.75862	1.73685	1.48636
1704246	smd3,SPBC19C2.14	0.946058	1.07425	1.12311	0.935191	0.928731	1.04488	1.01162	1.09177	1.07425
1.7052e+06	SPBC19C2.15c,SPBC2F12.16	0.862542	1.02101	0.962594	0.899171	0.840896	0.965936	1.07425	1.04488	0.935191
1.70695e+06	SPBC2F12.15c	0.911722	0.986233	1.0087	1.02101	1.04972	1.09682	0.882703	1.17555	1.07674
1.70944e+06	gua1,SPBC2F12.14c	1.04282	1.00625	0.952638	0.718636	0.779165	0.911722	0.775572	0.99539	0.952638
1.71146e+06	klp5,sot1,SPBC2F12.13	0.935191	0.986233	1.12506	1.04488	1.11471	1.13813	1.1355	1.12246	1.17283
1716383	SPBC2F12.12c	0.95705	0.926588	0.986233	0.959264	0.928731	0.99539	1.02811	1.0693	1.0163
1.72036e+06	rep2,SPBC2F12.11c	N/A	0.974905	0.949342	0.935191	0.943874	1.00696	1.01396	1.04729	1.04729
1721932	SPBC2F12.10	0.89296	0.97942	0.986233	0.968171	0.97041	1.01162	1.0163	1.08673	1.08925
1.72556e+06	atf21,SPBC2F12.09c	0.97041	1.05702	1.16675	1.05458	1.05946	1.05458	0.993092	1.05458	1.08673
1.72737e+06	ceg1,pce1,SPBC2F12.08c	0.968171	0.97041	0.902814	0.983957	1.08172	1.11729	0.959264	1.09682	1.09936
1.72884e+06	rpl802,rpl8-2,rpk37,SPBC2F12.07c,rpk5b	1.13163	1.14211	1.44048	0.987457	0.983521	0.973874	0.880328	0.969854	1.05218
1734454	SPBC2F12.05c	1.14605	1.14605	N/A	1.05702	1.11214	0.981686	1.05458	1.08925	1.13288
1.73555e+06	rpl1701,rpl17,rpl17-1,SPBC2F12.04	1.14076	1.07177	1.10382	1.02101	1.04729	0.99539	0.888843	1.03049	1.07425
1.73828e+06	SPBC2F12.03c	0.950439	0.907519	0.777816	0.926588	0.939523	0.972655	0.935191	0.981686	0.959264
1.74121e+06	SPBC2F12.02c,mrpl7	0.907519	0.986233	1.02101	0.968171	0.97942	1.07425	1.09936	1.11471	1.1355
1742554	byr2,ste8,SPBC2F12.01,SPBC1D7.05	N/A	N/A	N/A	1.06191	1.02101	1.01866	1.00696	1.05214	1.06191
1.74617e+06	mlo3,SPBC1D7.04	0.937354	N/A	1.12311	0.981686	1.04488	0.97041	1.09429	1.05458	1.12246
1748093	SPBC1D7.03	0.864537	1.01866	0.90125	0.93088	0.983957	0.876606	0.968171	1.02811	1.04972
1756558	scr1,SPBC1D7.02c	1.07674	0.943874	0.860055	1.00463	0.950439	0.82169	1.11214	0.97041	0.983957
1757985	snoRNA	0.972655	N/A	0.864537	N/A	N/A	N/A	N/A	N/A	N/A
1.75855e+06	SPBC1D7.01	1.01162	1.05702	1.12506	1.04729	1.06191	1.12246	0.974905	1.15402	1.17555
1.75978e+06	SPBC11G11.01,fis1	0.884745	0.948246	1.10765	1.01866	1.0163	1.08673	1.19196	1.10445	1.06191
1761113	end3,SPBC11G11.02c	0.952638	1.09936	1.15669	0.961483	0.988514	N/A	0.915945	1.08673	1.10191
1.7633e+06	SPBC11G11.03	1.26284	1.48452	N/A	1.07923	1.15136	1.23399	1.06191	1.19472	1.20581
1764606	trs20,SPBC11G11.04	0.93088	1.00463	1.06807	1.09429	1.16205	1.16205	1.22547	1.11471	1.04972
1765949	rpa34,SPBC11G11.05	1.01866	0.986233	0.912249	1.05214	1.04972	1.02574	1.02337	1.06191	1.09429
1.76676e+06	sme1,SPBC11G11.06c	0.926588	N/A	1.37554	0.933033	0.90125	0.950439	0.993092	1.04729	0.952638
1770567	SPBC11G11.07,SPBC18H10.01	1.00463	1.03766	1.04247	0.983957	0.943874	1.00696	1.03049	1.06191	1.06437
1.77363e+06	lcf1,SPBC18H10.02	0.90125	N/A	0.984525	1.03288	0.972655	1.00231	0.997692	1.05214	1.06683
1.77535e+06	tif35,SPBC18H10.03	0.974905	1.05458	1.00173	1.06437	1.02337	1.01396	1.10445	1.10191	1.1487
1777676	sce3,tif48,SPBC18H10.04c	0.946058	0.943874	1.13485	1.06191	1.10701	0.950439	0.97041	1.11214	1.23399
1779355	meu11	1.06191	1.03288	N/A	1.00463	1.10445	0.99539	1.04729	1.15669	1.21139
1.78339e+06	SPBC18H10.05	0.905425	0.950439	0.952638	0.988514	0.939523	1.06437	1.18921	1.17283	1.11729
1.78412e+06	swd2,swd2.1,SPBC18H10.06c	0.937354	0.988514	0.825019	1.01396	0.997692	1.03526	1.29235	1.12506	1.05458
1.78546e+06	SPBC18H10.07	0.950439	1.17013	1.27456	1.17013	1.08673	1.17283	1.24258	1.12766	1.25411
1786613	SPBC18H10.08c,ubp4	0.90125	1.03049	0.977725	0.959264	0.961483	0.97041	1.08172	1.10957	1.04972
1788933	SPBC18H10.09	0.97041	1.03288	1.06992	0.909618	0.983957	0.988514	0.928731	1.09682	1.07177
1.79024e+06	cwc16,SPBC18H10.10c	1.08673	0.972655	1.18509	N/A	1.0693	1.04972	0.968171	1.10191	1.11214
1.79149e+06	SPBC18H10.11c	1.03049	1.08673	N/A	1.07674	1.08925	1.14076	1.13813	1.11987	1.12506
1793179	rpl701,SPBC18H10.12c	1.0564	1.01162	1.02456	0.983957	0.97041	1.00696	1.04006	1.08172	1.09682
1794394	rps1402,rps14-2,SPBC18H10.13	1.02698	1.01403	1.19828	1.00948	0.997662	1.00385	0.962876	1.07686	1.10357
1795954	rps1601,rps16-1,SPBC18H10.14	0.888843	0.888843	0.714497	1.03766	0.886791	0.874583	1.12506	0.997692	0.961483
1797487	ppk23,SPBC18H10.15	0.946058	0.92445	0.879649	1.05214	0.993092	1.02811	1.16473	1.12246	1.11987
1.8014e+06	SPBC18H10.16	0.882703	0.844791	0.848214	0.961483	0.95705	1.01162	1.00928	1.02337	1.01162
1.80279e+06	SPBC18H10.17c	0.874583	0.95705	1.0811	1.04488	1.02337	0.937354	1.1355	1.00463	1.03526
1804582	SPBC18H10.18c	1.04009	1.0169	1.22158	0.952707	0.965636	1.10957	0.91613	1.08501	1.04737
1809504	SPBC18H10.19	0.83702	0.959264	0.816486	1.15669	1.01396	1.07177	1.4012	1.17013	1.13288
1810788	SPBC18H10.20c	0.833161	0.933033	0.881175	0.986233	1.02574	0.972655	1.03049	1.0693	1.07923
1813543	SPBC18H10.21c,SPBC9B6.01c	1.02477	1.05727	N/A	1.16457	1.13207	1.22076	1.17982	1.09784	1.15326
1.81486e+06	Tf2-9,SPBC9B6.02c	0.910267	0.949352	1.27771	1.00297	0.995957	1.0524	0.741279	0.970443	0.988893
1820591	SPBC9B6.03	0.911722	1.02337	0.846745	1.09682	1.09936	1.02101	1.06683	0.99539	1.01396
1.82228e+06	tuf1,SPBC9B6.04c	0.97041	0.937354	0.991373	0.963707	1.00696	0.93088	0.884745	0.943874	0.965936
1.82415e+06	lsm3,SPBC9B6.05c	0.872564	1.07177	1.10382	1.24833	1.15402	1.18921	1.18646	1.06683	1.02811
1.82512e+06	SPBC9B6.06,mrpl10	0.983957	1.08925	N/A	1.04729	0.99539	1.02101	1.04247	0.97942	0.954842
1.82695e+06	SPBC9B6.07	0.922347	0.996002	1.19858	1.03429	1.02982	1.04753	0.818095	0.988357	1.00752
1829303	clc1,SPBC9B6.08	1.03288	1.09936	1.26795	1.20025	1.14605	1.06683	1.07923	1.00696	1.03526
1.83071e+06	SPBC9B6.09c	1.0163	1.11214	1.04066	1.1434	1.09177	1.04006	0.948246	0.968171	1.03288
1834435	cdc37,SPBC9B6.10	1.01396	0.99539	0.933033	1.13027	1.17827	1.03288	0.954842	1.03288	1.08925
1.83553e+06	SPBC9B6.11c	1.23685	1.16473	1.23328	1.23399	1.18921	1.12246	1.1355	1.04729	1.11471
1.83689e+06	apc13,SPBC9B6.12c,SPBC28E12.01c	1.02101	1.08172	1.1487	1.00231	N/A	N/A	0.922316	0.918064	0.950439
1839614	SPBC9B6.13,SPBC28E12.02	1.0693	1.17827	1.16878	1.04006	1.10701	1.10191	1.00463	1.06191	1.05458
1844066	rga4,SPBC28E12.03	1.14637	1.14406	0.823292	0.989731	1.01631	0.947016	0.992449	0.922547	0.931336
1.8458e+06	SPBC28E12.04	N/A	N/A	N/A	1.17827	1.25122	1.19472	1.04006	1.09429	1.14605
1847576	esf2,SPBC28E12.05,SPBC3H7.17c	1.00463	0.963707	0.909093	1.05946	1.02811	1.12766	0.972655	0.97716	0.986233
1.84856e+06	SPBC28E12.06c,SPBC3H7.16	1.02337	1.05214	1.04066	1.13027	1.00928	1.03766	1.13027	0.993092	0.963707
1858077	hhp1,SPBC3H7.15	1.16205	1.19748	1.25919	1.08423	1.08925	1.06683	1.0163	1.00463	1.17555
1.85999e+06	SPBC3H7.14	1.08172	1.04247	1.37554	1.10191	1.09936	1.11987	1.09177	1.07177	1.06437
1.86223e+06	SPBC3H7.13	0.97942	1.13027	1.14671	1.08925	1.04006	1.02337	1.07674	N/A	0.972655
1864223	SPBC3H7.12	0.959264	1.18921	1.09051	1.11214	1.03049	1.00463	1.18099	1.06191	1.09936
1.86548e+06	SPBC3H7.11	N/A	N/A	N/A	1.16205	1.2086	1.12766	1.11214	1.05702	1.08172
1.86685e+06	SPBC3H7.10	1.05214	1.16205	0.815072	1.08925	1.02101	1.05214	1.19472	1.01162	1.09936
1.8687e+06	mug142,SPBC3H7.09	1.0693	1.09936	0.791412	0.874583	0.922316	0.878633	1.06437	0.972655	0.926588
1.87143e+06	SPBC3H7.08c	1.10445	1.02337	0.881175	1.22264	1.09177	1.12766	1.20581	1.1355	1.13813
1872522	SPBC3H7.07c	N/A	1.14605	N/A	1.18372	1.10701	1.09429	0.993092	1.09177	1.05214
1.87475e+06	pof9,SPBC3H7.06c	1.03766	1.06437	0.967612	1.0693	0.928731	0.83702	1.11214	0.968171	0.97716
1877031	SPBC3H7.05c	0.913831	0.948246	1.18304	0.997692	0.959264	1.14605	0.864537	0.99539	1.04729
1878079	SPBC3H7.04	0.993092	1.12246	1.03347	1.04972	1.10191	1.04729	0.993092	1.05214	1.03288
1.88509e+06	SPBC3H7.03c	1.06191	1.02574	1.28565	1.05458	1.03766	1.05214	1.09429	0.990801	1.01162
1.88673e+06	SPBC3H7.02	1.12246	1.21139	1.11922	1.08673	1.01396	0.943874	0.95705	0.920188	0.915945
1892329	spo14,stl1,SPBC3H7.01,SPBP16F5.01c	0.816014	0.899171	0.902814	1.01866	1.06191	1.03526	0.83702	0.965936	0.935191
1.89542e+06	mcs2,SPBP16F5.02	0.93878	1.03415	1.04768	1.06345	N/A	1.08775	0.964302	1.04909	1.05319
1896807	SPBP16F5.03c	1.01866	1.06683	1.26138	0.913831	0.911722	0.990801	0.759611	0.954842	0.941696
1.90804e+06	ubc3,ubcp3,SPBP16F5.04	0.972655	0.97942	1.03526	1.05702	1.0693	1.06191	0.939523	1.01396	1.03766
1909211	SPBP16F5.05c	1.15402	1.10957	1.09619	0.941696	1.06437	1.08673	0.961483	0.941696	0.890899
1.91094e+06	SPBP16F5.06	1.07177	1.04006	0.957603	1.05946	1.07177	1.03766	1.00928	0.963707	0.920188
1.91261e+06	apm1,SPBP16F5.07	0.911722	0.986233	0.918594	0.937354	0.990801	1.00463	0.943874	0.97041	0.909618
1.9142e+06	SPBP16F5.08c	N/A	0.972655	1.06069	0.915945	0.974905	0.926588	0.874583	0.90125	0.90125
1918004	SPBP16F5.09c,SPBC16E9.01c	N/A	N/A	1.14076	1.0163	0.935191	1.03049	0.928731	0.959264	0.968171
1.92059e+06	SPBC16E9.02c	1.17555	1.0693	1.12896	1.11214	1.08925	1.06683	0.968171	0.97041	1.11214
1922927	SPBC16E9.03c	0.888843	0.920188	0.895025	1.04729	1.08673	1.01396	0.848704	0.997692	1.04247
1.92378e+06	SPBC16E9.19	0.941696	1.04972	0.64842	0.933033	0.866537	0.876606	1.2283	1	0.928731
1.92636e+06	erg6,SPBC16E9.05	N/A	1.27162	N/A	1.1355	1.2283	1.27162	0.943874	1.15136	1.19748
1.92762e+06	uvi31,SPBC16E9.06c	1.05946	1.19472	1.22264	0.846745	0.922316	1.0163	0.835088	1.00463	0.961483
1.92956e+06	SPBC16E9.07	0.954842	1.01866	N/A	0.922316	0.981686	1.00928	0.882703	1.03526	1.0163
1.93125e+06	mcp4,SPBC16E9.08	0.959264	1.03526	1.23971	1.01162	1.07177	1.04006	0.903335	1.06683	1.03526
1932691	SPBC16E9.09c	0.99539	1.10445	1.19127	1.04729	1.07177	1.17555	0.939523	1.10701	1.33484
1.93418e+06	SPBC16E9.10c	1.04006	1.02811	0.974342	1.11729	1.12246	1.06683	1.08172	1.04972	1.1434
1.93801e+06	pub3,SPBC16E9.11c	1.06437	1.06437	1.00347	0.954842	1.03288	1.06191	0.974905	1.04488	1.01396
1.94222e+06	pab2,SPBC16E9.12c	0.986233	1.04247	1.00521	1.05946	1.09682	1.10445	1.02337	1.10957	1.09177
1.94595e+06	ksp1,ppk20,SPBC16E9.13	0.974905	1.00231	1.16473	1.02811	1.05458	1.06437	0.93088	1.10191	1.14076
1947388	SPBC16E9.14c	0.907519	0.965936	0.99654	0.928731	0.972655	0.981686	0.965936	1.02811	1.0693
1.94897e+06	SPBC16E9.15	1.09429	1.16205	1.13485	0.963707	1.02811	1.00696	1.04488	1.06191	1.10191
1955615	rem1,SPBC16E9.17c	1.03049	1.10445	1.06069	1.12246	1.07923	1.05214	1.11471	1.19472	1.18646
1.9582e+06	SPBC16E9.18,SPBC1E8.01	0.897095	1.04006	1.06253	1.09682	1.15402	1.20025	1.05702	1.00928	0.997692
1961274	SPBC1E8.02	0.97716	0.909618	0.799683	1.24545	1.05214	1.09936	1.37872	1.04247	1.08423
1.96242e+06	SPBC1E8.03c	0.937354	1.05946	0.918594	1.04247	1.05946	1.15136	1.16743	1.21419	1.13027
1.97087e+06	Tf2-10-pseudo,SPBC1E8.04	0.910267	0.949352	1.27771	1.00297	0.995957	1.0524	0.741279	0.970443	0.988893
1.9732e+06	SPBC1E8.05	0.997692	N/A	1.02811	1.13288	1.10191	0.97942	1.09936	1.18099	1.23114
1975634	apc10,SPBC1E8.06,SPBC1A4.01	0.850667	1.12766	0.952638	1.04247	1.04006	1.04972	1.04729	1.05702	1.06191
1.97684e+06	leu1,SPBC1A4.02c,SPBC1E8.07c	0.981686	0.997692	0.837987	1.01396	1.04247	0.95705	0.922316	1.01866	1.07425
1978663	top2,ptr11,SPBC1A4.03c	1.11471	N/A	1.0924	1.31039	1.2086	1.17555	1.07674	1.07674	1.21139
1.98558e+06	SPBC1A4.04	1.13288	1.12766	1.15869	1.05214	1.20581	1.09936	1.05946	1.1355	1.15669
1988042	SPBC1A4.05	1.18099	1.16743	1.13879	1.20581	1.24833	1.18372	1.10701	1.11987	1.18099
1.98917e+06	SPBC1A4.06c	1.15669	1.17013	N/A	1.14076	1.19472	1.21982	0.884745	1.08172	1.1434
1991238	SPBC1A4.07c	1.23971	1.29534	1.29235	1.0693	1.15136	1.21139	1.03288	1.11729	1.18099
1.99303e+06	cct3,SPBC1A4.08c	1.21419	1.11987	1.16675	1.11471	1.05946	N/A	1.04729	1.13027	1.17555
1.99529e+06	SPBC1A4.11c	1.19472	1.16473	1.13879	1.00231	1.08925	1.05214	0.95705	1.05214	1.10191
1.9973e+06	SPBC1A4.09	1.18099	1.18921	1.26795	1.12506	1.18099	1.12506	1.09177	1.17013	1.20303
1998418	pmc1,SPBC1A4.10c,SPBP23A10.01c	1.39152	1.48796	N/A	1.23971	1.49831	1.69741	1.08172	1.31951	1.36289
2.00191e+06	SPBP23A10.03c	1.20303	1.19475	1.3064	1.18384	1.19834	1.26182	1.1908	1.24026	1.28204
2004711	apc2,SPBP23A10.04	1.01866	1.04972	1.06622	1.25992	1.17013	1.1434	1.12766	1.20025	1.217
2.00649e+06	SPBP23A10.05	1.15936	1.11471	1.23756	1.07674	1.16743	1.25701	1.06437	1.18099	1.29235
2.00832e+06	SPBP23A10.06	1.28639	1.19196	1.47939	1.13027	1.1487	1.19196	1.09429	1.27456	1.24258
2013074	rpa2,SPBP23A10.07	1.26284	1.18921	1.11535	1.05214	1.06191	1.01396	1.08423	1.17013	1.18372
2.01561e+06	alp5,SPBP23A10.08	N/A	1.14076	1.17691	1.34723	1.26868	1.24833	1.37872	1.36289	1.4012
2017561	SPBP23A10.09	1.00231	1.16473	1.08485	1.10957	1.09936	1.13813	1.43396	1.33176	1.25411
2020249	ppk32,SPBP23A10.10	1.03766	1.11987	0.952638	1.18646	1.15402	1.1487	1.28343	1.34412	1.3692
2021417	SPBP23A10.11c	1.11987	1.06191	0.784584	1.23114	1.27456	1.01866	1.6245	1.45397	1.52274
2026390	SPBP23A10.12	1.04247	1.05702	1.20164	1.15669	1.09429	1.18372	N/A	1.49485	1.50177
2029707	orc4,orp4,SPBP23A10.13	1.09682	0.952638	1.20164	1.217	1.12506	1.1434	1.47087	1.39474	1.60585
2031570	SPBP23A10.14c	1.09429	1.13813	0.95429	1.41095	1.23399	1.2086	1.65481	1.44727	1.52274
2.03583e+06	qcr1,mas1,SPBP23A10.15c	N/A	1.44393	2.09943	1.13288	1.23399	1.12506	1.31646	1.217	1.23971
2.03809e+06	tim18,SPBP23A10.16,sdh4	1.09936	1.14076	1.10765	1.15669	1.15402	1.12506	1.37237	1.38511	1.39797
2039057	SPBC29A3.21	1.11729	1.17555	1.43644	0.986233	1.03526	1.07177	1.12246	1.21982	1.26868
2.04212e+06	SPBC29A3.01	1.14076	1.13027	1.16272	1.08673	1.08925	1.11987	1.23971	1.23399	1.19472
2.04294e+06	his7,SPBC29A3.02c	1.17555	1.15402	1.24833	1.12766	1.12506	1.15402	1.2086	1.26284	1.24545
2.04458e+06	SPBC29A3.03c	1.11729	1.17555	1.40444	1.13288	1.19196	1.16743	1.26868	1.38191	1.31039
2047781	rpl8,SPBC29A3.04	1.07923	1.10957	1.3036	1.17283	1.23399	1.13813	1.2283	1.35347	1.40769
2049236	SPBC29A3.05	1.26284	1.41748	1.57735	1.00696	1.09936	1.18372	1.16205	1.28639	1.34723
2051193	SPBC29A3.06	N/A	1.34723	N/A	1.53688	1.24545	1.31951	N/A	1.41748	1.38191
2.05221e+06	SPBC29A3.07c	1.07674	1.14605	1.20372	1.1355	1.18099	1.28937	1.46409	1.51922	1.46071
2.05514e+06	pof4,SPBC29A3.08	1.14605	1.08673	1.09429	1.21419	1.12766	1.08172	N/A	1.32562	1.33176
2056335	SPBC29A3.09c	1.07674	1.05702	1.09619	0.993092	1.1355	1.08172	1.15136	1.22264	1.24545
2.05916e+06	atp14,SPBC29A3.10c	1.217	1.35347	N/A	1.10191	1.15136	1.1487	1.28343	1.24545	1.22264
2.06052e+06	SPBC29A3.11c	1.01162	1.1434	1.06622	1.07923	1.13027	1.12246	1.30134	1.30435	1.30435
2.06191e+06	rps902,rps9-2,rps9b,SPBC29A3.12	1.12506	1.11729	1.22476	1.00231	1.07674	1.10701	0.95705	1.25411	1.35974
2063296	SPBC29A3.13	1.03766	1.03526	0.984525	1.05214	1.12766	1.07425	1.23971	1.32869	1.32562
2064672	trt1,SPBC29A3.14c	1.00231	1.02574	N/A	1.03526	1.05214	1.10701	1.1487	1.31951	1.23114
2068810	SPBC29A3.15c,rsm23	1.07674	1.21419	1.18099	1.10191	1.15669	1.1487	1.17013	1.34412	1.40444
2070442	SPBC29A3.16	1.09429	1.09682	1.19334	1.18372	1.21419	1.18646	1.29534	1.34102	1.42405
2073503	gef3,SPBC29A3.17	N/A	1.08423	1.30134	1.21982	1.30435	1.16473	1.28639	1.34723	1.25122
2075744	cyt1,SPBC29A3.18	1.16205	1.21419	1.15069	1.21982	1.11987	1.04729	1.25122	1.28046	1.31342
2.07821e+06	SPBC29A3.19,SPBC18E5.01	0.878633	0.974905	0.82932	1.10445	1.11471	1.08673	1.31342	1.25122	1.25411
2.07965e+06	SPBC29A3.20c,SPBC18E5.02c	0.864537	0.770215	0.808041	1.06683	1.04729	1.07674	1.2086	1.23971	1.31342
2.08182e+06	sim4,SPBC18E5.03c	1.11729	1.23114	1.50264	1.12766	1.15402	1.17013	1.26576	1.39474	1.33176
2.08361e+06	rpl1001,rpl10-1,SPBC18E5.04	1.09624	1.10831	1.02021	1.02575	1.06508	1.04843	1.09237	1.22255	1.25245
2.08456e+06	SPBC18E5.05c	1.11214	1.10957	1.23114	1.11987	1.17827	1.17555	1.12766	1.28937	1.33484
2085883	rps21,SPBC18E5.06	N/A	N/A	N/A	1.05702	0.948246	N/A	1.16743	1.13288	1.03049
2089042	SPBC18E5.07	1.19196	1.02811	1.03347	1.33176	1.09429	1.11471	1.6245	1.21419	1.29235
2.09061e+06	SPBC18E5.08	1.0693	1.10445	1.08485	1.02811	0.993092	1.12506	1.34102	1.34412	1.22264
2.09188e+06	SPBC18E5.14c	1.04729	1.11729	0.870551	0.983957	0.983957	1.14605	1.35974	1.35347	1.27162
2.09222e+06	SPNCRNA.109	1.05702	1.05214	1.14274	1.16205	1.11729	1.17283	1.43065	1.19196	1.27751
2092595	SPBC18E5.09c	1.12766	1.10191	1.35191	0.972655	1.0163	0.983957	1.1355	1.22547	1.29834
2095693	SPBC18E5.10	1.18921	1.17013	1.07736	1.11471	1.10445	1.05458	1.51222	1.34412	1.28639
2.09662e+06	SPBC18E5.11c,SPBC23G7.01c	0.937354	0.952638	0.967612	0.97942	1.00231	1.01866	1.08925	1.26868	1.23971
2.09872e+06	SPBC18E5.12c,SPBC23G7.02c,mas2	1.02337	1.06683	1.00696	1.01866	1.03049	1.06437	1.25122	1.29534	1.32869
2101139	SPBC18E5.13,SPBC23G7.03	0.946058	1.13288	N/A	1.16743	1.11471	1.19748	1.22264	1.3692	1.41748
2102578	ctr6,SPBC23G7.16	1.1434	1.13027	1.40688	0.986233	1.04006	1.08423	1.17555	1.34723	1.21982
2.10379e+06	nif1,SPBC23G7.04c	1.11471	1.08673	1.20372	0.97942	0.948246	0.968171	1.34102	1.38831	1.30435
2107819	sui1,psu1,SPBC23G7.05	1.4811	N/A	N/A	1.09682	1.0163	1.09429	1.47768	1.31951	1.32869
2.10878e+06	SPBC23G7.06c	0.986233	0.961483	0.929805	1.04972	1.03526	1.05702	1.36289	1.41748	1.44727
2.11158e+06	SPBC23G7.07c	1.03766	0.937354	1.12117	1.04488	1.03526	1.07923	1.27162	1.40444	1.41748
2113143	rga7,SPBC23G7.08c	1.19748	N/A	0.929805	1.19472	0.946058	0.775572	1.61702	1.23971	1.19472
2116507	matmc_2,matmc,SPBC23G7.09	0.963449	0.886968	0.947057	0.946109	0.803865	0.816678	1.48277	1.46272	1.46514
2119193	ars756	1.02337	1.00463	N/A	0.856584	0.779165	0.935191	1.47427	1.38191	1.50873
2.12049e+06	SPBC23G7.10c	0.90125	1.03766	N/A	0.880666	0.808508	0.770215	N/A	1.2086	1.18099
2122408	SPBC23G7.11	1.13288	1.06437	0.95429	0.950439	0.799221	0.926588	1.56555	1.54043	1.39474
2.12387e+06	rpt6,let1,SPBC23G7.12c	1.28343	1.20303	1.07549	1.11729	0.842842	0.83702	2.03261	1.54043	1.54756
2125491	SPBC23G7.13c	1.11987	1.07923	1.25266	0.943874	0.825496	0.817902	1.60585	1.58008	1.52979
2128670	SPBC23G7.14	1.12246	1.08925	1.27456	0.833161	0.750886	0.823591	1.41095	1.60956	1.52274
2130061	rpp202,rpp2-2,SPBC23G7.15c	1.15402	1.00696	1.19334	0.897095	0.82932	0.797377	1.45397	1.51222	1.47087
2133434	L-Domain	1.06437	0.93088	N/A	0.880666	0.773782	0.831238	1.22264	1.34102	1.31646
2134874	matmc_1,matmc,SPBC1711.02	0.963449	0.886968	0.947057	0.946109	0.803865	0.816678	1.48277	1.46272	1.46514
2.14081e+06	SPBC1711.03	0.981686	0.928731	1.08485	0.878633	0.791869	0.806642	1.31951	1.39797	1.39474
2.14244e+06	SPBC1711.04	0.915945	0.946058	0.981119	0.812252	0.668964	0.732043	1.52626	1.35035	1.30134
2.1439e+06	SPBC1711.05	1.07177	1.00928	1.26576	0.842842	0.860551	0.82169	N/A	1.34723	1.50873
2145654	rpl401,rpl4-1,rpl4,SPBC1711.06	0.899171	0.858565	0.913831	1.02811	N/A	0.831238	1.31342	1.29534	1.40769
2148964	SPBC1711.07	0.907519	0.856584	0.775125	0.80478	0.733736	0.700602	1.39474	1.26284	1.15669
2151893	SPBC1711.08	N/A	0.854607	0.924984	0.874583	0.713672	0.690956	N/A	1.2283	1.26284
2.15311e+06	SPBC1711.09c	0.97041	1.02337	1.15869	0.766664	0.730353	0.703847	1.13027	1.21982	1.23399
2154930	npl4,SPBC1711.10c	0.92445	0.786399	0.982821	0.963707	0.80478	0.786399	1.39474	1.33793	1.34412
2158024	SPBC1711.11	1.01162	0.864537	0.735858	0.858565	0.779165	0.76313	1.20025	1.23399	1.15936
2161210	SPBC1711.12	0.993092	1.03526	1.03347	0.864537	0.764895	0.73884	1.46071	1.24545	1.24545
2162788	his2,SPBC1711.13	1.01162	0.872564	0.89969	0.848704	0.742262	0.687771	1.05214	1.16205	1.21419
2163628	rec15,SPBC1711.14	0.986233	0.918064	0.854114	0.842842	0.825496	0.793701	1.23971	1.19196	1.20025
2167058	SPBC1711.16	1.06437	1.08673	1.02456	0.833161	0.777366	0.712025	1.11214	1.18099	1.27456
2.17116e+06	prp16,SPBC1711.17,SPBC17G9.01	0.911722	0.880666	0.860055	0.825496	0.695762	0.675175	1.33484	1.10191	1.04972
2.17204e+06	SPBC17G9.02c	1.00928	0.95705	0.937896	0.915945	0.850667	0.715323	1.15402	1.19748	1.24258
2.17404e+06	SPBC17G9.03c	1.0163	1.09177	0.950989	0.941696	0.905425	0.850667	1.42076	1.31951	1.33793
2176282	nup85,SPBC17G9.04c	0.870551	0.862542	0.625248	0.793701	0.675175	0.712025	1.31039	1.2086	1.12246
2180450	cyp6,SPBC17G9.05	0.810378	0.754364	0.709562	0.808508	0.779165	0.750886	1.20303	1.217	1.18921
2.18167e+06	SPBC17G9.06c	0.810378	0.864537	1.07177	0.842842	0.721965	0.770215	1.15136	1.25992	1.19472
2183032	rps2402,rps24-2,SPBC17G9.07	N/A	N/A	N/A	0.812252	0.795536	0.750886	1.12506	1.13288	1.20581
2184459	csx2,SPBC17G9.08c	0.943874	0.95705	0.75132	0.911722	0.827406	0.750886	1.37554	1.25411	1.23971
2190483	tif213,SPBC17G9.09	0.911722	0.856584	0.663193	0.808508	0.68302	0.710382	1.31646	1.32869	1.28639
2191739	rpl1102,rpl11-2,SPBC17G9.10	0.80107	0.831238	0.845279	1.03288	0.814131	0.80478	1.33176	1.24258	1.41421
2192956	pyr1,SPBC17G9.11c	0.941696	0.862542	0.625248	0.817902	0.747425	0.707107	1.42405	1.15402	1.11471
2197423	SPBC17G9.12c	0.926588	0.97942	1.21419	0.886791	0.806642	0.775572	1.10957	1.1355	1.1487
2.19879e+06	SPBC17G9.13c	0.795536	0.872564	0.955945	0.825496	0.773782	0.728668	1.09177	1.10191	1.09177
2.20402e+06	eno101,eno1,SPBC1815.01	N/A	N/A	N/A	0.963707	0.819794	0.732043	0.97716	1.11214	1.217
2205588	cut2,SPBC1815.02c,SPBC14C8.01c	0.782773	0.814131	0.697372	0.846745	0.761368	0.720298	1.01396	1.04972	1.07674
2208136	SPBC14C8.02,tim44	0.933033	0.943874	0.887304	0.937354	0.848704	0.795536	1.0163	1.05702	1.13288
2.21028e+06	SPBC14C8.03	0.943874	0.99539	0.823591	0.907519	0.7457	0.730353	1.06437	1.05214	0.959264
2.21314e+06	SPBC14C8.04	1.02811	1.00231	0.902814	0.82169	0.703847	0.672062	1.10701	1.06191	1.10445
2214087	meu17,SPBC14C8.05c	0.963707	0.886791	0.817902	0.941696	0.846745	0.780967	1.04729	1.04972	1.08172
2217162	arc1,sop2,SPBC14C8.06	0.968171	0.878633	0.820742	0.827406	0.673617	0.664343	1.04006	0.913831	0.935191
2.21855e+06	cdc18,SPBC14C8.07c	0.884745	0.831238	0.907519	0.870551	0.93088	0.97041	0.852635	0.997692	0.972655
2221512	SPBC14C8.08c	0.910222	0.950628	0.810657	0.857576	0.796006	0.730594	1.05641	0.989493	0.979516
2.22288e+06	SPBC14C8.10,mrpl24	0.864537	0.888843	1.06253	0.872564	0.795536	0.766664	0.918064	0.939523	0.911722
2.22465e+06	SPBC14C8.11c	0.89296	0.959264	1.21841	0.812252	0.775572	0.814131	0.854607	N/A	0.943874
2.22587e+06	rpb8,SPBC14C8.12	0.82932	0.899171	0.798298	0.690956	0.653685	0.752623	0.895025	0.899171	0.886791
2227612	SPBC14C8.13	0.939037	0.903517	0.893446	0.842848	0.83268	0.791347	0.895383	0.915475	0.95091
2232821	SPBC14C8.15	0.974905	0.880666	0.933033	0.926588	0.770215	0.812252	1.05214	1.02337	1.03526
2.23432e+06	bot1,SPBC14C8.16c	0.97942	0.935191	0.964264	0.848704	0.802923	0.76313	0.909618	0.981686	1.04488
2236221	SPBC14C8.17c	0.988514	1.02337	0.586417	0.825496	0.653685	0.63581	0.928731	0.911722	0.856584
2238640	oca3,SPBC15C4.01c	0.939523	1.02811	1.01396	0.844791	0.812252	0.850667	1.01396	1.09177	1.01866
2.24173e+06	SPBC15C4.02	0.915945	0.858565	0.959264	0.705475	0.732043	0.716978	0.759611	0.909618	0.835088
2.2437e+06	SPBC15C4.03	0.913831	0.950439	0.662044	0.770215	0.773782	0.737135	1.00231	0.961483	0.952638
2245197	SPBC15C4.04c	1.20303	1.24258	1.27456	0.791869	0.878633	1.00463	0.872564	0.972655	0.961483
2252324	SPBC15C4.05	0.856584	0.827406	0.902814	0.876606	0.782773	0.764895	0.848704	0.884745	0.872564
2253932	SPBC15C4.06c,SPBC21H7.01c	0.806642	0.868541	0.806642	0.83702	0.799221	0.799221	0.97041	0.93088	0.948246
2257322	taf10,SPBC21H7.02	1.01162	0.868541	0.896577	0.846745	0.795536	0.779165	0.876606	0.943874	0.890899
2259027	SPBC21H7.03c	0.886791	0.920188	0.668964	0.831238	0.773782	0.808508	0.950439	0.948246	0.913831
2262455	SPBC21H7.04	1.04729	0.920188	0.895025	0.918064	0.838956	0.808508	0.80478	0.954842	0.907519
2265512	sfc6,SPBC21H7.05	0.903335	0.884745	N/A	0.761368	0.80478	0.80107	0.874583	0.983957	1.02337
2.26637e+06	SPBC21H7.06c	0.911722	0.905425	0.784584	0.780967	0.759611	0.730353	0.80107	0.862542	0.844791
2.26876e+06	his5,SPBC21H7.07c	0.915945	0.903335	0.864537	0.882703	0.799221	0.816014	0.880666	0.862542	0.868541
2.27087e+06	SPBC21H7.08,SPBC16H5.14c	1.18372	1.19748	N/A	0.959264	0.913831	0.943874	0.868541	0.983957	0.983957
2271955	SPBC16H5.13	0.888843	0.846745	0.870551	0.726986	0.757858	0.770215	0.775572	0.933033	0.882703
2278030	SPBC16H5.12c	0.997692	1.00696	1.11149	0.886791	0.835088	0.854607	0.759611	0.866537	0.862542
2280344	skb1,SPBC16H5.11c,rmt5	0.870551	0.844791	0.732043	0.733736	0.750886	0.708742	0.779165	0.899171	0.866537
2.28333e+06	prp43,SPBC16H5.10c	1.00463	1.01162	0.993092	0.808508	0.862542	0.80478	0.752623	0.922316	0.884745
2284777	SPBC16H5.09c	1.04729	0.990801	0.994815	0.905425	0.840896	0.840896	0.754364	0.90125	0.825496
2.28751e+06	SPBC16H5.08c	0.852635	0.862542	1.0299	0.831238	0.82932	0.846745	0.790041	0.856584	0.897095
2289673	ppa2,SPBC16H5.07c	0.941696	0.937354	0.795536	0.864537	0.833161	0.768438	0.880666	0.882703	0.831238
2.29151e+06	rip1,SPBC16H5.06	0.840896	0.89296	0.827884	0.831238	0.823591	0.754364	0.725309	0.876606	0.866537
2.29282e+06	SPBC16H5.15	0.954842	0.884745	0.885768	0.928731	0.97942	0.952638	0.959264	1.01866	1.05458
2.29442e+06	cyp7,cwf27,SPBC16H5.05c	0.899171	0.83702	0.931418	0.961483	0.903335	0.880666	0.920188	0.915945	0.965936
2295404	SPBC16H5.04	0.909618	0.83702	0.891929	0.759611	0.802923	0.76313	0.712025	0.833161	0.848704
2298553	fub2,uba2,SPBC16H5.03c	0.876606	0.848704	1.0087	0.922316	0.928731	0.937354	0.854607	0.943874	0.974905
2.2996e+06	pfk1,SPBC16H5.02	0.862542	0.89296	0.702222	0.895025	0.846745	0.728668	0.895025	0.858565	0.959264
2.30716e+06	sad1,SPBC16H5.01c,SPBC12D12.01	0.842842	0.842842	0.806642	0.915945	0.876606	0.878633	0.922316	0.939523	0.974905
2307811	cdm1,SPBC12D12.02c	0.968171	0.899171	0.879649	0.740549	0.844791	0.862542	0.963707	N/A	0.965936
2310834	cct1,SPBC12D12.03	0.95705	1.0163	1.01572	0.870551	0.831238	0.799221	0.786399	0.907519	0.926588
2312217	pck2,sts6,pkc1,SPBC12D12.04c	0.858565	0.915945	0.848214	0.737135	0.840896	0.770215	0.730353	0.884745	0.878633
2315945	SPAC12D12.09	0.952638	0.93088	0.972655	0.82932	0.788218	0.808508	0.882703	N/A	0.941696
2316955	SPBC12D12.05c	0.922316	0.915945	0.918594	0.835088	0.795536	0.814131	0.918064	0.911722	0.911722
2318875	srb11,SPBC12D12.06	0.799221	0.878633	0.964264	0.835088	0.816014	0.920188	0.840896	0.937354	0.943874
2.31992e+06	trx2,SPBC12D12.07c	0.961483	1.02101	0.849685	0.698985	0.761368	0.777366	0.833161	0.842842	0.854607
2.32177e+06	ned8,nedd8,ubl1,SPBC12D12.08c,SPBC24C6.01c	0.920188	1.02337	N/A	0.874583	0.888843	0.918064	0.897095	0.97716	0.965936
2323658	SPBC24C6.02	0.963707	0.928731	1.05885	0.823591	0.844791	0.823591	0.95705	0.939523	0.915945
2325709	SPBC24C6.03	0.895025	0.899171	0.904379	0.827406	0.793701	0.864537	0.797377	0.954842	0.933033
2328430	SPBC24C6.04	0.903335	0.935191	0.739694	0.897095	0.860551	0.747425	1.04488	0.913831	0.856584
2.32978e+06	sec28,SPBC24C6.05	0.895025	0.872564	0.839441	0.911722	0.876606	0.827406	0.866537	0.933033	0.948246
2332753	gpa1,SPBC24C6.06	1.2283	1.37554	1.56103	0.993092	0.97716	1.09429	0.852635	0.918064	0.968171
2334469	cdc14,SPBC24C6.07	1.0163	0.990801	0.867539	0.866537	0.854607	0.825496	0.768438	0.83702	0.790041
2.33539e+06	SPBC24C6.08c	0.895025	0.99539	0.738413	0.777366	0.782773	0.82932	0.890899	0.913831	0.842842
2.33769e+06	SPBC24C6.09c	0.95705	1.02574	0.878126	0.905425	0.852635	0.799221	0.780967	0.823591	0.874583
2.34405e+06	SPBC24C6.10c	0.899171	0.983957	1.03706	0.988514	0.959264	1.02574	0.858565	1.02811	1.01396
2.34578e+06	cwf14,SPBC24C6.11	0.823591	0.948246	1.00521	0.911722	0.882703	0.850667	0.937354	0.852635	0.808508
2346705	msh2,SPBC24C6.12c,SPBC19G7.01c,swi8,mut3	0.838956	0.812252	N/A	0.840896	0.848704	0.903335	0.786399	0.870551	0.872564
2.3506e+06	SPBC19G7.02	0.82932	0.952638	0.792784	0.918064	0.918064	0.972655	0.860551	0.918064	0.937354
2351126	rps3002,rps30-2,rps30,SPBC19G7.03c	N/A	N/A	N/A	0.733736	0.844791	0.764895	0.852635	0.726986	0.716978
2351881	SPBC19G7.04	1.14076	N/A	0.849685	0.961483	0.928731	0.915945	0.866537	0.918064	0.880666
2353268	bgs1,cps1,drc1,SPBC19G7.05c	0.986233	1.02811	0.780516	0.888843	0.844791	0.897095	0.835088	0.888843	0.89296
2362394	mbx1,SPBC19G7.06	N/A	1.20025	N/A	0.915945	0.886791	0.878633	0.846745	0.899171	0.823591
2.36338e+06	SPBC19G7.07c	0.993092	1.02337	1.03706	0.963707	0.968171	0.972655	0.846745	0.952638	0.918064
2.36661e+06	SPBC19G7.08c	0.909618	0.918064	1.01572	0.876606	0.882703	0.922316	0.795536	0.939523	0.920188
2.37008e+06	ulp1,SPBC19G7.09	1.02574	1.11987	0.987943	0.946058	1.01162	0.963707	0.825496	0.882703	0.862542
2.37184e+06	SPBC19G7.10c	1.00928	1.01396	1.09429	0.920188	1.0163	0.946058	0.850667	0.941696	0.97942
2374101	SPBC19G7.18c	1.04006	1.01295	1.01877	0.947622	0.980602	0.948046	0.728908	0.862816	0.886898
2376801	trf1,SPBC19G7.13	1.04972	0.97942	0.967612	0.913831	0.876606	0.895025	0.825496	0.874583	0.835088
2377914	SPBC19G7.14c	0.860551	1	0.843816	0.870551	0.946058	0.963707	0.876606	0.909618	0.913831
2.38074e+06	nup44,SPBC19G7.15	1.00463	0.974905	1.02633	0.974905	1.0163	0.941696	0.858565	N/A	0.920188
2383469	isw1,SPBC19G7.16	1.03526	1.07923	0.848214	0.95705	0.93088	0.817902	0.874583	0.876606	0.7457
2.38558e+06	SPBC19G7.17,SPBC36B7.01	1.05458	1.09177	1.22901	0.97041	1.02101	1.13027	0.864537	0.918064	1.04729
2.38791e+06	SPBC36B7.02	N/A	1.02101	1.03347	0.97716	0.993092	0.97041	0.806642	0.961483	0.954842
2.39044e+06	sec63,SPBC36B7.03	1.05702	1.05702	1.19541	1.06191	N/A	0.95705	0.840896	0.943874	0.897095
2.39212e+06	SPBC36B7.04	1.0693	1.15136	1.13485	1.07674	0.961483	1.03526	0.937354	0.959264	0.97716
2393324	SPBC36B7.05c	1.05946	1.04006	1.03706	0.926588	0.968171	1.01396	0.920188	0.939523	0.933033
2.39454e+06	SPBC36B7.06c	1.04488	1.08673	1.08298	0.963707	1.05946	1.05458	0.872564	0.880666	0.913831
2.396e+06	tlg1,SPBC36B7.07	1.0693	1.1487	1.27899	1.05214	1.06191	1.00231	1.00696	0.965936	1.08673
2396755	SPBC36B7.08c	1.08673	1.04972	1.19127	1.08925	1.05214	1.02337	0.880666	0.905425	0.997692
2402807	SPBP18G5.01,SPBC36B7.09,gcn2,ppk28	0.911722	0.886791	0.790041	1.02811	1.08925	1.02574	1.04972	0.959264	0.983957
2.40463e+06	SPBP18G5.02	1.08925	1.0693	1.3566	0.895025	1.00696	1.07425	0.852635	0.972655	0.886791
2.4062e+06	SPBP18G5.03	0.950439	1.01396	1.10382	0.915945	1.02101	1.04488	0.870551	0.909618	1.06683
2407496	rpl3701,rpl37-1,rpl37,SPBC1921.01c	0.988514	0.968171	1.04066	1.1355	1.04247	1.12766	1.04972	1.07674	1.09429
2.4096e+06	rad60,SPBC1921.02	1.0163	1.02811	N/A	1.00928	1.17013	1.06191	0.983957	0.983957	1.01162
2.41064e+06	mex67,SPBC1921.03c	1.00928	1.06683	1.12896	1.10957	1.10191	1.06437	0.952638	1.04006	1.07177
2.41303e+06	SPBC1921.04c	0.961483	0.890899	0.97942	0.946058	1.04729	1.07674	1.15402	1.07923	1.10701
2417327	ape1,SPBC1921.05	N/A	1.17013	N/A	1.32562	1.13813	1.18372	1.31646	1.03288	1.11471
2419527	pvg3,SPBC1921.06c	1.2086	1.34412	N/A	1.37872	1.24545	1.19472	1.18921	1.11729	1.11214
2421341	SPBC1921.07c,SPBC21D10.13	0.866537	0.852635	0.884234	0.974905	0.988514	0.993092	0.981686	0.948246	0.89296
2.42317e+06	hob1,SPBC21D10.12	0.983957	1.03288	1.01924	1.08423	1.12506	1.00463	0.831238	1.01162	1.08423
2425413	SPBC21D10.11c	1.27751	1.26868	1.63014	0.95705	1.01162	1.07425	0.909618	1.02574	0.968171
2.42676e+06	SPBC21D10.10	0.97716	0.935191	0.967612	1.05702	1.05702	1.02574	1.08423	1.03049	0.948246
2432872	SPBC21D10.09c	1.07674	1.00231	1.0811	1.11214	1.11471	1.18921	1.03049	1.07923	1.18921
2434464	SPBC21D10.08c	1.10957	1.10957	1.20581	1.16743	1.20025	1.09177	1.11987	1.07674	1.06683
2435090	SPBC21D10.07	1.19472	1.10957	1.0924	1.04247	1.08423	1.09936	1.25122	1.10701	1.09936
2439763	SPBC21D10.06c	1.07425	1.09429	1.29012	1.0163	1.06437	1.15402	1.14076	1.14605	1.217
2.44259e+06	ucp3,soc2,SPBC21D10.05c	0.986233	1.06437	0.923382	1.02574	1.05214	1.18921	1.24833	1.21419	1.1434
2.4474e+06	fnx1,SPBC21D10.04c,SPBC12C2.13c	1.00463	N/A	0.967612	1.09177	1.13027	1.15136	1.35035	1.27751	1.25122
2.44913e+06	glo1,SPBC21D10.03c,SPBC12C2.12c	1.03288	1.08673	1.42158	1.07674	1.11987	1.17013	1.26576	1.17827	1.19196
2450879	SPBC21D10.02,SPBC12C2.11	0.954842	0.997692	1.02456	1.10191	1.1355	1.09177	1.31646	1.14605	1.16205
2.45791e+06	pst1,SPBC21D10.01c,SPBC12C2.10c	0.97942	1.00231	N/A	1.09177	1.13813	1.07674	1.13813	1.10701	1.17827
2460190	SPBC12C2.09c	1.04488	1.07425	1.19127	1.09682	1.20025	1.2283	1.15402	1.21982	1.21139
2.46111e+06	SPBC12C2.08,dnm1	1.08673	1.11729	1.11729	1.13288	1.14076	1.217	1.12506	1.12246	1.18099
2465480	SPBC12C2.07c	1.02101	1.02811	0.976032	1.16743	1.15402	1.14076	1.11729	1.10191	1.07923
2.46658e+06	SPBC12C2.06	1.10191	1.03526	1.2163	1.08925	1.04006	1.08423	0.963707	1.02337	0.965936
2.46908e+06	SPBC12C2.05c	1.12766	1.03766	0.998269	1.17283	1.16205	1.1355	1.00928	1.03766	1.01396
2471337	SPBC12C2.04	1.08673	1.39797	1.37316	1.27751	1.12246	N/A	1.10701	1.10191	1.08925
2.4737e+06	SPBC12C2.14c	1.02574	1.09936	1.30134	1.1355	1.32256	1.28343	N/A	N/A	N/A
2.47681e+06	SPBC12C2.03c	1.16473	1.10701	1.18304	1.34723	1.27751	1.24545	1.30435	1.10701	1.2283
2.48129e+06	ste20,ste16,SPBC12C2.02c	0.983957	1.08925	1.14472	1.07923	1.21982	1.18921	1.06191	1.10701	1.08423
2.48329e+06	SPBC17F3.03c,SPBC12C2.01c	1.00928	1.10957	1.49485	1.04006	1.09936	1.20025	0.835088	1.03526	1.04247
2484539	nak1,orb3,mor4,SPBC17F3.02	1.10701	1.29235	0.965936	1.04488	1.11987	1.13027	0.986233	0.990801	0.95705
2489377	rga5,SPBC17F3.01c,SPBC557.01	1.03766	1.04247	1.22901	1.06191	1.11729	1.20303	1.06437	1.00928	0.933033
2490430	SPBC557.02c	1.04729	1.01396	1.09429	0.911722	0.97041	0.854607	N/A	0.779165	0.817902
2.49118e+06	pim1,dcd1,ptr2,SPBC557.03c	1.08293	1.15409	0.982688	1.03531	1.21419	1.04858	1.0372	1.04868	1.0692
2496078	ppk29,SPBC557.04	1.08925	1.17555	1.10957	1.11987	1.22264	1.08673	1.05214	1.12246	1.09936
2.49788e+06	SPBC557.05	1.09177	1.11214	1.02633	1.08423	1.10191	1.17013	1.05702	1.0693	1.08423
2.49899e+06	SPBC557.06c,SPBC365.20c	0.963707	1.04006	N/A	1.01162	1.06191	1.12506	0.952638	1.09177	1.03766
2.50237e+06	SPBC365.01	1.11729	1.19748	1.08485	1.23399	1.21419	1.24833	1.14605	1.25411	1.11471
2.50354e+06	cox10,SPBC365.02c	1.05458	1.17555	1.12896	1.10701	1.07674	1.02337	1.05702	1.05214	1.03288
2505246	rpl2101,rpl21,rpl21-1,SPBC365.03c	N/A	N/A	1.11535	1.07242	1.11959	1.16566	1.00656	1.08687	1.1474
2.50647e+06	SPBC365.04c	1.09682	1.07674	1.02811	1.00928	1.10191	1.07674	1.07923	1.08172	1.09177
2.50761e+06	slu7,SPBC365.05c	1.08423	1.09682	1.11535	1.44393	1.30435	1.25411	1.33793	1.09177	1.1434
2508949	pmt3,ubl2,smt3,SPBC365.06	0.95705	1.08423	0.981119	0.856584	0.959264	1.02574	0.918064	0.92445	0.939523
2509708	SPBC365.07c	1.04488	1.08673	0.959264	1.08423	1.25701	1.13813	0.943874	1.04488	1.07425
2.51179e+06	SPBC365.08c	1.05946	1.10957	1.30586	1.14076	1.11214	1.18099	0.895025	1.12246	1.18921
2.51295e+06	SPBC365.09c	N/A	1.03288	1.15469	1.16743	1.15402	1.23114	1.09936	1.11729	1.09429
2516092	SPBC365.10	1.14076	1.04247	1.28343	1.08423	1.08673	1.07674	1.02337	1.04729	1.07923
2517475	SPBC365.11	N/A	1.04972	1.01045	1.09177	1.09936	1.15669	N/A	1.09429	1.12766
2518504	ish1,SPBC365.12c	1.06683	1.10191	1.16473	1.01162	1.08925	1.08423	0.968171	1.02101	1.1487
2.52179e+06	hba1,caf1,SPBC365.13c	0.965936	0.986233	0.97942	1.03526	1.11214	1.08172	1.04729	1.06437	1.09936
2523796	SPBC365.14c	0.974905	0.972655	1.01396	0.952638	1.01396	1.02101	1.03526	1.04729	1.04006
2.52754e+06	alp4,SPBC365.15	0.983957	0.968171	0.976032	1.46747	1.22264	1.24833	1.45062	1.14076	1.13027
2533171	SPBC365.16	1.08423	1.14076	0.882703	1.21139	1.18921	1.06683	0.993092	1.02101	1.04247
2537006	ccr1,SPBC365.17,SPBC29A10.01	0.961483	0.986233	0.842355	1.17283	1.08673	1.18921	1.13813	1.06191	1.07177
2.53945e+06	SPBC365.18,SPBC29A10.02,mug12	1.01162	1.11987	1.02633	1.09936	1.10445	1.07425	1.13027	1.09429	1.05214
2540644	SPBC365.19c,SPBC29A10.03c,rkf2	1.27162	1.7211	1.88884	1.15936	1.22264	1.32869	1.22547	1.16743	1.19196
2.54555e+06	psm1,smc1,SPBC29A10.04	1.26868	1.17283	1.16473	1.33484	1.31342	1.34723	1.3566	1.23399	1.33793
2.54852e+06	exo1,SPBC29A10.05	1.3692	1.45062	1.52098	1.26284	1.26576	1.31646	1.28937	1.29534	1.35347
2549706	SPBC29A10.06c	0.99539	1.12766	1.24401	1.02337	1.04006	1.15136	1.11987	1.16743	1.17283
2553709	SPBC29A10.07	1.26284	1.28937	1.83719	1.10445	1.1487	1.11987	N/A	1.12246	1.05946
2.55696e+06	SPBC29A10.08	1.04729	1.13288	1.10191	1.09177	1.1434	1.18372	1.43065	1.2086	1.33176
2.55791e+06	SPBC29A10.09c	1.07923	1.02811	1.12896	1.05946	1.16743	1.13288	1.28937	1.16205	1.15669
2.55957e+06	SPBC29A10.10c	1.00231	1.00696	0.929805	1.27162	1.18372	1.17827	1.43727	1.23399	1.26284
2566064	vps902,vps9b,SPBC29A10.11c	1.14605	1.14605	1.1607	1.1487	1.17555	1.19472	1.16743	1.15136	1.05946
2568507	SPBC29A10.12	1.15669	1.11729	1.11922	1.13813	1.17827	1.19748	1.17283	1.21419	1.19748
2569764	atp7,SPBC29A10.13	1.09429	1.12766	1.31722	1.17555	1.1434	1.2283	1.15936	1.13288	1.12766
2.57188e+06	rec8,SPBC29A10.14	0.95705	1.11729	1.02633	1.09177	1.10191	1.17013	1.04247	1.0693	1.09177
2.57476e+06	orc1,orp1,SPBC29A10.15	1.1487	1.27162	1.05885	1.10191	1.15402	1.15669	1.23685	1.06437	0.933033
2576942	SPBC29A10.16c	0.972655	1.13288	1.12506	1.06683	1.05702	1.22547	1.2283	1.17013	1.05214
2579093	SPBC2G5.01	1.07674	1.28639	1.27899	0.988514	1.13027	0.97716	1.00928	1.1355	1.08172
2.58045e+06	SPBC2G5.02c	1.09177	1.23399	1.3333	1.18646	1.20303	1.32256	1.11729	1.17283	1.15669
2.58442e+06	SPBC2G5.03	0.93088	1.01866	1.26576	1.06191	1.09429	1.09177	1.09936	1.1355	1.13813
2585345	SPBC2G5.04c	1.02337	1.11214	1.10382	1.10701	1.15402	1.18099	1	1.10191	1.18646
2.58988e+06	SPBC2G5.05	0.997692	0.986233	1.06437	1.12246	1.26868	1.10957	1.16473	1.17013	1.23399
2.59128e+06	hmt2,cad1,SPBC2G5.06c	N/A	1.17555	1.26576	1.0693	1.16205	1.12766	1.07177	1.13813	1.1487
2594434	rpc25,SPBC2G5.07c	0.986233	1.10445	0.907519	1.13288	1.09936	1.19196	1.11214	1.1355	1.09682
2597822	SPBC2G5.08,SPBC25B2.01	1.11214	1.27456	N/A	1.11987	1.23971	1.42405	1.27456	1.26868	1.27751
2.59861e+06	mam1,SPBC2G5.09c,SPBC25B2.02c	1.03526	1.16743	1.29684	1.0693	1.16743	1.2086	1.07923	1.13027	1.13813
2605502	SPBC25B2.03	1.1434	1.11471	0.986233	1.00696	1.10445	1.07425	1.00463	1.03526	1.01162
2.60723e+06	SPBC25B2.04c	1.04488	1.20025	1.38271	1.02574	1.15669	1.18099	0.842842	1.09429	1.10191
2608511	mis3,SPBC25B2.05	1.07923	1.09177	1.2079	1.12246	1.17013	1.14076	0.915945	1.01162	1.03766
2.60942e+06	SPBC25B2.06c,btb2	1.12766	1.13813	1.22901	1.11729	1.18372	1.11729	1.02337	1.04729	1.04488
2.61133e+06	SPBC25B2.07c	1.10957	1.25411	1.07177	1.09177	1.15402	1.12766	0.922316	0.972655	1.02337
2614204	SPBC25B2.08	0.974905	1.09429	0.839441	1.0693	1.05946	1.22547	1.25122	1.00928	0.952638
2615168	SPBC25B2.09c	1.00463	1.07923	1.00521	1.26284	1.1487	1.15669	1.25992	1.04006	N/A
2.61892e+06	SPBC25B2.10	N/A	1.20581	N/A	1.07923	1.09936	1.10445	0.986233	1.01162	0.92445
2620482	pof2,SPBC25B2.11	1.09429	1.18646	1.17283	0.983957	1.10701	1.14605	0.937354	1.02811	0.95705
2622086	SPBC1826.01c,mot1	0.918064	0.97716	N/A	0.948246	1.05702	1.07177	0.882703	0.890899	0.854607
2.6317e+06	ppk30,SPBC6B1.02	0.920188	0.988514	0.918594	1.10445	1.08172	1.11987	0.937354	1.01162	1.05702
2.63315e+06	SPBC6B1.03c	1.0163	1.09682	1.66728	1.09936	1.19196	1.25701	0.89296	1.06191	1.02101
2635763	mde4,SPBC6B1.04	1.07177	1.10445	0.752623	1.02811	1.19196	1.00928	N/A	0.99539	0.95705
2.63659e+06	SPBC6B1.05c	1.00463	1.08172	1.1708	1.0163	1.08423	1.21982	0.97041	1.03049	1.01866
2639832	ucp2,SPBC6B1.06c,ubp14	1.00928	1.08673	1.2163	1.03288	1.08423	1.11471	0.907519	0.965936	1.02574
2646303	prp1,zer1,SPBC6B1.07	1.17013	1.17283	1.04972	1.07177	1.22547	0.99539	0.935191	0.972655	0.933033
2.64728e+06	SPBC6B1.08c	1.04729	1.16473	1.05336	1.00928	1.04006	1.12246	0.974905	1.03288	1.06683
2.65147e+06	nbs1,SPBC6B1.09c	1.06437	1.04729	1.22901	0.937354	1.00463	1.13027	0.825496	0.974905	0.935191
2.65474e+06	prp17,SPBC6B1.10	1.15936	1.09429	1.26357	1.03288	1.04729	1.09936	0.870551	0.954842	0.941696
2.65566e+06	fab1,SPBC6B1.11c,SPBC3E7.01,ste12	1.04972	1.13027	1.36841	1.00696	1.11729	1.18646	0.827406	1.04488	0.99539
2662481	hsp16,SPBC3E7.02c	1.02101	0.913831	0.90125	1.08673	1.18921	1.07425	0.961483	1.01866	0.97041
2668001	SPBC3E7.05c	0.933033	1.02811	1.0479	1.13813	1.19196	1.13288	1.07177	1.02337	1.13288
2.67036e+06	SPBC3E7.06c	1.02337	1.09429	N/A	1.01162	1.14076	1.1355	0.890899	1.06683	1.08673
2.67404e+06	SPBC3E7.07c	1.05946	1.12506	1.21419	1.10445	1.16205	1.22264	0.961483	1.1355	1.05946
2.67529e+06	rad13,SPBC3E7.08c	1.08925	1.08673	1.23756	1.04972	1.1355	1.26576	0.933033	1.05702	1.10445
2.68004e+06	SPBC3E7.09	1.01162	1.07425	1.10957	1.08925	1.16205	1.19472	0.928731	1.06191	0.983957
2681492	SPBC3E7.10	1.04488	1.09682	1.37793	1.02811	1.11729	1.08673	0.886791	1.01866	1.11471
2682682	SPBC3E7.11c	1.07923	1.24258	1.02811	1.09936	1.20581	1.11729	0.986233	1.05702	1.06191
2.68458e+06	SPBC3E7.12c,cfh4,chr1	1.15936	1.37554	1.42405	1.09177	1.10445	1.09936	1.01866	1.02811	1.0163
2686102	SPBC3E7.13c	1.03526	0.95705	N/A	1	1.20303	1.15936	1.07177	1.05458	1.2283
2687592	smf1,SPBC3E7.14,SPBC4F6.01	1.12506	N/A	N/A	0.911722	1.02337	1.04247	0.888843	0.935191	1.0163
2.689e+06	SPBC3E7.15c,SPBC4F6.02c	1.4012	N/A	N/A	1.27456	1.4811	1.82344	1.06437	1.18646	1.24833
2690785	leu3,SPBC3E7.16c,SPBC4F6.03c	0.911722	1.00463	0.757858	0.909618	1.06683	0.990801	0.886791	0.928731	0.897095
2693164	rpl2502,rpl25b,rpl23a-2,SPBC4F6.04	1.00696	1.08673	1.00173	1.02337	1.05946	1.18372	0.986233	1.09682	1.12766
2.69443e+06	SPBC4F6.05c	1.04247	1.04729	1.16272	0.986233	1.16473	N/A	0.918064	1.04006	1.04006
2.69904e+06	kin1,SPBC4F6.06	0.876606	1.03526	0.82932	1.12506	1.19196	1.1487	1.13813	1.04247	1.00696
2700418	SPBC4F6.07c	1.09177	1.34723	1.39716	1.17013	1.30435	1.20025	0.97942	1.12246	1.1487
2708779	str1,SPBC4F6.09	1.10957	1.23114	1.3449	1.11214	1.09682	1.23685	0.97716	1.00696	1.03288
2711082	vps901,vps9a,SPBC4F6.10	1.07425	1.02811	N/A	1.09429	1.10191	1.12766	N/A	1.05214	1.09429
2712128	SPBC4F6.11c	1.01162	1.05946	1.03168	1.04247	1.17555	1.20025	0.99539	1.04972	1.04006
2.71514e+06	SPBC4F6.12	0.922316	1.01866	0.852635	1.51572	1.23685	1.33176	1.4914	1.08423	1.12506
2.71685e+06	SPBC4F6.13c	1.07674	1.13288	0.99654	1.28343	1.26868	1.29235	1.2283	1.15136	1.18099
2720124	SPBC4F6.14	1.15669	N/A	1.07736	1.01866	1.217	1.16205	1	1.04972	0.99539
2721280	swi10,rad23,SPBC4F6.15c	0.990801	1.09682	N/A	1.14605	1.23971	1.32256	1.07674	1.12766	1.03766
2.72248e+06	snoRNA	0.773782	0.793701	0.607097	N/A	N/A	N/A	N/A	N/A	N/A
2.72329e+06	ero11,SPBC4F6.16c	1.35035	1.19472	N/A	1.05946	1.12766	1.18372	N/A	1.07674	1.01866
2725477	SPBC4F6.17c	1.07425	1.24545	1.31722	1.04729	1.20303	1.20303	1.0163	1.04729	1.09177
2729380	arf1,SPBC4F6.18c	N/A	1.10445	N/A	1.16473	1.28639	1.29235	1.12506	1.1355	1.13813
2731870	SPBC4F6.19c,SPBC18A7.01	0.93088	0.961483	0.895025	1.18921	1.23399	1.15402	1.15402	1.06437	1.05214
2.73311e+06	SPBC18A7.02c	1.05214	1.29534	1.22688	1.1487	1.27751	1.2086	1.11214	1.18646	1.24258
2737424	fbh1,fdh1,fdh,SPBC336.01	1.21419	1.16205	1.10191	1.21139	1.29235	1.23114	1.39474	1.25992	1.24258
2739406	SPBC336.02	1.15669	1.17827	1.18715	1.12766	1.17555	1.21139	1.15136	1.27751	1.26576
2744396	efc25,SPBC336.03	1.13288	1.17827	1.31039	1.09429	1.29534	1.28343	1.22547	1.24833	1.24833
2748566	cdc6,pol3,pold,mis10,SPBC336.04	1.10957	1.26576	1.54221	1.18646	1.17827	1.28639	1.06437	1.217	1.16205
2749248	SPBC336.05c	1.11214	1.27456	1.37316	1.38831	1.43727	1.49831	1.28046	1.23114	N/A
2750934	rnh1,SPBC336.06c	1.10445	1.24258	1.14472	1.15669	1.22264	1.33484	1.14605	1.1434	1.07177
2756264	sfc3,SPBC336.07	1.19196	1.24258	1.29012	1.20581	1.28046	1.43065	1.02574	1.20025	N/A
2757798	spc24,SPBC336.08	1.1487	1.21982	1.17283	1.16205	1.32256	1.36604	1.05214	1.2086	1.11214
2.75869e+06	rrn7,SPBC336.09c	0.986233	0.937354	1.08673	1.30435	1.30435	1.40769	1.00696	1.19472	1.2283
2.76079e+06	tif512,SPBC336.10c	1.06749	0.983266	1.12301	1.14072	1.18168	1.14606	0.915441	1.03049	1.07489
2762354	SPBC336.11	1.12766	1.15402	N/A	1.02811	1.26868	1.33793	0.920188	1.15402	1.14076
2763637	cdc10,SPBC336.12c	1.28639	1.37554	1.24401	1.54756	1.3566	1.51572	1.52626	1.25701	1.217
2766480	SPBC336.13c	1.19748	1.18646	1.22901	1.18372	1.28343	1.33793	1.21982	1.15136	1.1355
2.76765e+06	ppk26,SPBC336.14c	1.17827	1.25992	1.36131	1.21982	1.29834	1.28937	0.983957	1.17827	1.11987
2.77366e+06	pic1,SPBC336.15,SPBC685.01	1.00928	0.950439	N/A	1.20303	1.4012	1.35035	0.981686	1.19748	1.18921
2.77554e+06	SPBC685.02	1.05946	1.18372	1.30134	1.19196	1.28046	1.42076	1.11214	1.18099	1.1487
2.7774e+06	SPBC685.03	1.10957	1.20581	1.17487	1.1355	1.23114	1.34412	1.0693	1.17827	1.15669
2778516	aps2,SPBC685.04c	1.17283	1.27162	1.30134	1.2283	1.37237	1.3566	1.09429	1.26284	1.25411
2779953	gpi15,SPBC685.05	1.16205	1.26284	1.48968	1.24545	1.41421	1.40769	1.14605	1.217	1.34723
2.7813e+06	rps001,rps0-1,rpsa-1,rps0,SPBC685.06	1.16743	1.25992	0.928195	1.12246	1.15136	1.2086	1.1434	1.22264	1.11729
2.78217e+06	rpl2701,rpl27-1,SPBC685.07c	1.26868	1.09682	1.28788	1.05458	1.18921	1.1434	0.972655	0.981686	1.11471
2.78331e+06	SPBC685.08	1.13027	1.18646	1.21419	1.00696	1.34102	1.29235	1.02574	1.10191	1.0693
2784740	orc2,orp2,SPBC685.09	1.15669	1.31646	1.1708	1.01866	1.37872	1.2283	1.25992	1.28343	1.10191
2786538	SPBC685.10c,SPBC32F12.01c	1.03766	1.17555	N/A	1.10957	1.2086	1.28046	1.11987	1.23114	1.23399
2.7894e+06	rec14,SPBC32F12.02	1.11214	1.28639	0.993092	1.15669	1.29834	1.39474	1.4914	1.22547	1.32256
2.7911e+06	gpx1,SPBC32F12.03c	1.30435	1.52274	1.22052	1.34412	1.45734	1.39797	1.28639	1.33484	1.28937
2794600	tug1,gtb1,SPBC32F12.04	1.0693	1.1487	1.06437	1.23971	1.3566	1.37237	1.34723	1.33793	1.28046
2795272	cwf12,SPBC32F12.05c	1.42405	1.29834	1.34257	1.27751	1.42076	1.41748	1.53688	1.33793	1.25992
2.79727e+06	pch1,SPBC32F12.06	1.13027	1.29834	1.14472	1.21139	1.39797	1.41421	1.38511	1.33484	1.33484
2.79856e+06	SPBC32F12.07c	N/A	1.30435	1.35896	1.30435	1.44727	1.37872	1.40444	1.30737	1.32869
2.80002e+06	duo1,SPBC32F12.08c	1.26284	1.26576	1.27677	1.14605	1.24833	1.19472	1.47768	1.26868	1.23971
2802835	rum1,SPBC32F12.09	1.1434	1.27456	1.0811	1.22547	1.28343	1.29834	1.29235	1.21419	1.17283
2805445	SPBC32F12.10	1.24258	1.23971	1.26795	1.46747	1.32562	1.30435	1.42076	1.22547	1.18372
2809909	tdh1,gpd1,SPBC32F12.11	1.21982	1.32562	1.02456	1.02337	1.10445	1.10445	0.854607	1.16473	1.14605
2.81176e+06	SPBC32F12.15,tfb5	1.10445	1.29534	1.30134	1.45062	1.41748	1.41095	1.23114	1.24545	1.10701
2812790	SPBC32F12.12c	1.16205	1.17555	1.17283	1.29834	1.41748	1.49831	1.24258	1.28639	1.27456
2814594	SPBC32F12.13c,SPBC19C7.01	1.14076	1.25701	1.21419	1.55833	1.45397	N/A	1.49831	1.31646	1.35974
2.82063e+06	ubr1,SPBC32F12.14,SPBC19C7.02	1.0693	1.09682	1.10573	1.31342	1.42734	1.42405	1.20303	1.25411	1.23971
2826556	cyr1,git2,SPBC19C7.03	1.2283	1.17283	1.32409	1.24833	1.4012	1.45734	1.25992	1.36289	1.34723
2.82767e+06	SPBC19C7.04c	1.2086	1.33484	1.41421	1.38831	1.56917	1.52274	1.90088	1.54756	1.59107
2.8322e+06	SPBC19C7.05	1.07923	1.10701	0.692555	N/A	1.1434	1.09429	N/A	1.2283	1.11214
2835263	SPBC19C7.06	1.28343	1.34412	1.48452	1.44727	1.59107	1.61328	1.49831	1.43396	1.45397
2836365	SPBC19C7.07c,sen34	1.2086	1.27456	1.31039	1.19196	1.35347	1.47768	1.25411	1.28343	1.33793
2837370	SPBC19C7.08c	1.15402	1.25701	1.22264	1.23114	1.37554	1.41095	1.26868	1.25122	1.25122
2839940	uve1,uvde,SPBC19C7.09c	1.29534	1.44727	1.35191	1.31646	1.34412	1.43065	1.20025	1.29834	1.32256
2.84365e+06	SPBC19C7.10	1.39797	1.3692	1.37078	1.55833	1.58374	1.60214	1.43065	1.30134	1.39152
2846884	SPBC19C7.11	1.09936	1.26576	1.36841	1.28937	1.4914	1.4914	1.28046	1.32562	1.33484
2.84807e+06	SPBC19C7.12c	1.15136	1.26868	1.28565	1.28046	1.45062	1.37872	1.1355	1.24833	1.20025
2850532	SPBP19A11.01	1.22547	1.31039	1.45146	1.217	1.36604	1.40444	N/A	1.19196	1.16205
2851625	SPBP19A11.02c	0.866537	0.754364	0.609205	0.756109	0.777366	0.721965	0.872564	0.913831	0.878633
2853585	mts4,rpn1,SPBP19A11.03c	1.28343	1.31951	1.37554	0.99539	1.13288	1.27162	0.983957	1.14605	1.10191
2.85695e+06	mor2,cps12,SPBP19A11.04c	1.26284	1.26284	1.42405	1.41748	1.55114	1.60585	1.33793	1.28046	1.34412
2864211	SPAP19A11.05c,mrp7	1.21419	1.26284	1.1708	N/A	1.4406	1.64718	N/A	1.3566	1.2086
2869831	lid2,SPBP19A11.06,SPBP4H10.01	1.14605	1.14605	1.12701	1.26284	1.28639	1.35974	1.1487	1.16473	1.15136
2.87139e+06	SPBP19A11.07c,SPBP4H10.02c	1.11478	1.12738	N/A	N/A	N/A	N/A	N/A	N/A	N/A
2874544	oxa102,oxa1,oxa1-2,oxa1sp2,SPBP4H10.03	1.2283	1.23971	1.38751	1.25992	1.47768	1.41421	1.04247	1.18099	1.15936
2877292	ppb1,SPBP4H10.04	1.28046	1.39152	1.22901	1.28639	1.32869	1.33484	1.20303	1.19196	1.13813
2878453	spe2,SPBP4H10.05c	1.04006	1.10957	N/A	1.24545	1.35974	1.34412	1.21982	1.17013	1.21139
2880169	cut14,SPBP4H10.06c	1.24833	1.17555	N/A	1.13288	1.35347	1.4012	1.01162	1.15402	1.12506
2.88511e+06	SPBP4H10.07	1.19196	1.18921	1.15669	1.32562	1.38831	1.3566	1.25992	1.19196	1.19196
2.88641e+06	qcr10,SPBP4H10.08	1.12506	1.10957	1.23114	1.2086	1.38511	1.27751	1.25411	1.04488	1.13288
2891017	rsv1,SPBP4H10.09	1.05458	1.10701	1.06069	1.31039	1.36604	1.21419	1.33793	1.18372	1.14605
2893095	SPBP4H10.10	1.04488	1.23399	1.00173	1.18372	1.21139	1.217	1.24545	1.1434	N/A
2.89457e+06	SPBP4H10.11c	1.16473	1.26576	1.3036	1.14605	1.32562	1.28937	1.30435	1.27456	1.29834
2.89802e+06	SPBP4H10.12	1.15136	1.07674	1.07736	1.43727	1.20025	1.28046	1.56917	1.17283	1.19748
2899105	rps2302,rps23-2,SPBP4H10.13	N/A	N/A	N/A	1.02811	1.22264	1.0693	1.24833	1.16473	1.1355
2.90051e+06	SPBP4H10.14c	1.12766	1.10701	1.15869	1.15669	1.32562	1.15936	1.28343	1.41095	1.45734
2.9072e+06	SPBP4H10.15	1.17013	1.26284	1.3036	1.20303	1.35035	1.35035	1.34412	1.31342	1.42405
2.90831e+06	SPBP4H10.16c	1.20581	1.03766	1.25484	1.18646	1.31951	1.27456	N/A	1.26284	1.21419
2.90956e+06	SPBP4H10.17c	1.10701	1.27456	1.32639	1.28639	1.39474	1.3692	1.25411	1.2086	1.19748
2.91107e+06	SPBP4H10.18c	1.15136	1.11987	1.28343	1.22264	1.29235	1.34102	1.15669	1.29534	1.28343
2912336	SPBP4H10.19c	1.17555	1.18372	N/A	1.21139	1.18921	1.33176	1.10191	1.2283	1.17555
2.91479e+06	nhm1,DcpS,SPBP4H10.20	1.13027	1.19196	1.27899	1.2086	1.13288	1.34723	0.950439	1.21982	1.17283
2915684	SPBP4H10.21c	1.15402	1.25411	N/A	1.15669	1.19196	1.23114	1.04729	1.13813	1.14605
2.91716e+06	SPBP4H10.22c,SPBC1703.01c	1.04006	1.06191	N/A	1.15402	1.29534	1.32256	1.17555	1.17283	1.13027
2919811	SPBC1703.02	1.10445	1.27456	0.898132	1.09682	1.1487	1.11987	1.17555	1.07923	1.02337
2921262	SPBC1703.03c	1.24545	1.19748	1.51047	1.39152	1.29834	1.25122	1.34102	1.34723	1.36604
2924913	mlh1,SPBC1703.04	1.07923	1.08423	1.21841	1.11214	1.15936	1.30134	1.11214	1.1487	1.15402
2.92887e+06	pof10,SPBC1703.06	1.15136	1.06191	1.14076	1.08925	1.217	1.21419	1.07923	1.07177	1.07177
2931514	SPBC1703.07	0.97942	1.07674	0.923382	1.03288	1.08673	1.19748	N/A	1.05214	1.16205
2.93252e+06	SPBC1703.08c	1.07425	1.10701	1.18099	1.22264	1.30435	1.33484	1.02574	1.16473	1.2283
2.93378e+06	SPBC1703.09	0.935191	1.03766	1.06437	1.20581	1.19748	1.31039	1.05946	1.04006	1.01866
2935486	ypt1,SPBC1703.10	1.04972	1.15936	1.15869	1.09429	1.18099	1.1355	1.02811	1.11471	1.10701
2937311	SPBC1703.11	1.06191	1.02574	1.13485	1.11214	1.19472	1.16205	0.933033	1.04488	1.0163
2939566	SPBC1703.12,ubp9	1.01162	1.00463	1.02456	1.04006	1.16473	1.15136	1.09682	1.1355	1.0163
2942277	SPBC1703.13c	1.05214	1.08172	1.13288	1.05214	1.18099	1.13027	1.10957	1.04247	0.988514
2944398	top1,SPBC1703.14c	1.03249	1.08172	1.12987	1.23114	1.29534	1.32869	1.18372	1.1434	1.25122
2947334	vps33,SPBC1703.15c,SPBC2A9.01c	1.29235	1.46747	N/A	1.14605	1.53688	1.60214	1.08172	1.21419	1.17827
2.95104e+06	SPBC2A9.02	0.997692	1.08925	1.17895	1.15136	1.08423	1.11214	1.02811	1.00928	1.02101
2.95401e+06	SPBC2A9.03	1.06191	1.14076	1.04066	1.12766	1.17555	1.1487	0.920188	1.02101	1.05946
2.95492e+06	SPBC2A9.04c	1.14605	1.15669	1.15669	0.997692	1.0693	1.0163	0.988514	0.946058	1.00231
2958597	SPBC2A9.05c	1.04247	1.04729	1.14671	1.00231	1.11214	1.10957	0.961483	1.04247	1.02574
2.95978e+06	SPBC2A9.06c	0.983957	1.02101	0.97942	1.06437	1.11729	1.13288	0.926588	1	0.959264
2.96131e+06	SPBC2A9.07c	1.02811	1.04247	N/A	0.97716	1.0693	1.08172	N/A	0.97942	1.02337
2962413	SPBC2A9.13	1.0163	1.02101	1.08862	1.0693	1.1355	1.16743	0.92445	1.00928	0.97716
2963743	sec22,SPBC2A9.08c	0.97041	0.990801	0.773782	0.935191	1.04247	1.09936	1.02574	1.02337	0.981686
2.96505e+06	SPBC2A9.09	0.972655	1.00696	0.91067	0.933033	1.0693	1.10191	1.02574	0.983957	0.92445
2.96636e+06	SPBC2A9.10	1.04488	1.18099	1.09051	1.07923	1.15669	1.15936	0.935191	0.97041	0.943874
2.96799e+06	SPBC2A9.11c,SPBC2D10.01c	0.952638	1.02574	1.24833	1.06191	1.12766	1.23685	0.937354	1.02337	1.03288
2.96968e+06	orc6,SPBC2A9.12,SPBC2D10.02	0.965936	1.08673	1.10573	1.03526	1.11729	1.12506	0.903335	1.02337	0.97716
2970408	SPBC2D10.03c	1.09429	1.10701	1.11342	0.997692	1.09682	1.00928	0.840896	0.933033	0.886791
2975594	SPBC2D10.04	0.860551	0.928731	1.07177	1.01396	1.03288	N/A	0.816014	0.97041	1.01866
2.97775e+06	exg3,SPBC2D10.05	1.05946	1.10191	1.02101	0.961483	1.01396	1.04972	0.913831	0.911722	0.948246
2.97995e+06	rep1,rec16,SPBC2D10.06	1.58008	N/A	N/A	1.09177	1.25701	1.45734	0.888843	1.06437	1.13813
2980896	SPBC2D10.07c	0.997692	1.03526	0.842355	0.899171	1.00696	0.92445	0.80478	0.864537	0.844791
2981755	SPBC2D10.08c	1.02574	1.06683	1.14076	0.97716	1.07674	1.10445	0.819794	1.01162	0.948246
2.9836e+06	SPBC2D10.09	0.83702	0.918064	0.920188	0.988514	1.05214	0.950439	0.907519	0.952638	0.876606
2.98495e+06	fib1,fib,SPBC2D10.10c	1.00231	1.13288	0.993092	0.950439	1.00696	1.04006	0.80107	0.93088	1.01396
2987104	nap1,SPBC2D10.11c	0.842842	0.886791	0.864537	0.866537	0.959264	1.00463	0.814131	0.890899	0.888843
2.98945e+06	rhp23,SPBC2D10.12	0.897095	0.946058	0.860055	0.939523	0.952638	0.920188	0.838956	0.890899	0.895025
2991598	est1,SPBC2D10.13	0.948246	1.03049	1.15469	0.909618	0.965936	0.990801	0.766664	0.963707	0.97041
2.99312e+06	myo51,SPBC2D10.14c	1.00928	1.03049	1.2079	0.817902	0.880666	1.04972	0.697372	0.886791	0.909618
2997405	SPBC2D10.15c	0.911722	1.09429	1.03168	1.00231	1.07425	1.00463	0.870551	0.92445	0.907519
2.9985e+06	SPBC2D10.16	1.02811	1.02574	0.986233	0.899171	0.89296	0.905425	0.777366	0.797377	0.907519
3002148	clr1,SPBC2D10.17	0.882703	0.983957	N/A	0.988514	0.965936	1.01162	0.895025	0.905425	0.862542
3.00479e+06	abc1,coq8,SPBC2D10.18	1.21419	1.56193	N/A	1.04006	1.28343	1.31951	1.01866	1.04729	1.10701
3005394	SPBC2D10.19c	0.907519	0.920188	0.898132	1.02811	1.04006	1.05458	0.918064	0.93088	0.884745
3.00695e+06	ubc1,SPBC2D10.20	1.03049	1.05702	N/A	1.01396	1.05458	1.02101	0.864537	0.92445	0.954842
3.00793e+06	SPBC2D10.21c,SPBC15D4.01c	0.89296	0.918064	1.09619	1.02811	1.08673	1.06191	0.854607	0.913831	0.939523
3015930	SPBC15D4.02	0.946058	1.05702	1.17487	1.09429	1.06191	1.06437	0.856584	0.918064	0.97716
3.01952e+06	slm9,SPBC15D4.03	1.0163	1.00463	1.28565	1.06437	1.07674	1.09682	0.632878	0.874583	0.939523
3.0208e+06	gpt2,gpt,alg7,SPBC15D4.04	1.00231	0.939523	1.17283	0.97942	0.939523	N/A	0.764895	0.880666	0.880666
3021919	snRNA	1.02101	0.988514	0.937896	0.795536	0.833161	0.959264	0.735433	0.918064	0.90125
3023421	SPBC15D4.05	0.948246	0.948246	0.794159	0.988514	0.948246	1.04006	0.911722	0.872564	0.858565
3.0246e+06	SPBC15D4.06	N/A	0.922316	0.837987	0.993092	0.93088	1.02337	0.965936	0.880666	0.816014
3025720	atg9,apg9,SPBC15D4.07c	0.990801	1.00928	1.03168	0.939523	1.05214	0.990801	0.864537	0.939523	0.963707
3027659	SPBC15D4.08c	1.06437	1.17283	1.10765	0.819794	1.01162	0.850667	0.728668	0.810378	0.862542
3028899	SPBC15D4.09c	0.848704	0.965936	0.982821	1.07425	1.06191	1.04006	0.854607	0.884745	0.888843
3.03119e+06	amo1,SPBC15D4.10c	N/A	1.12506	1.07363	1.12766	1.1487	1.08925	0.972655	0.990801	0.959264
3032613	SPBC15D4.11c	1.00928	0.965936	1.08862	0.97716	1.02337	1.12506	0.913831	0.993092	1.00463
3033727	SPBC15D4.12c	0.99539	1.09936	1.01924	1.09429	1.06437	1.19472	0.909618	1.00928	0.963707
3.03458e+06	SPBC15D4.13c	0.952638	0.988514	1.15269	1.02337	1.02101	1.1487	0.899171	1.01866	1.0163
3.03684e+06	taf73,SPBC15D4.14	0.959264	1.10701	N/A	0.974905	1.04006	1.03526	0.759611	0.935191	0.941696
3.03863e+06	pho2,SPBC15D4.15	0.961483	1.03766	1.01924	0.988514	N/A	N/A	0.764895	0.880666	0.903335
3.0419e+06	cwf22,SPBC15D4.16,SPBC13E7.01	0.961483	1.00463	1.20164	0.928731	1.00231	0.986233	0.872564	0.922316	0.933033
3044923	cwf24,SPBC13E7.02	0.99539	1.07923	0.816486	0.93088	1.01396	0.981686	0.89296	0.890899	0.80107
3045897	SPBC13E7.03c	0.981686	0.93088	1.16473	1.11471	1.19196	1.11214	N/A	1.01162	1.04488
3.04889e+06	atp16,SPBC13E7.04	1.04006	1.07674	N/A	0.858565	0.928731	0.833161	0.646176	0.750886	0.791869
3051411	gpi14,SPBC13E7.05	0.981686	1.05458	0.928195	0.876606	0.903335	0.997692	0.864537	0.99539	0.876606
3.05311e+06	SPBC13E7.06	0.993092	1.11214	N/A	0.90125	1.02574	1.09936	0.913831	N/A	0.941696
3.0547e+06	SPBC13E7.07	0.990801	0.988514	0.952638	0.913831	1.06683	0.974905	0.868541	0.903335	0.952638
3055748	SPBC13E7.08c	0.965936	1.05702	1.2079	0.952638	1.02574	0.961483	0.950439	0.918064	0.97942
3057787	vrp1,SPBC13E7.09	0.972655	0.943874	0.748721	0.92445	0.903335	0.721965	0.959264	0.812252	0.860551
3.0591e+06	brf1,SPBC13E7.10c,SPBC30D10.20	0.858565	0.920188	0.939523	1.12246	1.06683	1.03766	1.00696	1.02337	1.00696
3.06144e+06	SPBC13E7.11,SPBC30D10.19c	1.08925	N/A	N/A	N/A	N/A	N/A	N/A	N/A	N/A
3062834	rpl102,rpl1-2,rpl10a-2,SPBC30D10.18c	0.911722	0.913831	0.931418	1.02811	1.10445	1.03526	0.935191	0.974905	0.968171
3064946	SPBC30D10.17c	N/A	1.09177	1.22901	1.24833	1.03288	0.986233	1.05214	0.986233	0.990801
3066316	SPBC30D10.16	1.02811	0.983957	1.23756	1.00231	1.03766	1.08423	0.838956	1.00231	0.858565
3067996	SPBC30D10.15	0.95705	1.08925	0.848214	1.20303	1.05214	1.17555	1.24833	1.04488	0.981686
3070087	SPBC30D10.14	0.954842	0.946058	0.939523	1.04006	1.06437	1.0163	0.959264	0.935191	N/A
3073137	pdb1,SPBC30D10.13c	1.05458	1.09682	1.01396	0.972655	1.02811	0.997692	0.886791	0.948246	0.950439
3.07431e+06	SPBC30D10.12c,rsm27	1.10957	1.10445	1.11535	0.835088	0.952638	0.890899	0.814131	0.83702	0.854607
3.07523e+06	gpi1,SPBC30D10.11	0.988514	1.00928	1.1	1.23971	1.12766	1.10445	1.24833	1.08172	1.03288
3084198	tor1,SPBC30D10.10c	0.974905	1.07674	1.19956	0.968171	0.952638	1.01866	0.92445	1.01162	0.899171
3085609	SPBC30D10.09c	1.23685	1.13027	1.2505	1.08673	1.10957	1.08172	1.06191	1.02337	1.07177
3086625	SPBC30D10.08,mgm101	1.03288	1.12766	1.10957	1.25411	1.11214	1.27162	1.09936	1.11987	1.17827
3089157	SPBC30D10.07c	1.07923	N/A	1.44643	1.1355	1.10445	1.16473	1.12506	1.00463	N/A
3090433	lsm4,SPBC30D10.06	1.08673	1.04972	1.04247	1.07425	1.08673	0.983957	1.09936	1.00463	0.97041
3092240	SPBC30D10.05c	1.00928	1.15669	0.755236	1.05458	0.97041	0.993092	1.25701	1.10191	1.03526
3.09289e+06	swi3,SPBC30D10.04	1.15136	1.05946	1.20581	1.11214	1.09682	1.11987	1.21982	1.09936	1.05458
3094634	SPBC30D10.03c	1.23685	1.13027	N/A	1.10957	1.19748	1.21419	1.31646	1.25701	1.23399
3095824	SPBC30D10.02	0.941696	1.03766	0.867539	1.27162	1.08925	1.17827	1.5874	N/A	1.09936
3097202	SPBC30D10.01,SPBC1778.01c,zuo1,mpp11	N/A	N/A	1.02101	1.08172	1.13027	1.05946	1.19472	1.10445	1.12246
3.10174e+06	rap1,SPBC1778.02	0.943874	1.03526	1.04427	0.907519	1.02574	1.00928	1.28937	1.09177	1.06437
3.10298e+06	SPBC1778.03c	0.986233	1.04006	1.00696	1.11471	1.10957	1.12766	1.24545	1.1434	1.13813
3106145	spo6,SPBC1778.04	0.812252	0.862542	0.768438	1.07674	1.02101	1.04488	N/A	1.02574	0.974905
3107072	SPBC1778.05c	0.95705	1.07674	1.06437	1.14605	1.19748	1.20303	1.20025	1.1487	1.07177
3109101	fim1,SPBC1778.06c	1.08172	1.06437	1.16675	1.12766	1.04006	1.12506	0.99539	1.11471	1.11729
3.11267e+06	SPBC1778.07	1.12506	1.21139	1.12117	1.10445	1.08925	1.12766	1.02101	1.02811	0.974905
3.1135e+06	arc21,SPBC1778.08c	1.15936	1.15402	N/A	1.14605	1.09682	1.10701	1.06437	1.08423	1.11214
3.11539e+06	SPBC1778.09	1.02574	1.06191	1.02278	1.09682	1.03049	1.11471	0.974905	1.03288	0.972655
3116658	ppk21,SPBC1778.10c,SPBC4C3.11	1.05214	0.986233	0.942785	1.06437	1.00928	1.07923	0.97041	0.972655	0.983957
3.12009e+06	SPBC4C3.10c	0.90125	1.00928	0.955945	1.00231	1.00231	1.15402	0.806642	1.02337	0.983957
3121487	SPBC4C3.09	0.981686	0.920188	0.825019	1.16743	1.05214	1.10445	1.02337	1.02101	1.01866
3123375	SPBC4C3.08	1.12506	1.17827	1.03886	1.10445	1.14605	1.07923	1	1.00696	1.01162
3.125e+06	SPBC4C3.07	1.11729	1.01866	0.902814	1.24258	1.11987	1.11471	1.08925	0.993092	N/A
3.12656e+06	SPBC4C3.06	0.972655	1.16205	0.89969	0.852635	0.848704	0.909618	0.990801	0.909618	0.842842
3134501	nuc1,rpa1,SPBC4C3.05c	1.00696	0.97942	0.933033	N/A	1.00928	0.974905	0.972655	0.864537	0.913831
3135622	sep1,SPBC4C3.12	1.05946	1.00463	1.0924	1.13813	1.09429	1.15936	1.00231	0.993092	1.00231
3139541	SPBC4C3.04c	1.0163	1.12506	1.14274	1.07425	1.08172	1.14605	0.860551	1.04488	0.897095
3140801	SPBC4C3.03	0.95705	1.09177	1.09809	0.946058	1.10957	1.15402	0.888843	1.05702	1.03288
3144430	ade1,min4,SPBC4C3.02c,SPBC405.01	0.856584	0.959264	0.902814	1.03049	1.05458	1.04488	0.954842	0.933033	0.997692
3.14582e+06	SPBC4C3.01,SPBC405.02c	0.981686	1.0693	1.10573	1.18646	1.15136	1.15402	1.1355	1.04006	1.02337
3147857	SPBC405.03c	0.918064	0.952638	0.896577	1.04729	1.06191	1.05946	0.946058	0.988514	0.913831
3.1496e+06	ypt7,SPBC405.04c	1.06191	1.1355	1.19956	1.07923	1.10701	1.07674	1.04729	1.00928	1.03049
3150801	SPBC405.05	1.19472	0.939523	1.27015	1.25992	1.16205	1.2086	1.04006	1.15936	1.08423
3.15335e+06	SPBC405.06	0.913831	0.913831	1.10957	0.959264	1.04488	1.07674	0.935191	0.913831	0.963707
3.1555e+06	rpl3602,rpl36-2,rpl36,SPBC405.07	1.02337	1.00696	1.00347	1.28937	1.13288	1.2086	1.16473	1.11987	1.12246
3.16256e+06	SPBC609.01	1.06437	1.07177	1.18509	1.04729	1.12246	1.17283	1.05214	1.07425	1.08673
3164231	ptn1,SPBC609.02	1.00696	1.0163	0.934651	1.05946	1.05946	1.09177	0.988514	1.03049	1.03288
3.16704e+06	SPBC609.03	1	1.02337	1.08673	1.07923	1.10701	1.1434	1.14076	1.00928	0.965936
3.16967e+06	caf5,SPBC609.04	1.04247	1.10445	0.898132	1.08423	1.02574	1.05458	1.1487	1.02811	0.90125
3.1723e+06	SPBC609.05	0.959264	0.97041	1.01748	0.988514	1.1355	1.04247	1.05946	1.06191	1.0693
3174218	rpl29,SPBC776.01	N/A	N/A	N/A	1.02811	1.12246	1.0163	1.24833	1.0163	0.961483
3175785	dis2,sds1,bws1,SPBC776.02c	0.922316	0.965936	0.780516	1.0693	1.0693	1.05458	1.20303	1.15936	1.12766
3.17918e+06	SPBC776.03	1.00928	1.01396	1.0924	1.09682	1.2086	1.27162	1.41095	1.25411	1.29235
3182375	sec2302,sec23-b,SPBC776.04	1.05946	1.15136	1.06622	1.07177	1.04006	1.13813	1.15402	1.10191	1.14605
3184990	SPBC776.05	1.04006	1.1355	1.00696	1.11214	1.05214	1.15936	N/A	1.12766	1.09936
3.18594e+06	SPBC776.06c	0.903335	0.878633	0.832199	0.943874	1.0693	0.937354	0.911722	0.965936	1.02811
3188738	SPBC776.07	1.14605	1.20581	1.01924	1.18372	1.11471	1.10701	1.07177	1.04972	1.06191
3.19006e+06	SPBC776.08c	0.972655	1.07177	N/A	1.00928	0.990801	1.04006	1.04488	1.03288	1.04247
3194299	ste13,SPBC776.09	1.07674	0.981686	0.931418	1.12506	1.10445	1.09429	0.965936	1.00696	0.986233
3.19564e+06	SPBC776.10c	1.18372	1.11729	1.16878	1.10701	1.12766	1.11214	1.08925	1.03049	1.0163
3198549	rpl2801,rpl28-1,SPBC776.11	N/A	0.981686	0.934651	1.04972	1.0163	1.08172	1.06683	1.03049	1.03288
3.20006e+06	hsk1,SPBC776.12c	1.0693	1.12506	1.02456	1.08172	1.07923	1.05458	0.99539	1.00696	0.97942
3.20498e+06	cnd1,SPBC776.13	0.882703	0.937354	0.986233	1.08172	1.09936	1	0.990801	1.02337	1.08423
3208089	plh1,SPBC776.14	0.97942	0.988514	0.967612	0.943874	0.959264	1.06683	0.988514	1.00696	0.937354
3.20907e+06	SPBC776.15c	1.02337	1.09429	1.18715	1.60956	2.3511	N/A	1.10957	1.0693	1.05214
3212271	SPBC776.16	0.935191	0.933033	1.13485	1.06191	1.08925	1.04006	0.842842	1.05946	1.01162
3.21361e+06	SPBC776.17	0.926588	0.97041	0.832199	1.07923	1.05702	1.07177	0.913831	1.04729	1.01866
3.21448e+06	pmh1,mcr1,SPBC776.18c	1.04972	0.961483	1.0299	1.02101	1.12506	1.07674	0.886791	0.983957	0.968171
3.21697e+06	mis17,SPBC776.19,SPBC21.01	1.0163	1.12766	1.08673	1.07177	1.18921	1.09936	1.02101	0.988514	0.933033
3.21911e+06	SPBC21.02	1.02101	0.988514	1.13879	1.03526	1.02337	1.02337	0.808508	0.97716	0.954842
3.22021e+06	SPBC21.03c	1.46071	1.77358	2.32141	0.965936	1.26284	1.46747	0.80478	0.972655	1.01866
3221883	med8,sep15,SPBC21.04	1.15136	0.943874	0.957603	0.928731	0.905425	0.897095	0.890899	0.790041	0.80107
3222556	ral2,SPBC21.05c	1.03049	0.988514	1.01045	0.997692	1.00231	0.963707	0.965936	0.928731	0.935191
3.22501e+06	cdc7,SPBC21.06c	0.959264	1.02811	0.891929	1.07923	1.01162	1.12246	0.99539	0.97942	0.961483
3229619	ppk24,SPBC21.07c	0.97716	0.961483	N/A	0.952638	1.05458	1.06683	0.946058	1.07923	1.04006
3231414	spn7,SPBC21.08c,SPBC19F8.01c	0.878633	0.846745	0.90125	0.928731	0.97041	1.01396	0.890899	1.00463	0.939523
3.23356e+06	SPBC19F8.02	1.04247	0.972655	1.09051	1.23114	N/A	1.15402	1.03049	N/A	N/A
3.23444e+06	SPBC19F8.03c	0.988514	1.02574	1.0087	0.97942	0.963707	0.997692	1.0163	0.941696	0.986233
3236923	SPBC19F8.04c	0.972655	1.02811	1.03526	0.965936	0.972655	0.95705	0.911722	0.988514	0.880666
3.23863e+06	snRNA	1.01866	0.99539	1.31267	0.82169	0.974905	0.95705	0.732043	0.882703	0.907519
3.24052e+06	SPBC19F8.05	0.954842	0.950439	1.00696	1.01396	1.0693	1.01162	0.993092	0.950439	0.959264
3.24127e+06	meu22,SPBC19F8.06c	0.990801	0.983957	1.04427	0.835088	0.926588	1.00463	0.82169	0.90125	1.04006
3.24582e+06	crk1,mop1,mcs6,SPBC19F8.07	1.03766	0.97942	1.03168	0.95705	1.01162	0.97942	0.848704	0.939523	0.983957
3247444	rps401,rps4-1,SPBC25H2.17c,SPBC19F8.08,rps4	0.99539	0.89296	0.949342	1.03288	1.00928	1.00696	0.935191	1.08172	1.07425
3.24974e+06	SPBC25H2.16c	0.895025	1.01162	0.924984	0.884745	1.02811	0.974905	0.911722	0.905425	0.946058
3250883	SPBC25H2.15	0.884745	0.97716	0.998269	0.941696	0.935191	1.01866	0.846745	0.954842	0.972655
3.25238e+06	SPBC25H2.14	0.913831	0.97942	1.02101	0.939523	1.00928	1.04247	0.92445	0.981686	0.95705
3.2618e+06	cdc20,pol2,SPBC25H2.13c	0.868541	0.974905	0.857079	0.92445	0.968171	0.988514	0.89296	0.954842	0.941696
3.26426e+06	cct7,SPBC25H2.12c	1.17555	1.09429	N/A	1.00928	0.988514	0.959264	0.92445	0.878633	0.897095
3267126	SPBC25H2.11c	1.00463	1.04488	0.895025	1.11214	1.04247	1.09936	N/A	0.935191	0.907519
3270950	SPBC25H2.09	0.986233	1.07425	1.16878	0.884745	0.907519	0.97942	0.823591	0.838956	0.808508
3.27306e+06	SPBC25H2.08c,mrs2	0.952638	0.993092	0.928195	1.03288	1.03288	1.08423	0.862542	0.895025	0.939523
3274292	tif11,SPBC25H2.07	0.935191	0.937354	0.960928	0.950439	1.00463	1.01162	0.926588	0.911722	0.915945
3.2752e+06	SPBC25H2.06c,hfr1	0.959264	1.03526	0.923382	0.878633	0.941696	0.968171	0.844791	0.907519	0.888843
3.27705e+06	ucp15,SPBC25H2.05	N/A	N/A	N/A	1.00463	1.10445	1.03288	0.993092	0.937354	0.903335
3.27792e+06	SPBC25H2.04c,tim22	0.946058	0.97041	0.733312	1.01162	1.01396	0.928731	N/A	0.848704	0.827406
3278766	SPBC25H2.03	0.903335	0.959264	0.681838	0.950439	0.983957	1.07674	1.00231	0.950439	0.972655
3282244	ths1,SPBC25H2.02	1.02811	1.07425	1.0122	0.935191	0.935191	0.935191	0.878633	0.884745	0.897095
3.28564e+06	gar1,SPBC25H2.01c,SPBC20F10.01	0.770215	0.874583	0.656333	0.852635	0.80107	0.827406	0.844791	0.888843	0.852635
3.28676e+06	SPBC20F10.02c	1.02337	0.997692	1.0811	0.981686	0.990801	0.97041	0.860551	0.99539	0.950439
3290350	SPBC20F10.03	1.02101	N/A	1.25701	0.97942	N/A	1.00231	0.935191	0.97041	0.97942
3291866	rad62,nse4,SPBC20F10.04c	0.882703	0.933033	0.664343	0.937354	1.03288	0.993092	1.15669	0.886791	0.870551
3.2952e+06	SPBC20F10.05	1.01866	1.13027	1.29909	0.876606	0.988514	1.04488	0.961483	0.954842	0.948246
3.29642e+06	mad2,SPBC20F10.06	1.0693	1.02811	0.959264	0.950439	1.00696	N/A	0.90125	0.926588	0.888843
3.29964e+06	SPBC20F10.07	0.948246	0.990801	0.96929	0.952638	1.03526	0.97942	0.907519	0.928731	0.92445
3.30075e+06	SPBC20F10.08c	0.943874	1.00231	0.947698	1.02574	1.04247	1.0693	0.909618	0.972655	0.95705
3.3034e+06	lsm5,SPBC20F10.09	0.974905	1.03049	0.839441	0.986233	0.988514	1.02574	1.11471	0.972655	0.880666
3.30549e+06	SPBC20F10.10	0.948246	1.08673	0.858565	1.05458	1.04729	0.986233	0.866537	0.990801	1.01396
3.30764e+06	SPBC17D11.01,nep1	0.90125	0.920188	0.851159	0.903335	0.911722	0.954842	0.870551	0.868541	0.827406
3.30897e+06	SPBC17D11.02c	0.993092	0.965936	0.796916	1.05702	1.06437	1.04972	1.03766	0.939523	1.03049
3.31156e+06	SPBC17D11.03c	0.918064	0.933033	1.02811	0.937354	0.941696	1.03288	0.880666	0.983957	0.943874
3.31275e+06	SPBC17D11.04c	0.92445	0.983957	0.891929	0.95705	1.05458	1.07177	0.814131	0.913831	0.911722
3.31834e+06	tif32,SPBC17D11.05	0.895025	0.840896	0.896577	0.993092	1.07923	0.935191	0.915945	0.890899	0.946058
3.32052e+06	spp2,pri2,SPBC17D11.06	0.860551	0.993092	0.86304	0.915945	0.961483	0.965936	0.97041	0.884745	0.909618
3.3221e+06	rpn2,SPBC17D11.07c	1.04247	1.05702	1.01924	0.97041	1.06683	0.983957	0.858565	0.882703	0.866537
3.32707e+06	SPBC17D11.08	1.15669	1.03288	0.946058	0.888843	0.92445	0.911722	0.89296	0.899171	0.939523
3330136	SPBC17D11.09,SPBC17D1.01	0.814131	0.850667	0.692555	0.878633	0.939523	0.95705	0.862542	0.83702	0.852635
3332430	SPBC17D1.02	0.825496	0.882703	0.941152	0.913831	0.97716	N/A	0.876606	0.913831	0.884745
3.33393e+06	SPBC17D1.03c	0.983957	1.05458	N/A	0.868541	0.903335	0.97942	0.952638	0.907519	0.844791
3335777	SPBC17D1.04	0.963707	0.886791	1.0811	0.97041	1.07923	0.993092	0.825496	0.941696	0.939523
3337580	SPBC17D1.05	0.97942	0.907519	0.972655	0.952638	0.954842	0.937354	0.812252	0.935191	0.961483
3.34176e+06	SPBC17D1.06	1.03049	1.00231	1.00696	0.943874	0.946058	0.981686	0.799221	0.899171	0.846745
3.34283e+06	SPBC17D1.07c	1.00928	1.10191	1.04608	0.897095	0.913831	1.02811	0.888843	0.950439	1.03288
3.34697e+06	SPBC17D1.08,SPBC11C11.01	0.93088	0.935191	1.06253	0.954842	1.04729	1.10701	0.825496	0.974905	1.04488
3.35136e+06	imp2,SPBC11C11.02	0.913831	0.950439	0.915416	1.01396	1.03526	1.02811	0.844791	0.872564	0.89296
3354076	ndc80,ndc10,tid3,SPBC11C11.03	0.983957	1.02811	1.20581	1.0693	0.97942	1.06191	0.899171	0.899171	0.968171
3355219	alp1,SPBC11C11.04c	0.937354	0.961483	1.15069	0.965936	1.03526	1.06191	0.747425	0.92445	0.888843
3.3601e+06	SPBC11C11.05	0.948246	0.928731	0.855595	0.981686	1.00463	0.935191	0.768438	0.882703	0.80478
3361378	SPBC11C11.06c	0.848704	0.99539	0.768438	1.26868	1.02337	1.06191	1.18646	1.04247	1.04247
3363937	rpl1801,rpl18-1,SPBC11C11.07,rpl18	0.97041	0.90125	0.952638	1.02811	1.09936	1.00231	0.759611	0.920188	0.986233
3365329	srp1,SPBC11C11.08	1.02101	0.993092	1.06253	1	1	0.928731	0.886791	0.918064	0.872564
3366928	rpl502,rpl5-2,SPBC11C11.09c,rpl5b	1.00231	1.00928	1.25266	1.09177	1.09936	1.01396	0.840896	0.986233	1.08925
3.36833e+06	SPBC11C11.10,SPBC3B8.13c	0.838956	0.814131	1.03706	0.990801	1.0163	1.00463	0.827406	0.899171	0.903335
3.36941e+06	SPBC11C11.11c,SPBC3B8.12	0.852635	0.878633	N/A	0.950439	0.928731	0.990801	0.812252	0.866537	0.874583
3.37188e+06	SPBC3B8.11	0.827406	0.884745	N/A	1.01162	1.00463	1.08172	1.03288	0.946058	0.941696
3376411	SPBC3B8.10c	0.850667	0.97041	0.957603	0.961483	1.04488	0.961483	0.903335	0.874583	0.92445
3.37792e+06	SPBC3B8.09	0.880666	0.93088	0.907519	0.920188	0.974905	N/A	0.819794	0.876606	0.870551
3379799	SPBC3B8.08	1	0.986233	1.10191	1.21139	1.1355	1.04247	0.97942	0.92445	0.905425
3382341	ars727	0.918064	0.856584	0.586417	0.89296	0.961483	0.986233	0.997692	N/A	1.00231
3384458	SPBC3B8.07c,dsd1	0.791869	0.888843	0.917004	1.04006	1.03526	1.00231	0.954842	0.903335	0.922316
3.38558e+06	SPBC3B8.06	0.986233	1.09682	1.18099	0.939523	0.895025	0.933033	0.810378	0.864537	0.852635
3388068	SPBC3B8.05	0.926588	1.00463	N/A	1.04488	1.09936	1.08172	0.876606	0.959264	0.950439
3.39198e+06	SPBC3B8.04c	0.988514	1.03766	0.905948	1.05214	1.05214	1.08423	0.886791	0.948246	0.93088
3.394e+06	SPBC3B8.03	1.15936	1.07923	0.984525	1.04729	1.11471	1.02811	0.848704	0.909618	0.911722
3.39662e+06	php5,SPBC3B8.02	0.903335	0.933033	0.917004	0.952638	1.03049	1.02811	0.911722	0.90125	0.907519
3400297	SPBC3B8.01c	0.986025	1.07502	1.24812	1.0054	1.07032	1.05433	1.03064	0.991975	0.94574
3.40153e+06	SPBC13A2.01c	1.0163	1.04729	0.928195	0.988514	0.952638	1.02337	0.868541	0.915945	0.833161
3404547	SPBC13A2.02	1.09177	1.08423	1.37554	1.07425	1.13027	1.1355	0.99539	1.02574	1.02574
3.40656e+06	SPBC13A2.03	0.935191	0.986233	0.776469	0.890899	0.909618	0.89296	0.941696	0.862542	0.862542
3.40811e+06	SPBC13A2.04c	0.870551	0.922316	0.820742	1.09682	1.13027	1.10957	1.04488	0.997692	1
3.41369e+06	SPBC4B4.01c	1.0693	1.1487	1.38511	0.95705	0.986233	1.02337	0.83702	0.915945	0.817902
3415583	SPBC4B4.02c,nca2	0.882703	0.874583	0.822165	0.92445	1.03288	1.02811	0.89296	0.874583	0.858565
3419725	rsc1,SPBC4B4.03	N/A	0.97041	0.960928	1.05702	1.01396	0.997692	1.02574	0.948246	0.981686
3.4219e+06	SPBC4B4.04	1.03766	0.961483	0.926588	1.33176	1.03766	1.04729	1.22264	0.954842	1.05458
3.42333e+06	smg1,SPBC4B4.05	1.01866	1.01396	1.0924	0.888843	0.972655	1.07674	1.0693	1.04247	1.06437
3.42466e+06	vps25,SPBC4B4.06	0.909618	0.874583	0.879649	0.97716	0.954842	N/A	0.918064	0.882703	0.926588
3425514	SPBC4B4.07c	0.922316	0.92445	0.955945	0.959264	1.08673	0.99539	1.01396	0.99539	0.99539
3.43067e+06	ght2,SPBC4B4.08	0.888843	0.92445	0.947698	1.05946	1.14605	1.18372	1.217	1.15669	1.1487
3.43272e+06	prp39,SPBC4B4.09	0.959264	0.939523	0.909093	1.01396	1.15136	1.04488	0.939523	0.928731	0.92445
3.43435e+06	mug77,atg5,SPBC4B4.10c	0.788218	0.880666	0.876606	0.943874	0.965936	0.988514	0.961483	0.93088	0.959264
3.43574e+06	SPBC4B4.11	0.90125	0.882703	0.976032	1.03049	0.948246	1.12246	0.935191	0.974905	N/A
3.43618e+06	SPBC4B4.12c	1.07425	N/A	1.10573	1.0163	1.07674	1.09429	0.954842	0.990801	0.948246
3436934	liz1,SPBC2G2.01c,SPBC4B4.13c	0.846745	0.890899	0.80107	0.97716	0.988514	1.06683	0.939523	0.903335	0.943874
3.44191e+06	SPBC2G2.02	1.03766	N/A	0.779165	0.790041	0.835088	0.788218	0.928731	0.799221	0.689362
3.44307e+06	sbh1,SPBC2G2.03c	0.827406	0.954842	0.747425	0.933033	N/A	0.935191	0.943874	0.854607	0.866537
3.44422e+06	mmf1,pmf1,SPBC2G2.04c	0.986233	0.93088	0.977725	1.07425	1.0163	1.00928	0.913831	0.972655	0.937354
3.44542e+06	rpl1603,rpl16c,SPBC2G2.05	1.02574	1.00696	1.04247	1.08423	1.04972	0.990801	0.943874	0.874583	0.878633
3.4465e+06	apl1,SPBC2G2.06c	0.963707	0.909618	0.987943	1.00696	0.954842	0.983957	0.835088	0.884745	0.918064
3.44922e+06	SPBC2G2.07c	0.899171	0.95705	1.03347	1.19472	1.04247	1.11987	1.01396	1.03288	1.02101
3453483	ade9,SPBC2G2.08	0.972655	1.04972	1.0122	1.03526	1.08925	1.0163	0.864537	0.926588	0.943874
3454797	crs1,mug17,SPBC2G2.09c	1.00696	0.988514	1.07363	0.990801	1.01866	0.950439	0.89296	0.97716	0.972655
3.45584e+06	SPBC2G2.10c	0.943874	0.97942	0.836536	0.905425	0.946058	0.92445	0.93088	0.909618	0.886791
3.45797e+06	SPBC2G2.11	1.02101	0.983957	0.777816	1.12506	1.02811	1.05702	0.802923	0.90125	0.89296
3.46034e+06	SPBC2G2.12	1.03766	1.01396	0.885768	1.05458	1.11214	1.01396	0.876606	0.918064	0.907519
3.46118e+06	SPBC2G2.13c	0.933033	0.928731	1.05885	0.959264	0.926588	0.941696	0.840896	0.915945	0.933033
3.46429e+06	SPBC2G2.14	0.950439	0.882703	0.898132	0.961483	1.0693	0.93088	0.981686	0.903335	0.92445
3.4653e+06	SPBC2G2.15c	0.768438	0.808508	0.815072	0.963707	0.968171	N/A	1.02811	0.943874	0.884745
3467480	SPBC2G2.16	1.04006	0.937354	1.06069	1.02337	1.03049	1.01866	0.907519	0.933033	0.972655
3468719	SPBC2G2.17c	0.862542	0.961483	0.692555	0.897095	0.874583	0.888843	1.0693	0.911722	0.890899
3.47301e+06	pop1,ste16,SPBC2G2.18,SPBC1718.01	0.915945	0.97942	0.913831	0.968171	0.941696	0.997692	0.922316	0.954842	0.974905
3.47569e+06	hop1,SPBC1718.02	1.06191	1.00231	1.26357	0.870551	0.882703	1	0.95705	0.913831	0.870551
3.47678e+06	ker1,SPBC1718.03	1.07923	0.856584	0.723217	0.918064	0.965936	0.909618	1.10701	0.890899	0.890899
3.47943e+06	SPBC1718.04	0.926588	0.864537	0.840896	0.95705	0.968171	0.909618	0.907519	0.907519	0.93088
3.48087e+06	trs31,SPBC1718.05	0.948246	0.922316	1.30812	0.802923	0.948246	0.946058	0.850667	0.986233	0.943874
3.48373e+06	msp1,SPBC1718.06	0.92445	0.93088	1.13092	0.816014	0.933033	0.948246	0.897095	0.963707	0.93088
3.48568e+06	zfs1,moc4,SPBC1718.07c	0.948246	0.95705	0.864537	1.05946	1.08925	0.922316	0.963707	0.986233	1.0163
3.49777e+06	SPBPB7E8.01	0.882703	0.816014	0.772443	0.897095	0.903335	0.890899	N/A	0.95705	0.946058
3502710	SPBPB7E8.02	0.797377	0.771997	0.955945	1.04972	0.935191	0.954842	1.15402	1.03049	1.00696
3.5061e+06	SPBPB7E8.03,SPBC1105.01	0.870428	0.896563	0.908	0.952959	0.939179	0.940165	1.09463	1.00535	1.00666
3508498	lys4,SPBC1105.02c	N/A	N/A	1.05519	1.23399	1.37872	1.51222	1.32562	1.18921	1.18372
3510401	mrpl16,SPBC1105.03c	0.742262	0.779165	0.795536	1.03766	0.928731	0.911722	N/A	0.950439	0.899171
3513250	cbp1,abp1,SPBC1105.04c	0.913831	0.918064	0.890384	0.905425	0.954842	0.890899	0.948246	0.988514	0.884745
3.51767e+06	exg1,SPBC1105.05	0.874583	0.920188	0.805245	0.903335	0.842842	0.882703	0.943874	0.937354	0.880666
3.51975e+06	pmc4,SPBC1105.06	0.89296	0.782773	0.626332	1.4012	1.06437	1.05458	1.4012	1.00231	N/A
3.52081e+06	SPBC1105.07c	0.972655	1.01162	1.14472	0.82932	0.878633	0.918064	0.878633	0.937354	0.884745
3523754	SPBC1105.08	0.922316	0.880666	N/A	0.831238	0.870551	0.926588	0.850667	0.933033	0.918064
3525138	ubc15,SPBC1105.09	0.89296	0.895025	N/A	0.918064	0.882703	0.933033	0.946058	0.983957	0.933033
3.53001e+06	rav1,SPBC1105.10	0.899171	0.846745	0.918594	0.961483	0.926588	0.928731	N/A	0.905425	0.93088
3531092	h3.3,hht3,SPBC1105.11c	0.992579	1.01356	0.945539	0.929822	1.10416	1.02458	0.860107	0.894516	0.940066
3.53171e+06	h4.3,hhf3,SPBC1105.12	0.855153	0.965733	0.895083	1.16765	1.0339	1.11068	1.16297	1.03939	1.09034
3.53373e+06	SPBC1105.13c	0.918064	0.897095	0.950989	N/A	1.09177	0.974905	1.10445	N/A	1.04488
3536202	SPBC1105.14	1.00928	0.972655	0.913831	0.933033	0.959264	0.846745	0.852635	0.862542	0.866537
3537665	SPBC1105.15c	0.95705	0.95705	1.04427	0.880666	0.915945	0.907519	0.89296	0.954842	0.943874
3539554	SPBC1105.16c	0.911722	0.952638	0.839441	0.965936	N/A	0.90125	1.0163	0.950439	0.876606
3540576	cnp1,sim2,SPBC1105.17	0.817902	0.870551	N/A	1.03288	0.935191	0.939523	1.06191	0.918064	0.854607
3.54121e+06	SPBC1105.18c,SPBC887.21c	0.860551	0.888843	0.896577	0.972655	0.952638	0.911722	0.950439	0.915945	0.880666
3.54228e+06	SPBC887.01	1.00231	0.952638	0.817902	0.933033	0.93088	0.905425	0.903335	0.880666	0.850667
3.54472e+06	SPBC887.02	0.907519	0.952638	0.902814	0.909618	0.884745	0.907519	0.933033	0.941696	0.948246
3.54594e+06	SPBC887.03c	0.990801	0.92445	0.986233	0.878633	0.882703	0.907519	0.773782	0.920188	0.759611
3.54844e+06	lub1,SPBC887.04c	0.89296	0.83702	0.848214	0.92445	0.897095	0.816014	0.876606	0.833161	0.780967
3551294	cwf29,SPBC887.05c	0.856584	0.812252	0.712025	0.928731	0.913831	0.876606	0.844791	0.880666	0.858565
3552073	snx3,grd19,SPBC887.06c	0.768438	0.89296	0.805245	0.868541	0.946058	0.890899	0.968171	0.909618	0.876606
3.55349e+06	SPBC887.07,mrpl38	0.990801	0.920188	0.858565	0.860551	0.82169	0.82932	0.928731	0.838956	0.842842
3.55413e+06	SPBC887.08	0.920188	0.913831	1.04427	1.04247	0.868541	0.888843	1.01162	0.988514	0.895025
3555265	SPBC887.09c	0.99539	0.888843	0.819321	0.82932	0.775572	0.782773	0.808508	0.784584	0.764895
3560070	mcs4,SPBC887.10	0.965936	0.941696	1.08485	0.858565	0.943874	0.880666	0.941696	0.920188	0.990801
3.56184e+06	pus2,SPBC887.11	0.911722	0.846745	0.909093	0.797377	0.823591	0.884745	0.808508	0.866537	0.777366
3567055	SPBC887.12	0.952638	0.99539	0.857079	0.835088	0.814131	0.810378	0.83702	0.802923	0.823591
3.56819e+06	SPBC887.13c	0.93088	0.850667	0.830758	0.895025	0.874583	0.848704	0.886791	0.840896	0.886791
3570001	pfh1,pif1,SPBC887.14c	0.959264	0.981686	0.976032	0.905425	0.864537	0.874583	0.754364	0.825496	0.812252
3.57344e+06	SPBC887.15c	0.884745	0.846745	0.688964	0.933033	0.915945	0.797377	1.00928	0.866537	0.825496
3576880	SPBC887.16	0.786399	0.810378	N/A	1.03766	0.846745	1.00231	0.997692	0.959264	0.835088
3579331	SPBC887.17	0.965936	0.926588	0.744839	0.909618	0.812252	0.827406	0.928731	0.80107	0.864537
3.58036e+06	SPBC887.18c	0.743979	0.83702	0.747425	0.866537	0.827406	0.899171	0.880666	0.870551	0.819794
3.58351e+06	rft1,SPBC887.19	0.775572	0.786399	0.631783	1.02337	0.909618	0.899171	1.12766	0.941696	0.988514
3.58442e+06	his4,SPBC887.20c,SPBC418.01c	0.784584	0.795536	0.646176	0.888843	0.80478	0.791869	0.83702	0.780967	0.742262
3588732	SPBC418.02	0.856584	0.856584	0.819321	0.880666	0.80478	0.888843	0.974905	0.866537	0.882703
3589739	SPBC418.03c,SPBC16D10.01c	0.816014	0.757858	0.702222	0.911722	0.922316	0.82932	0.868541	0.918064	0.878633
3.59106e+06	trm11,SPBC16D10.02	0.874583	0.89296	0.812252	0.890899	0.823591	0.777366	0.911722	0.82932	0.766664
3.59327e+06	pgp2,SPBC16D10.03	0.913831	0.862542	0.817902	0.905425	0.838956	0.858565	0.943874	0.895025	0.827406
3594883	dna2,SPBC16D10.04c	0.911722	1.03766	1.01572	0.884745	0.882703	0.935191	0.886791	0.860551	0.816014
3.6061e+06	mok13,SPBC16D10.05	0.884745	0.876606	0.747425	0.860551	0.737135	0.742262	0.890899	0.850667	0.790041
3.61071e+06	SPBC16D10.06	0.827406	0.852635	0.837987	0.757858	0.708742	0.692555	0.80478	0.775572	0.864537
3.61172e+06	sir2,SPBC16D10.07c	0.80107	0.808508	0.764453	0.943874	0.827406	0.860551	1.02811	0.90125	0.913831
3614629	SPBC16D10.08c	0.897095	0.844791	0.836536	0.880666	0.82932	0.82932	0.812252	0.884745	0.874583
3619004	pcn1,pcn,SPBC16D10.09	0.840896	0.844791	0.854114	0.926588	0.842842	0.874583	0.937354	0.907519	0.928731
3620934	SPBC16D10.10	0.860551	0.823591	0.783226	0.903335	0.810378	0.842842	0.933033	0.937354	0.827406
3621899	rps1801,rps18-1,SPBC16D10.11c	N/A	N/A	N/A	0.959264	0.963707	0.905425	1.04247	1.03049	1.01162
3629044	mbx2,pvg4,mbx2,SPBC317.01	0.833161	0.831238	0.640602	0.97942	0.848704	0.713672	1.18372	0.907519	0.954842
3.63612e+06	SPBP8B7.01c	0.756109	0.835088	0.578344	0.858565	0.866537	0.90125	1.09429	0.941696	0.856584
3637767	SPBP8B7.02	0.939523	0.833161	0.962594	0.890899	0.844791	0.827406	0.941696	0.988514	0.937354
3.63871e+06	rpl402,rpl4-2,rpl4,SPBP8B7.03c	0.907519	0.864537	0.923382	0.968171	0.909618	0.795536	1.05702	1.12246	1.18372
3.64225e+06	SPBP8B7.04	0.82932	0.770215	0.893475	0.882703	0.795536	0.802923	1.02101	0.983957	0.948246
3643425	SPBP8B7.05c	0.759611	0.692555	0.715736	0.915945	0.816014	0.770215	0.972655	0.903335	0.868541
3645156	rpp201,rpp2,rpp2-1,SPBP8B7.06	0.928731	0.844791	0.855595	1.28937	1.09177	1.20025	1.16743	1.07425	1.10957
3646167	set6,SPBP8B7.07c	0.808508	0.915945	0.775125	0.915945	0.831238	0.903335	0.911722	0.922316	0.895025
3.64777e+06	SPBP8B7.08c	0.905425	0.878633	0.707107	0.897095	0.83702	0.83702	0.941696	0.933033	0.950439
3.64927e+06	SPBP8B7.09c	0.990801	0.791869	0.87206	0.913831	0.890899	0.827406	0.880666	0.833161	0.899171
3.65324e+06	SPBP8B7.10c	0.890863	0.771928	N/A	0.865389	0.844049	0.850601	0.808951	0.833096	0.888219
3655239	nxt3,SPBP8B7.11	0.872564	0.903335	0.777816	0.890899	0.754364	0.799221	0.840896	0.864537	0.895025
3656175	snoRNA	0.935191	1.23971	N/A	N/A	N/A	N/A	N/A	N/A	N/A
3.65663e+06	fta3,SPBP8B7.12c,sma3	0.82932	0.82169	0.909093	0.850667	0.899171	0.876606	0.790041	0.888843	0.911722
3657883	SPBP8B7.13	0.981686	0.911722	0.851159	0.886791	0.80107	0.816014	0.972655	0.890899	0.860551
3659379	dpb2,SPBP8B7.14c	0.866537	0.835088	0.861546	1.00463	0.868541	0.802923	0.99539	0.935191	0.884745
3662203	SPBP8B7.15c	0.80107	0.725309	0.549999	0.972655	0.806642	0.777366	1.16205	0.939523	0.92445
3.6653e+06	dbp2,SPBP8B7.16c	0.93088	0.835088	0.816486	0.838956	0.782773	0.771997	0.825496	0.874583	0.928731
3667886	SPBP8B7.17c	0.890899	0.82932	0.756546	0.880666	0.76313	0.823591	0.941696	0.825496	0.848704
3.67026e+06	SPBP8B7.18c	0.766664	0.780967	0.645058	0.860551	0.764895	0.743979	0.831238	0.840896	0.797377
3675797	SPBP8B7.19	0.884745	0.884745	0.747425	0.838956	0.764895	0.780967	0.884745	0.799221	0.784584
3.67711e+06	SPBP8B7.20c	1.00231	0.918064	1.02101	0.922316	0.846745	0.83702	0.850667	0.884745	0.913831
3680717	SPBP8B7.21,ubp3	0.972655	0.97942	0.898132	0.890899	0.790041	0.754364	0.933033	0.848704	0.786399
3682321	erd2,SPBP8B7.22	0.872564	0.874583	0.878126	0.827406	0.780967	0.886791	0.842842	0.92445	0.90125
3685443	SPBP8B7.23	0.90125	0.788218	0.70466	0.850667	0.819794	0.757858	0.812252	0.831238	0.882703
3.68659e+06	atg8,SPBP8B7.24c	0.92445	0.948246	0.823591	0.946058	0.868541	0.856584	0.89296	0.928731	0.937354
3.68793e+06	cyp4,SPBP8B7.25	0.90125	0.80107	0.756546	1.03766	0.866537	0.870551	1.08673	0.99539	N/A
3689411	SPBP8B7.26	0.937354	0.870551	0.638386	0.915945	0.773782	0.659754	0.868541	0.76313	0.713672
3692160	SPBP8B7.27	0.935191	0.747425	0.929805	0.730353	0.827406	0.737135	0.777366	0.89296	0.814131
3693220	SPBP8B7.28c	0.965936	0.874583	0.760489	0.856584	0.872564	0.756109	0.860551	0.854607	0.808508
3695943	SPBP8B7.29	0.89549	0.882668	0.979705	0.836803	0.790674	0.770495	0.825963	0.861548	0.811684
3697218	SPBP8B7.30c	0.795536	1.00463	0.822165	0.986233	0.842842	0.888843	0.92445	0.864537	0.874583
3.70055e+06	SPBP8B7.31	0.948246	0.856584	0.860055	1.01162	0.911722	0.95705	1.03288	0.961483	0.965936
3701824	puc1,SPBP8B7.32c,SPBC19F5.01c	0.842842	0.868541	0.788673	0.854607	0.784584	0.806642	0.846745	0.880666	0.816014
3.706e+06	SPBC19F5.02c	0.882703	0.808508	0.866037	0.890899	0.89296	0.838956	0.817902	0.884745	0.872564
3.70979e+06	SPBC19F5.03	0.842842	0.884745	0.748721	0.880666	0.795536	0.812252	0.97716	0.937354	0.903335
3.71266e+06	SPBC19F5.04	0.897095	0.922316	0.933033	0.897095	0.840896	0.835088	0.915945	0.856584	0.848704
3713795	SPBC19F5.05c,SPBC25D12.01c,ppp1	0.937658	0.970333	1.13333	1.01534	0.998284	1.02754	0.859714	0.994635	1.00578
3717547	SPBC25D12.02c	0.935191	0.83702	0.788673	0.812252	0.76313	0.750886	0.890899	0.833161	0.819794
3720108	mcm7,SPBC25D12.03c	0.928731	0.868541	0.675955	0.856584	0.716978	0.73884	0.918064	0.797377	0.777366
3.72415e+06	suc22,SPBC25D12.04	0.782773	0.76313	0.724471	0.848704	0.825496	0.814131	0.974905	0.848704	0.854607
3726303	trm1,SPBC25D12.05	0.952638	0.856584	0.815072	0.93088	0.868541	0.761368	0.880666	0.850667	0.884745
3.72835e+06	SPBC25D12.06	0.866537	0.862542	0.714497	0.812252	0.773782	0.790041	0.874583	0.868541	0.791869
3.72945e+06	SPBC13G1.14c	0.780967	0.747425	0.632878	0.848704	0.80107	0.788218	0.80107	0.833161	0.83702
3730543	SPBC13G1.01c,nam9	0.963707	0.752623	0.660898	1.09936	0.858565	0.842842	1.19472	0.915945	0.943874
3732441	SPBC13G1.02	0.83712	0.800224	0.822356	0.856942	0.820617	0.781909	0.817579	0.844192	0.822117
3.73354e+06	SPBC13G1.03c,pex14	0.903335	0.874583	0.917004	0.939523	0.790041	0.791869	0.838956	0.868541	0.831238
3.73506e+06	SPBC13G1.04c	0.948246	0.90125	0.873573	0.866537	0.802923	0.80478	0.766664	0.858565	0.852635
3738370	SPBC13G1.05	0.941696	0.835088	0.949342	0.878633	0.788218	0.854607	0.833161	0.918064	0.920188
3739144	SPBC13G1.06c	0.909618	0.890899	0.776469	0.713672	0.73884	0.700602	0.858565	0.825496	0.770215
3740031	SPBC13G1.07	0.819794	0.838956	0.759173	0.946058	0.876606	0.876606	0.918064	0.890899	0.90125
3741315	ash2,SPBC13G1.08c	0.911722	0.882703	0.671286	0.897095	0.816014	0.737135	0.868541	0.806642	0.721965
3743433	SPBC13G1.15c	0.968171	0.92445	1.05519	0.82169	0.886791	0.844791	0.761368	0.856584	N/A
3.74478e+06	SPBC13G1.09	1.09936	0.913831	1.09429	0.897095	0.911722	0.846745	0.795536	0.880666	0.920188
3.74649e+06	SPBC13G1.10c	0.920188	0.866537	0.816486	1.0163	0.833161	0.840896	0.981686	0.907519	0.860551
3.75236e+06	ykt6,SPBC13G1.11	0.986233	0.876606	0.950989	0.788218	0.754364	0.799221	0.740549	0.777366	0.827406
3.75484e+06	did2,SPBC13G1.12	0.952638	0.884745	0.825019	0.856584	0.838956	0.791869	0.83702	0.852635	0.844791
3756761	tfb2,SPBC13G1.13,SPBC31F10.01	0.884745	0.831238	0.836536	0.850667	0.780967	0.750886	1.00463	0.868541	0.838956
3.75793e+06	SPBC31F10.02	0.888843	0.880666	0.678302	0.825496	0.700602	0.644685	N/A	0.80478	N/A
3.75871e+06	SPBC31F10.03	1.03766	0.905425	0.809442	0.93088	0.858565	0.782773	0.97942	0.918064	0.854607
3759983	srb4,SPBC31F10.04c	0.799221	0.679871	0.64842	0.886791	0.848704	0.80478	0.846745	0.926588	0.888843
3762072	SPBC31F10.05	0.954842	0.82932	0.933033	0.862542	0.838956	0.83702	0.93088	0.946058	0.948246
3.76311e+06	sar1,SPBC31F10.06c	0.852635	0.874583	0.632878	0.935191	0.840896	0.790041	1.06683	0.928731	0.935191
3765503	SPBC31F10.07	0.874583	0.895025	0.785945	0.862542	0.808508	0.790041	0.935191	0.888843	0.903335
3766887	mde2,SPBC31F10.08	0.968171	0.76313	0.90125	0.935191	0.790041	0.761368	0.82932	0.899171	0.854607
3.76781e+06	nut2,med10,SPBC31F10.09c	0.968171	0.780967	0.753929	0.737135	0.764895	0.780967	0.817902	0.802923	0.835088
3769542	SPBC31F10.10c	0.913831	0.850667	0.646176	0.842842	0.730353	0.733736	0.922316	0.846745	0.882703
3.77341e+06	cwf4,syf3,SPBC31F10.11c	0.97942	0.825496	0.820742	0.95705	0.80478	0.702222	0.819794	0.80478	0.777366
3.77554e+06	SPBC31F10.12	0.878633	0.876606	0.870551	0.90125	0.80478	0.82932	0.886791	0.858565	0.878633
3776715	hip1,SPBC31F10.13c	1.07674	0.983957	1.14671	1.01396	0.895025	0.888843	0.990801	0.897095	0.937354
3.77998e+06	SPBC31F10.14c	0.920188	0.858565	0.662044	0.886791	0.870551	0.793701	1.04006	0.890899	0.850667
3.78614e+06	atp15,SPBC31F10.15c	1.01396	0.882703	0.928195	0.793701	0.775572	0.812252	0.775572	0.823591	0.782773
3789290	SPBC31F10.16	0.907519	0.868541	0.660898	0.844791	0.816014	0.764895	0.872564	0.874583	0.842842
3790304	SPBC31F10.17c	0.961483	0.83702	0.61132	0.920188	0.840896	0.782773	0.983957	0.846745	0.797377
3.79171e+06	vps13a,SPBC31F10.18c,SPBC21C3.01c,vps1301	N/A	0.749154	0.812252	0.810378	0.848704	0.80107	0.806642	0.874583	0.842842
3.80198e+06	SPBC21C3.02c	0.876606	0.764895	0.761808	1.02574	0.939523	0.833161	1	0.918064	0.895025
3.80546e+06	SPBC21C3.03	0.95705	0.819794	0.835088	0.852635	0.728668	0.716978	N/A	0.895025	0.797377
3.80654e+06	SPBC21C3.04c	0.990801	0.915945	0.994815	0.83702	0.82932	0.827406	0.82932	0.862542	0.833161
3.80834e+06	sap62,SPBC21C3.05	0.954842	0.799221	0.913831	0.897095	0.819794	0.838956	0.840896	0.876606	0.860551
3.80908e+06	SPBC21C3.06	1.00463	0.950439	1.18715	0.766664	0.842842	0.73884	0.747425	0.80107	0.903335
3.81003e+06	SPBC21C3.07c	0.922316	0.937354	0.846745	0.876606	0.82169	0.819794	0.890899	0.880666	0.854607
3.81173e+06	SPBC21C3.08c	0.791869	0.788218	0.626332	1.0163	0.868541	0.827406	0.986233	0.952638	0.939523
3813507	SPBC21C3.09c	0.872564	0.754364	0.664343	0.903335	0.814131	0.764895	0.886791	0.961483	0.93088
3814460	SPBC21C3.10c	0.856584	0.838956	0.765779	0.732043	0.737135	0.609909	0.928731	0.835088	0.786399
3818332	SPBC21C3.11	0.810378	0.726986	0.702222	0.749154	0.747425	0.747425	0.876606	0.831238	0.862542
3819004	SPBC21C3.12c	0.835088	0.888843	0.970971	0.850667	0.799221	0.797377	0.981686	0.92445	0.918064
3.82051e+06	rps1901,rps19-1,SPBC21C3.13	N/A	0.703847	0.535887	0.797377	0.743979	0.690956	0.965936	0.880666	0.833161
3821857	SPBC21C3.14c	1.00696	0.911722	0.964264	0.890899	0.880666	0.860551	0.868541	0.939523	0.948246
3824843	SPBC21C3.15c	0.862542	0.842842	0.681838	0.808508	0.76313	0.840896	0.993092	0.876606	0.878633
3.82657e+06	spt4,SPBC21C3.16c	0.82932	0.835088	N/A	0.817902	0.756109	0.766664	0.83702	0.795536	0.819794
3827648	SPBC21C3.17c	0.848704	0.903335	0.91067	0.856584	0.802923	0.80107	0.920188	0.868541	0.856584
3.82959e+06	spo4,SPBC21C3.18	0.897095	0.831238	0.737135	0.82169	0.735433	0.695762	0.80107	0.846745	0.823591
3.8321e+06	SPBC21C3.19	N/A	N/A	N/A	0.82169	0.819794	0.743979	1.03766	0.779165	0.764895
3.83355e+06	git1,SPBC21C3.20c	0.926588	0.799221	0.746131	0.782773	0.768438	0.771997	0.961483	0.905425	0.80107
3837977	SPBPJ758.01,SPBC23E6.01c	0.806642	0.752623	0.701007	0.842842	0.799221	0.750886	0.89296	0.899171	0.920188
3.8443e+06	SPBC23E6.02	0.880666	0.848704	0.870551	0.854607	0.757858	0.757858	0.838956	0.880666	0.856584
3.84495e+06	SPBC23E6.03c	0.878633	0.806642	0.680657	0.844791	0.866537	0.840896	0.909618	0.82932	0.840896
3846663	SPBC23E6.04c	1.00231	0.848704	0.855595	0.99539	0.897095	0.876606	0.911722	1.00463	1.00928
3.85277e+06	SPBC23E6.05	0.899171	0.703847	0.783226	1.06437	0.870551	0.819794	1.09936	0.913831	0.937354
3853776	SPBC23E6.06c	0.933033	0.817902	0.761808	0.918064	0.780967	0.806642	0.907519	0.82932	0.890899
3855114	rfc1,SPBC23E6.07c	1.00696	0.886791	0.923382	0.856584	0.749154	0.799221	0.920188	0.838956	0.870551
3859611	sat1,SPBC23E6.08	1.00231	0.866537	0.672451	1.03526	0.819794	0.609909	0.878633	0.6846	0.80107
3.86843e+06	SPBC23E6.09	0.897095	0.810378	0.788673	1.01396	0.874583	0.918064	0.993092	0.937354	0.961483
3.86964e+06	SPBC23E6.10c	0.950439	0.939523	0.76313	0.933033	0.880666	0.782773	0.860551	0.874583	0.918064
3872562	SPBC23E6.11,SPBC211.01,rsm10	1.30134	1.50873	N/A	N/A	1.3566	N/A	1.11987	1.26576	1.2283
3.87342e+06	cwf3,syf1,SPBC211.02c	0.899171	0.819794	0.759173	0.913831	0.846745	0.819794	0.808508	0.819794	0.872564
3.87759e+06	SPBC211.03c	0.860551	0.782773	0.833642	0.858565	0.799221	0.812252	0.749154	0.858565	0.773782
3882698	mcm6,mis5,SPBC211.04c	0.909618	0.793701	0.712025	0.842842	0.784584	0.80107	0.844791	0.810378	0.842842
3.88526e+06	SPBC211.05	0.946058	0.848704	0.768438	0.943874	0.840896	0.817902	0.842842	0.833161	0.926588
3.88725e+06	gfh1,SPBC211.06	0.874583	0.997692	1.07923	1.04006	0.948246	1.05214	0.990801	0.997692	1.01396
3888040	ubc8,SPBC211.07c	1.03288	0.972655	0.952638	0.854607	0.835088	0.740549	0.723635	0.788218	0.76313
3.88958e+06	SPBC211.08c	0.890899	0.874583	0.858565	0.831238	0.707107	0.791869	0.76313	0.835088	0.812252
3893359	ptr3,uba1,SPBC211.09,SPBC1604.21c	N/A	N/A	N/A	0.915945	0.878633	0.833161	0.880666	0.838956	0.817902
3.89641e+06	tea2,klp4,SPBC1604.20c	0.937354	0.775572	0.833642	1.00928	0.880666	0.854607	0.950439	0.89296	0.918064
3.8987e+06	SPBC1604.19c	0.860551	0.878633	0.678302	0.791869	0.788218	0.788218	0.779165	0.864537	0.844791
3901008	SPBC1604.18c	0.890899	0.775572	0.87206	0.918064	0.850667	0.814131	0.854607	0.870551	0.823591
3902654	SPBC1604.17c	0.913831	0.895025	0.893475	0.897095	0.844791	0.835088	0.759611	0.814131	0.810378
3.90378e+06	SPBC1604.16c	0.97942	0.806642	0.714497	0.895025	0.840896	0.780967	0.884745	0.831238	0.761368
3904724	gpi16,SPBC1604.15	0.82932	0.764895	0.673617	0.756109	0.764895	0.73884	0.842842	0.810378	0.754364
3908473	shk1,pak1,orb2,SPBC1604.14c	0.913831	0.888843	0.694959	0.880666	0.764895	0.759611	0.895025	0.827406	0.790041
3910113	SPBC1604.13c,mrpl32	0.965936	0.911722	0.812252	0.802923	0.786399	0.768438	0.784584	0.786399	0.768438
3.91109e+06	SPBC1604.12	0.97942	0.933033	0.86304	0.835088	0.7457	0.752623	0.939523	0.868541	0.831238
3.91408e+06	atp17,SPBC1604.11	0.97041	0.907519	0.784584	0.754364	0.742262	0.76313	0.868541	0.840896	0.835088
3.91513e+06	srb7,med21,SPBC1604.10	0.823591	0.788218	0.896577	1.04972	0.860551	0.819794	0.981686	0.939523	0.954842
3.91704e+06	SPBC1604.09c	1.03766	1.08172	1.44143	0.80478	0.740549	0.80478	0.872564	0.860551	0.827406
3919603	imp1,SPBC1604.08c	0.946058	0.870551	0.881175	0.926588	0.808508	0.793701	0.886791	0.882703	0.844791
3.92094e+06	atp4,SPBC1604.07	0.797377	0.784584	0.680657	0.882703	0.80478	0.735433	0.920188	0.831238	0.814131
3.92299e+06	SPBC1604.06c	0.854607	0.812252	0.70344	0.926588	0.835088	0.759611	0.997692	0.911722	0.926588
3.9243e+06	pgi1,SPBC1604.05	N/A	N/A	0.815072	1.01866	0.943874	0.831238	1.10957	1.02811	1
3926539	SPBC1604.04	0.990801	0.899171	0.835088	0.852635	0.819794	0.732043	0.872564	0.882703	0.870551
3.92931e+06	SPBC1604.03c	0.7457	0.695762	0.714497	1.02101	0.850667	0.862542	1.05458	0.97716	0.963707
3.93174e+06	SPBC1604.02c	0.790041	0.773782	0.86304	0.895025	0.831238	0.80107	0.974905	0.946058	0.937354
3.9329e+06	SPBC1604.01,SPBC1677.01c	0.742262	0.732043	0.61664	1.03766	0.80107	0.831238	1.27751	0.97041	0.97716
3.93704e+06	dpm3,SPBC1677.02	0.846745	0.943874	0.915416	0.782773	0.740549	0.7457	1.15669	0.933033	0.911722
3938126	SPBC1677.03c	0.882703	0.846745	0.747425	0.895025	0.82169	0.737135	1.03049	0.950439	0.909618
3.94282e+06	thi2,nmt2,SPBC26H8.01	0.712025	0.625609	0.675955	0.868541	0.764895	0.775572	0.97716	0.92445	0.935191
3944564	sec9,SPBC26H8.02c	0.82932	0.730353	0.890384	0.897095	0.831238	0.773782	1.02574	0.911722	0.922316
3.9502e+06	cho2,SPBC26H8.03	0.986233	0.880666	1.0087	1.0163	0.850667	0.862542	0.926588	0.968171	0.941696
3951285	SPBC26H8.04c	0.959264	0.907519	0.837987	0.880666	0.907519	0.80478	0.935191	0.870551	0.926588
3.95677e+06	SPBC26H8.05c	0.872564	0.840896	0.870551	0.935191	0.814131	0.806642	1.07923	0.954842	0.850667
3.95981e+06	grx4,SPBC26H8.06	0.903335	0.833161	0.585402	0.90125	0.882703	0.786399	0.937354	0.802923	0.799221
3.96072e+06	snRNA	0.89296	0.913831	1.03168	0.761368	0.779165	0.806642	0.909618	0.831238	0.850667
3962738	SPBC26H8.13c	0.854607	0.817902	0.989657	0.915945	0.868541	0.89296	0.890899	0.948246	0.884745
3963911	cox17,SPBC26H8.14c	0.928731	0.773782	0.843816	0.823591	0.825496	0.817902	0.862542	0.899171	0.918064
3966820	nda3,ben1,alp12,SPBC26H8.07c	0.928731	0.882703	0.775125	0.922316	0.819794	0.764895	1.06191	0.83702	0.842842
3968891	SPBC26H8.08c	0.909618	0.888843	0.843816	0.965936	0.886791	0.833161	0.89296	0.884745	0.806642
3970762	SPBC26H8.09c	0.864537	0.844791	0.896577	0.974905	0.833161	0.886791	0.876606	0.886791	0.862542
3975259	dis3,SPBC26H8.10	1.03288	0.943874	1.23756	0.981686	0.899171	0.918064	0.939523	0.97041	0.92445
3.97638e+06	SPBC26H8.11c	0.911722	0.935191	0.822165	1.05702	0.842842	0.752623	0.983957	0.866537	0.806642
3979528	SPBC26H8.12	0.913831	0.884745	0.798298	0.899171	0.876606	0.779165	0.988514	0.827406	0.773782
3982378	SPNCRNA.111	0.965936	0.988514	N/A	0.909618	0.897095	0.764895	1.09429	0.850667	0.97942
3.9883e+06	ste11,aff1,stex,SPBC32C12.02	0.939523	0.814131	0.82932	0.831238	0.743979	0.817902	0.793701	0.866537	0.884745
3.99009e+06	ppk25,SPBC32C12.03c	0.935191	0.920188	0.812252	0.97716	0.831238	0.825496	0.864537	0.905425	0.82932
3.99288e+06	SPBC3B9.01	0.952638	0.876606	0.967612	0.965936	0.92445	0.860551	0.93088	0.965936	1.0163
3993983	cwf28,SPBC3B9.02c	0.827406	0.823591	0.860055	0.933033	0.895025	0.82932	1.01866	0.90125	0.882703
3996334	SPBC3B9.03	0.850667	0.808508	0.794159	0.819794	0.737135	0.759611	0.842842	0.858565	0.764895
3.99781e+06	SPBC3B9.04	0.846745	0.874583	0.794159	0.972655	0.846745	0.890899	0.856584	0.986233	0.907519
3998795	dcp1,SPBC3B9.21	0.835088	0.721965	0.732043	0.848704	0.82169	0.80478	0.850667	0.82169	0.868541
3999880	SPBC3B9.05	0.981686	0.816014	0.957603	1.03526	0.935191	0.95705	0.882703	0.983957	0.915945
4.00089e+06	SPBC3B9.06c,apg3	1.02337	0.943874	0.808041	0.95705	0.907519	0.816014	0.926588	0.876606	0.838956
4.00264e+06	rpa43,rpa21,SPBC3B9.07c	0.928731	0.870551	0.830758	0.922316	0.882703	0.82932	0.897095	0.868541	0.952638
4.00394e+06	SPBC3B9.08c	1.01162	0.95705	0.813661	0.89296	0.864537	0.819794	0.926588	0.831238	0.740549
4.00591e+06	SPBC3B9.09	0.93088	0.952638	1.0924	0.83702	0.816014	0.852635	0.827406	0.848704	0.812252
4.00741e+06	vti1,SPBC3B9.10	0.909618	0.856584	0.91067	0.790041	0.810378	0.842842	0.846745	0.92445	0.848704
4009270	ctf1,SPBC3B9.11c	0.779165	0.791869	0.701007	0.937354	0.838956	0.827406	0.915945	0.844791	0.827406
4010275	SPBC3B9.12	0.928731	0.928731	0.942785	1	0.838956	0.866537	0.882703	0.907519	0.840896
4010854	rpp102,rpp1-2,SPBC3B9.13c	0.92445	0.939523	0.858565	0.7457	0.780967	0.726986	0.63728	0.797377	0.761368
4.01228e+06	SPBC3B9.14c,mrpl3	0.890899	0.790041	0.843816	0.920188	0.852635	0.819794	0.90125	0.897095	0.793701
4013824	SPBC3B9.15c,scp1	0.965936	0.928731	0.890384	0.764895	0.749154	0.759611	0.831238	0.846745	0.786399
4017605	nup120,SPBC3B9.16c	0.986233	0.89296	0.893475	0.823591	0.768438	0.83702	0.82932	0.890899	0.827406
4022330	isa2,SPBC3B9.17	0.95705	0.93088	0.895025	0.797377	0.756109	0.726986	0.952638	0.842842	0.799221
4.02317e+06	vma7,SPBC3B9.18c	0.82932	0.797377	0.768438	0.750886	0.757858	0.82932	0.80107	0.833161	0.814131
4024663	SPBC3B9.19,mge1	0.986233	0.868541	0.912249	0.880666	0.82932	0.82932	0.842842	0.928731	0.933033
4028288	SPBC3B9.20,SPBC215.01	0.872564	0.915945	0.842355	0.907519	0.846745	0.895025	0.937354	0.946058	0.97041
4029530	bob1,SPBC215.02	0.874583	0.890899	1.22052	0.954842	0.872564	0.913831	0.92445	0.961483	0.897095
4.03044e+06	csn1,SPBC215.03c	0.937354	0.915945	1.05154	0.95705	0.797377	0.816014	0.814131	0.97716	0.888843
4032506	git11,SPBC215.04	0.866537	0.874583	0.90125	0.899171	0.806642	0.854607	1.01162	0.886791	0.907519
4.0402e+06	SPBC215.06c	0.928731	0.850667	0.820742	0.850667	0.833161	0.793701	0.860551	0.823591	0.840896
4.04179e+06	SPBC215.07c	0.954842	0.705475	0.860055	0.97041	0.864537	0.831238	0.911722	0.878633	0.880666
4.04393e+06	arg4,SPBC215.08c	0.827406	0.793701	0.730775	0.928731	0.80107	0.780967	0.92445	0.80478	0.770215
4.04827e+06	SPBC215.09c,erg10	0.868541	0.860551	N/A	0.935191	1.00928	0.97942	1.02811	1.03288	1.04972
4.05143e+06	SPBC215.10	0.97942	0.948246	0.918594	1.04488	0.90125	0.886791	0.819794	0.922316	0.886791
4052684	SPBC215.11c	0.974905	0.950439	1.01924	0.983957	0.92445	0.838956	0.850667	0.858565	0.866537
4056895	cwf10,spef2,snu114,SPBC215.12	1.15669	N/A	N/A	0.840896	0.786399	0.737135	0.850667	0.76313	0.812252
4059186	SPBC215.13	0.90125	0.866537	0.986233	0.860551	0.864537	0.638754	0.840896	0.846745	0.842842
4060560	vps20,SPBC215.14c	0.897095	0.93088	0.813661	1.00696	0.950439	0.842842	0.915945	0.868541	0.864537
4.0624e+06	sec13,SPBC215.15	1.10445	1.03288	0.924984	0.968171	0.868541	0.788218	0.808508	0.793701	0.786399
4063805	SPBC215.16c,SPBC1347.01c	N/A	N/A	N/A	N/A	N/A	N/A	N/A	N/A	N/A
4067017	fkbp39,SPBC1347.02	1.02337	0.884745	0.796916	0.913831	0.864537	0.752623	0.842842	0.874583	0.911722
4068702	meu14,SPBC1347.03	1.06683	0.939523	1.06437	0.950439	0.890899	0.926588	0.76313	0.928731	0.888843
4.07056e+06	SPBC1347.04,tim54	0.954842	0.890899	0.879649	0.968171	0.97041	0.866537	0.983957	0.899171	0.90125
4.07156e+06	SPBC1347.05c	0.993092	0.886791	0.798298	0.990801	0.928731	0.83702	0.954842	0.856584	0.862542
4073859	cki1,SPBC1347.06c	1.2086	1.06437	0.974342	1.03766	0.897095	0.854607	0.878633	0.83702	0.835088
4.07628e+06	SPBC1347.07,rex2	0.911722	0.90125	0.732043	0.939523	0.915945	0.911722	0.888843	0.895025	0.844791
4077080	SPBC1347.08c	1.1434	1.07674	1.17895	1.07923	1.01162	1.00463	0.872564	0.97041	0.933033
4.0798e+06	SPBC1347.09	0.937354	0.884745	0.923382	0.82932	0.844791	0.802923	0.757858	0.777366	0.697372
4082510	cdc23,mcm10,SPBC1347.10	0.901316	0.764198	0.705717	1.03225	0.977729	0.855254	0.976469	0.826039	0.852415
4.08418e+06	SPBC1347.11	N/A	N/A	N/A	0.954842	0.933033	0.866537	0.937354	0.808508	0.858565
4.08663e+06	SPBC1347.12	1.01162	0.868541	0.893475	0.950439	0.882703	0.874583	0.878633	0.935191	0.918064
4.08755e+06	SPBC1347.13c	0.708742	0.83702	0.775125	1.04972	0.915945	0.868541	N/A	0.860551	0.876606
4.08906e+06	SPBC56F2.12,ilv5	1.01396	0.952638	0.852635	1.03049	0.968171	0.850667	0.959264	0.850667	0.950439
4.09162e+06	met6,SPBC56F2.11	0.866537	0.835088	0.723217	0.848704	0.790041	0.732043	0.810378	0.812252	0.814131
4.09479e+06	alg5,SPBC56F2.10c	0.935191	1.03526	0.947698	0.817902	0.819794	0.856584	0.872564	0.928731	0.83702
4097136	arg5,SPBC56F2.09c	0.911722	0.876606	0.934651	0.986233	0.926588	0.882703	1.00928	0.93088	0.933033
4.10009e+06	SPBC56F2.08c	0.915945	0.831238	0.835088	0.97716	0.854607	0.825496	1.00696	0.874583	0.840896
4.10442e+06	SPBC56F2.07c	N/A	0.905425	0.813661	0.943874	0.905425	0.844791	1.10445	0.983957	0.97716
4106637	SPBC56F2.06	0.89296	0.83702	0.833642	0.935191	0.870551	0.882703	1.10701	1.01162	1.0163
4114059	SPBC56F2.05c	1.03049	0.939523	0.76313	0.972655	1.05458	0.968171	1.12246	1.05458	1.1487
4115308	SPBC56F2.04	1.00463	0.920188	0.959264	1.05702	0.968171	0.872564	1.04729	0.97716	0.981686
4.12361e+06	SPBC56F2.03	0.986233	0.95705	0.757858	1.00231	0.943874	0.935191	1.17555	1.02337	N/A
4.12523e+06	rpl1901,rpl19-1,SPBC56F2.02	1.19472	1.00463	0.895025	1.17283	1.05946	1.04972	1.04972	1.08423	1.10701
4126446	pof12,SPBC56F2.01	1.05702	0.988514	0.895025	1.03049	0.943874	0.943874	1.11471	1.11471	1.14076
4.12885e+06	SPBC1861.01c,SPBC56F2.13,cnp3	0.922316	0.740549	0.937896	0.990801	0.874583	0.884745	1.0163	1.04006	1.02574
4134668	abp2,SPBC1861.02	1.06437	0.93088	0.788673	1.00463	0.884745	0.846745	1.1434	0.997692	0.954842
4.13681e+06	mak10,SPBC1861.03	1.12246	1.09429	1.03526	1.04488	0.93088	0.95705	1.21982	1.06683	0.988514
4.13829e+06	SPBC1861.04c	0.988514	0.928731	0.732043	0.866537	0.854607	0.802923	1.05214	0.97716	0.897095
4.14411e+06	SPBC1861.05	0.899171	0.880666	0.721965	0.858565	0.80107	0.842842	0.990801	0.952638	0.886791
4.1451e+06	SPBC1861.06c	1.0693	0.950439	0.887304	0.974905	0.899171	0.981686	1.18099	0.959264	0.997692
4146706	SPBC1861.07	0.946058	0.990801	0.918594	1.07923	0.888843	N/A	1.28639	1.02574	0.888843
4147407	SPBC1861.08c	1.02811	0.872564	0.920188	1.00463	0.911722	0.988514	1.10445	1.03766	1.00463
4.15081e+06	ppk22,SPBC1861.09	1.00463	0.870551	0.959264	0.968171	0.83702	0.856584	0.946058	0.868541	0.89296
4.15201e+06	SPBC1861.10,SPBC14F5.01	0.961483	0.97942	0.898132	N/A	0.895025	0.918064	0.97942	0.948246	0.943874
4154570	SPBC14F5.02	1.00231	0.903335	0.833642	0.97716	0.888843	0.862542	0.968171	0.941696	0.888843
4.15587e+06	kap123,SPBC14F5.03c	0.97716	0.983957	0.864537	1.27751	0.943874	0.920188	1.20303	0.97041	0.946058
4160300	pgk1,SPBC14F5.04c	0.926588	0.954842	0.835088	1.09177	1.09177	0.97942	1.07923	1.05946	1.29834
4.16458e+06	sam1,SPBC14F5.05c	0.895025	0.780967	0.485485	0.850667	0.723635	0.713672	0.959264	0.784584	0.743979
4.16832e+06	SPBC14F5.06	0.990801	0.922316	0.737135	1.08673	1.02337	1.03526	1.05214	0.993092	0.97942
4.17273e+06	SPBC14F5.07	1.0163	1.17013	N/A	0.997692	1.05458	0.954842	1.0163	0.959264	0.968171
4.17537e+06	med7,SPBC14F5.08	0.941696	0.948246	0.825019	0.941696	0.866537	0.862542	1.00928	0.899171	0.895025
4.17603e+06	ade8,SPBC14F5.09c	N/A	N/A	N/A	1.02337	0.886791	0.864537	0.840896	0.878633	0.905425
4178478	SPBC14F5.10c	1.00928	0.959264	0.91067	0.993092	0.860551	0.922316	0.968171	0.928731	0.864537
4180904	SPBC14F5.11c	0.941696	0.876606	0.734584	0.920188	0.833161	0.82169	0.827406	0.899171	0.880666
4.18321e+06	cbh2,SPBC14F5.12c	1.03766	0.882703	0.875088	0.862542	0.95705	0.862542	0.806642	0.918064	0.866537
4.18494e+06	SPBC14F5.13c	0.961483	0.952638	0.76977	0.890899	0.819794	0.812252	N/A	0.83702	0.80107
4.18762e+06	SPBC3F6.01c	0.961483	0.939523	0.761808	0.872564	0.816014	0.823591	0.981686	0.882703	0.903335
4.18978e+06	SPBC3F6.02c	0.961483	0.920188	0.860055	1.02574	0.886791	1.01396	0.961483	0.935191	0.97041
4.19263e+06	trr1,caf4,SPBC3F6.03	0.905425	0.764895	0.764453	0.911722	0.854607	0.754364	0.948246	0.872564	0.97716
4193883	SPBC3F6.04c	1.09682	0.907519	1.19748	0.950439	0.888843	0.905425	0.90125	0.993092	1.01162
4.20108e+06	rga1,SPBC3F6.05	0.997692	0.988514	0.806642	1.10191	1.01866	0.997692	1.217	1.0693	1.07425
4202862	alg6,SPBC3F6.06c,SPBC342.01c	0.913831	0.882703	0.957603	0.870551	0.911722	0.899171	0.915945	0.95705	1.00231
4206972	SPBC342.02	N/A	0.99539	0.808041	0.946058	0.870551	0.793701	1.13813	0.988514	N/A
4208871	SPBC342.03	1.13027	1.08172	N/A	1.15669	1.01396	0.99539	1.16743	1.01866	1.03766
4.21076e+06	SPBC342.04	0.819794	0.737135	0.737135	0.943874	0.823591	0.83702	N/A	0.961483	0.968171
4214696	crb2,SPBC342.05	0.899171	0.842842	0.993092	0.756109	0.795536	0.735433	0.856584	0.890899	0.926588
4.21572e+06	SPBC342.06c	0.950439	0.89296	0.928195	0.95705	0.852635	0.920188	0.97041	0.935191	0.993092
4217361	rpn12,mts3,SPBC342.07,SPBC16G5.01	0.97942	N/A	N/A	0.99539	0.939523	0.911722	1.02811	1.04488	0.983957
4.21836e+06	SPBC16G5.02c	0.97942	0.933033	0.765779	1.0163	0.886791	0.868541	0.897095	0.868541	0.866537
4.22086e+06	SPBC16G5.03	0.986233	1.08423	1.24617	0.959264	0.92445	1.02337	0.990801	1.03526	0.950439
4.222e+06	SPBC16G5.04,mrpl23	1.18099	0.993092	1.07549	0.850667	0.770215	0.716978	0.854607	0.790041	0.721965
4.22317e+06	SPBC16G5.05c	0.986233	0.890899	0.739694	0.97942	0.844791	0.786399	0.886791	0.874583	0.89296
4.22532e+06	SPBC16G5.06	0.981686	0.897095	0.909093	0.920188	0.876606	0.82932	0.880666	0.878633	0.946058
4.22657e+06	SPBC16G5.07c	0.838956	0.886791	0.890384	0.959264	0.812252	0.810378	0.926588	0.952638	0.952638
4229598	trp4,SPBC16G5.08	0.95705	0.862542	0.873573	0.90125	0.880666	0.854607	0.933033	0.899171	0.950439
4.232e+06	SPBC16G5.09	1.05702	0.895025	0.991373	0.946058	0.939523	0.838956	0.974905	0.90125	0.939523
4.23442e+06	SPBC16G5.10	0.82932	0.83702	0.71326	0.823591	0.759611	0.827406	1.03526	0.888843	0.915945
4.23526e+06	bag101,bag1-a,bag1,SPBC16G5.11c	0.90125	0.858565	0.89969	0.981686	0.922316	0.897095	1.0693	0.965936	0.92445
4236266	top3,SPBC16G5.12c	1.04729	0.814131	0.690159	1.02811	0.860551	0.808508	1	0.903335	0.850667
4239214	SPBC16G5.13	0.89296	0.856584	0.842355	0.907519	0.816014	0.764895	0.922316	0.911722	0.860551
4240448	rps3,SPBC16G5.14c	0.933033	0.878633	0.625248	1.01396	0.911722	0.749154	0.89296	0.860551	0.856584
4.24272e+06	fkh2,SPBC16G5.15c	1.12766	0.97942	0.780516	0.997692	0.835088	0.775572	0.954842	0.918064	0.909618
4248142	SPBC16G5.16	0.968279	0.874133	0.791483	0.963911	0.79778	0.796437	0.893047	0.851466	0.827769
4250872	SPBC16G5.17	0.872564	0.840896	0.76313	0.974905	0.831238	0.817902	0.884745	0.897095	0.882703
4.25269e+06	erg24,SPBC16G5.18	0.897095	0.99539	1.33793	0.950439	0.860551	0.808508	0.954842	0.82932	0.808508
4253888	SPBC16G5.19	0.95705	0.897095	0.891929	0.790041	0.752623	0.749154	0.846745	0.82169	0.786399
4.25566e+06	SPBC1652.01	1.05214	0.935191	0.957603	0.897095	0.886791	0.810378	0.812252	0.884745	0.943874
4259632	aap1,SPBC16A3.20c,SPBC1652.02	0.878633	0.864537	0.655197	0.903335	0.844791	0.726986	0.878633	0.819794	0.840896
4262426	SPBC16A3.19	0.997692	0.888843	1.00521	1.02337	0.95705	0.862542	0.952638	0.959264	0.961483
4.26462e+06	SPBC16A3.18	1.0163	0.948246	0.726986	0.920188	0.833161	0.808508	0.850667	0.823591	0.795536
4.26866e+06	SPBC16A3.17c	1.07923	1.05458	0.82932	1.08172	0.943874	0.968171	1.06437	0.95705	0.981686
4.26975e+06	SPBC16A3.16	1.02101	0.943874	0.815072	0.878633	0.888843	0.795536	0.878633	0.825496	0.777366
4271691	nda2,SPBC16A3.15c	1.03526	0.928731	0.726986	1.09177	0.880666	0.82932	1.04488	0.884745	0.913831
4.27325e+06	SPBC16A3.14	0.812252	0.761368	0.830758	0.864537	0.838956	0.874583	0.884745	0.922316	0.886791
4.27466e+06	meu7,SPBC16A3.13	1.13813	0.918064	1.02101	0.911722	0.946058	0.808508	0.833161	0.882703	0.842842
4.27821e+06	SPBC16A3.12c	0.993092	1.03049	1.02101	0.870551	0.793701	0.823591	0.907519	0.868541	0.89296
4279037	eso1,SPBC16A3.11	0.922316	0.928731	0.791412	0.935191	0.90125	0.838956	0.858565	0.82932	0.860551
4282276	SPBC16A3.10	0.990801	0.866537	0.787308	0.90125	0.872564	0.790041	0.90125	0.850667	0.835088
4284955	ufd1,SPBC16A3.09c	0.935191	1.01162	0.670124	0.913831	0.791869	0.810378	0.876606	0.886791	0.848704
4.28657e+06	SPBC16A3.08c	1.08673	0.95705	N/A	0.954842	0.852635	0.747425	0.922316	0.858565	0.856584
4.28845e+06	nrm1,SPBC16A3.07c	1.16473	1.04247	1.02811	0.941696	0.862542	0.810378	0.870551	0.90125	0.899171
4289532	SPBC16A3.06	0.997692	0.890899	0.91067	0.888843	0.850667	0.854607	0.933033	0.952638	0.862542
4291853	rae1,SPBC16A3.05c	0.814131	0.856584	0.723217	0.899171	0.795536	0.806642	1.01396	0.941696	0.880666
4293096	SPBC16A3.04,rsm25	0.856584	0.797377	0.68302	0.854607	0.840896	0.757858	0.880666	0.842842	0.90125
4297019	lyn1,SPBC16A3.03c	0.874583	0.80107	0.667806	0.882703	0.89296	0.768438	0.926588	0.862542	0.895025
4300004	SPBC16A3.02c	0.952638	0.868541	0.752623	0.97716	0.814131	0.703847	0.897095	0.833161	0.840896
4.30115e+06	spn3,SPBC16A3.01,SPBC543.01c	0.870551	0.777366	0.743549	0.903335	0.846745	0.786399	0.874583	0.868541	0.878633
4303569	SPBC543.02c	0.97716	0.814131	0.920188	0.939523	0.833161	0.816014	0.943874	0.933033	0.950439
4.30544e+06	pku80,SPBC543.03c	0.856584	0.82932	0.823591	1.02811	0.876606	0.850667	1.00696	0.915945	0.90125
4.30932e+06	SPBC543.04	0.948246	0.833161	0.70344	0.918064	0.844791	0.846745	0.922316	0.899171	0.840896
4310211	SPBC543.05c	0.888843	0.810378	0.80107	0.840896	0.816014	0.795536	0.777366	0.909618	0.937354
4.31251e+06	SPBC543.06c	1.0163	0.816014	0.91067	0.968171	0.882703	0.788218	0.797377	0.870551	0.941696
4315143	pek1,skh1,mkk1,SPBC543.07	N/A	0.848704	N/A	0.950439	0.848704	0.7457	0.882703	0.862542	0.854607
4316761	SPBC543.08	N/A	0.915945	0.796916	0.878633	0.775572	0.806642	0.882703	0.890899	0.899171
4.3199e+06	SPBC543.09	0.983957	0.90125	0.822165	0.710382	0.76313	0.707107	0.728668	0.854607	0.817902
4321065	SPBC543.10	0.93088	0.905425	0.780516	0.770215	0.723635	0.750886	0.82932	0.814131	0.83702
4322411	SPBC543.11c,SPBC16C6.01c	0.888843	0.92445	0.888843	0.860551	0.82169	0.817902	0.749154	0.870551	0.833161
4.32428e+06	vps1302,vps13b,SPBC16C6.02c	0.890899	0.791869	0.813661	0.93088	0.833161	0.880666	0.743979	0.950439	0.986233
4334730	SPBC16C6.03c	0.963707	0.856584	0.585402	1.05458	0.933033	0.842842	1.1355	0.907519	0.888843
4336693	SPBC16C6.04	0.95705	0.810378	0.860055	0.83702	0.764895	0.782773	0.848704	0.89296	0.870551
4.33779e+06	SPBC16C6.05	0.993092	0.833161	0.833642	0.866537	0.82169	0.779165	0.840896	0.866537	0.874583
4.34283e+06	pep1,vps10,SPBC16C6.06	1.20025	0.95705	0.949342	0.876606	0.82169	0.743979	0.915945	0.862542	0.838956
4344182	rpt1,SPBC16C6.07c	0.913831	0.895025	0.733312	1.0163	0.791869	0.80478	1.0163	0.90125	0.854607
4.34683e+06	qcr6,SPBC16C6.08c	0.954842	0.831238	0.746131	0.909618	0.816014	0.725309	0.80478	0.874583	0.89296
4.35014e+06	ogm4,SPBC16C6.09,oma4	0.983957	N/A	0.91067	0.950439	0.810378	0.780967	0.90125	0.895025	0.92445
4.35267e+06	chp2,SPBC16C6.10	0.911722	0.848704	0.933033	0.854607	0.82169	0.799221	0.913831	0.884745	0.856584
4353879	rpl3201,rpl32-1,SPBC16C6.11	0.926588	0.76313	0.628507	0.848704	0.816014	0.817902	0.907519	0.92445	0.907519
4.35485e+06	SPBC16C6.12c	0.943874	0.868541	0.924984	0.935191	0.860551	0.788218	0.93088	0.943874	0.965936
4356814	sec27,SPBC16C6.13c	0.795536	0.702222	0.712025	0.895025	0.806642	0.780967	0.880666	0.835088	0.866537
4.36076e+06	SPBC244.02c	0.922316	0.782773	0.947698	0.80478	0.795536	0.759611	0.757858	0.911722	0.926588
4364113	sid4,SPBC244.01c	0.89296	0.810378	0.724471	0.797377	0.795536	0.754364	0.838956	0.918064	0.858565
4365129	SPBC1539.01c	0.926588	0.831238	0.687771	0.939523	0.788218	0.799221	0.935191	0.981686	0.882703
4.36652e+06	SPBC1539.02	0.981686	1.0163	N/A	0.948246	0.92445	0.926588	0.888843	0.986233	0.974905
4.36774e+06	SPBC1539.03c	0.963707	0.911722	0.947698	0.943874	0.872564	0.823591	0.874583	0.941696	1.00696
4.37091e+06	SPBC1539.04	0.848704	0.749154	0.699793	0.852635	0.747425	0.756109	0.933033	0.92445	0.961483
4.37393e+06	SPBC1539.05	0.939523	0.795536	0.852635	0.848704	0.784584	0.757858	0.747425	0.93088	0.915945
4.37485e+06	SPBC1539.06	N/A	N/A	N/A	0.773782	0.742262	0.761368	0.82169	0.866537	0.802923
4.37606e+06	SPBC1539.07c	0.95705	0.797377	0.775125	0.888843	0.780967	0.773782	0.868541	0.897095	0.939523
4378342	SPBC1539.08	0.933033	0.810378	0.756546	0.864537	0.7457	0.754364	0.92445	0.888843	0.82932
4379486	trp1,SPBC1539.09c	0.990801	0.825496	0.732043	1.07923	0.905425	0.897095	1.07923	1.04247	1.0693
4382787	SPBC1539.10	0.997692	0.793701	0.864537	0.922316	0.788218	0.80478	0.886791	0.93088	0.928731
4.38376e+06	SPBC1539.11c,SPBC1289.01c,chr4,cfh3	1.01866	0.848704	0.584389	0.870551	0.810378	0.743979	0.981686	0.850667	0.905425
4.38688e+06	uap2,SPBC1289.02c	0.948246	0.838956	0.659754	0.909618	0.791869	0.749154	0.993092	0.909618	0.870551
4388493	spi1,SPBC1289.03c	N/A	0.850667	0.761808	0.952638	0.840896	0.80107	0.95705	0.97942	0.963707
4390574	pob1,SPBC1289.04c	0.981686	0.897095	0.732043	0.840896	0.862542	0.766664	0.866537	0.920188	0.868541
4394102	vma10,SPBC1289.05c	0.943874	0.725309	0.728247	1.15402	0.961483	0.939523	1.13027	1.00231	0.933033
4.39622e+06	SPBC1289.06c	0.928731	0.757858	0.855595	0.856584	0.884745	0.82932	1.00231	0.965936	0.997692
4.3982e+06	rpc40,SPBC1289.07c,rpa42	1.04488	0.926588	0.864537	0.895025	0.83702	0.799221	0.926588	1.01396	0.95705
4400332	SPBC1289.08	0.874583	0.90125	0.747425	1.14605	0.935191	0.933033	1.20025	1.11471	N/A
4401446	tim21,SPBC1289.09	1.17555	1.11214	1.20372	1.01162	0.950439	0.993092	1.1487	1.11987	1.09682
4402781	SPBC1289.10c	1.02811	0.968171	0.675955	0.913831	0.757858	0.752623	1.09429	0.95705	0.990801
4407307	spf38,SPBC1289.11,cwf17	0.812252	0.89296	0.737135	0.922316	0.83702	0.850667	1.03766	1.02101	0.968171
4.40864e+06	SPBC1289.12	0.97942	0.884745	0.799683	0.888843	0.770215	0.775572	0.97942	1.05214	1.0163
4.41038e+06	SPBC1289.13c	1.02101	0.848704	0.87206	0.939523	0.850667	0.872564	0.981686	1.04006	1.04729
4414698	SPBC1289.14,SPBC8E4.10c	0.913831	0.899171	0.957603	0.986233	0.864537	0.913831	1.16473	1.16743	1.14605
4.42014e+06	SPBC1289.17,Tf2-11,Tf2-11	0.910267	0.949352	1.27771	1.00297	0.995957	1.0524	0.741279	0.970443	0.988893
4426391	SPBC1289.15,SPBC8E4.07c	0.99539	0.795536	0.833642	0.827406	0.773782	0.750886	0.858565	1.0163	1.08423
4428637	SPBC1289.16c,SPBC8E4.06	0.97716	0.775572	0.694959	1.03049	0.870551	0.82932	1.25701	1.12506	1.05458
4.43306e+06	SPBC8E4.05c	1.09936	0.911722	0.830758	0.95705	0.80107	0.82932	1.09177	1.15402	0.99539
4434696	SPBC8E4.04	1.06683	0.840896	0.694959	1.03288	0.862542	0.806642	1.20581	1.08172	1.04972
4436556	SPBC8E4.03	1.10957	0.899171	0.937896	0.968171	0.874583	0.790041	1.33176	1.1487	1.15669
4441845	SPNCRNA.117	0.806642	0.905425	0.712025	0.773782	0.786399	0.780967	1.11987	0.968171	1.02811
4445121	SPBC8E4.02c	0.866537	0.911722	1.09429	0.922316	0.806642	0.768438	1.09177	1.10701	1.06191
4.44745e+06	SPBC8E4.01c,SPBP4G3.01	0.937919	0.864709	0.863517	1.00889	0.921253	0.874082	1.34923	1.14817	1.17983
4450243	pho1,SPBP4G3.02	0.905425	0.779165	0.748721	0.874583	0.864537	0.808508	1.12506	1.07674	1.11471
4455339	SPBP4G3.03	0.920188	0.784584	0.667806	1.05946	0.874583	0.886791	1.59475	1.26284	1.38831
4463205	SPBPB2B2.02	1.01866	0.981686	0.907519	1.21982	1.03288	1.0693	1.3692	1.21139	1.14605
4468941	SPBPB2B2.05	0.80478	0.759611	0.685391	0.903335	0.848704	0.905425	1.24258	1.2086	1.13288
4471462	SPBPB2B2.06c	0.988514	0.797377	0.870551	0.948246	0.842842	0.933033	1.31646	1.2283	1.22264
4476433	SPBPB2B2.07c	0.945519	0.92203	1.17844	1.27197	1.07954	1.36164	1.49145	1.63297	1.57566
4.47821e+06	SPBPB2B2.08	1.07177	0.92445	0.839441	1.02337	0.974905	0.911722	1.36604	1.20303	1.10957
4.48127e+06	SPBPB2B2.09c	0.97942	0.810378	0.94442	1.04247	0.888843	0.963707	1.28343	1.24545	1.15136
4.48467e+06	SPBPB2B2.10c	1.08673	1.00928	1.1487	1.04972	1.03049	1.02337	1.40444	1.30435	1.27456
4.48648e+06	SPBPB2B2.11	1.04729	0.986233	0.907519	0.990801	N/A	0.911722	1.39797	1.18646	1.10957
4487759	SPBPB2B2.12c	1.01866	0.858565	0.94442	1.07923	0.97716	1.04972	1.35035	1.28639	1.19472
4491538	SPBPB2B2.13	1.08423	0.89296	0.909093	1.03288	0.909618	1.03766	1.22264	1.25701	1.11214
4494769	SPBPB2B2.14c	1.0054	0.954246	1.18105	1.21751	1.07969	1.29441	1.44786	1.55755	1.4968
4.49848e+06	SPBPB2B2.15	1.17648	1.04332	1.24927	1.1334	1.1156	1.25488	1.3877	1.43165	1.34091
4.50019e+06	SPBPB2B2.16c	1.18616	1.08146	1.15041	1.13457	1.11529	1.25865	1.53567	1.53969	1.50253
4.50234e+06	SPAC977.03	1.26149	1.13296	1.09189	1.24173	1.29541	1.38833	N/A	1.70003	1.65145
4.50394e+06	SPBPB2B2.17c	1.2551	1.16928	N/A	1.23333	1.20232	1.41835	1.6239	1.68146	1.62367
4504984	SPBPB2B2.18	1.25701	1.19196	1.51047	1.17283	1.15936	N/A	1.36289	1.65864	1.61702
4.50612e+06	SPBPB2B2.19c	1.32493	1.18183	1.66805	1.13097	1.19914	1.38764	1.33608	1.70331	1.57611
4.50883e+06	SPBPB2B2.20c,SPBCPT2R1.01c	1.11376	1.07927	1.11584	1.08152	1.06805	1.13324	1.23399	1.30967	1.23415
4.51049e+06	SPBCPT2R1.02	1.10957	1.16473	1.3566	1.19748	1.23685	1.31039	N/A	1.30134	1.23971
4.51419e+06	SPBCPT2R1.03	1.28937	1.20303	1.68763	N/A	1.41095	1.70527	1.85318	1.4406	1.36604
4515939	SPBCPT2R1.04c	1.11376	1.07927	1.11584	1.08152	1.06805	1.13324	1.23399	1.30967	1.23415
4522014	SPBCPT2R1.06c	1.16743	1.09429	1.07923	N/A	1.29834	1.15936	N/A	1.50873	1.11214
4523042	mRNA	1.55475	1.41554	N/A	1.41166	1.3976	1.67988	1.58244	1.92519	1.81886
4.52539e+06	SPBCPT2R1.07c	1.29834	1.17555	0.890384	1.36604	1.41748	1.20025	1.49485	1.7818	1.47768
4528168	SPBCPT2R1.08c	1.43945	1.37213	N/A	N/A	1.50428	1.80422	N/A	1.79874	1.51064
