# Supplementary material for: Checkpoint effects and telomere amplification during DNA re-replication in fission yeast
Source: BMC Mol Biol. 2007 Dec 21;8:119. doi: 10.1186/1471-2199-8-119 (PMC2265721; doi:10.1186/1471-2199-8-119)
Supplement: Additional file 3 — Microarray measurements of re-replicated to control DNA throughout chromosome 3. Similar to Additional File 1, but for chromosome 3. [file 1471-2199-8-119-S3.XLS]

## Sheet: Sheet1
Probe_Center	Gene_name	AVG_cdc18*_17hr	AVG_cdc18*_21hr	AVG_cdc18*_25hr	AVG_cdc18* cds1∆_17hr	AVG_cdc18* cds1∆_21hr	AVG_cdc18* cds1∆_25hr	AVG_cdc18* rad3∆_17hr	AVG_cdc18* rad3∆_21hr	AVG_cdc18* rad3∆_25hr
3479.5	ars3001a	0.961483	0.961483	0.924984	1.09429	N/A	1.12766	0.918064	0.82932	1.03526
14349.5	ars3001b	0.961483	0.961483	0.924984	1.09429	N/A	1.12766	0.918064	0.82932	1.03526
28871.5	SPCP20C8.01c	1.11581	1.10144	1.5096	1.06749	1.31453	1.65822	1.04495	1.09246	1.14616
31330.5	SPCP20C8.02c	1.20618	1.20846	N/A	1.27978	1.4837	1.71878	1.36104	1.2666	1.23554
44780	nic1,SPCC1884.02,SPCC757.01	0.933033	1.05458	1.21209	1.09429	1.24833	1.61328	1.42076	1.36289	1.37237
46203.5	SPCC757.02c	1.2086	1.17827	1.43644	1.23685	1.37554	1.68179	1.57644	1.45062	1.43396
48031.5	SPCC757.03c	1.33793	1.24833	1.52626	0.948246	1.07674	1.23114	1.05458	1.17013	1.12766
52063	SPCC757.04	1.29834	1.19748	1.38751	0.954842	1.18646	1.32256	1.1355	1.18646	1.17283
53451	SPCC757.05c	1.00696	0.954842	1.27456	0.872564	1.08172	1.21419	1.10191	1.17013	1.08423
55826	SPCC757.06	1.12506	1.11214	1.29012	0.838956	1.07177	1.217	1.00696	1.11214	1.04488
57281	ctt1,cta1,SPCC757.07c	1.17013	1.13288	1.36604	0.950439	1.06191	1.10701	1.09682	1.13288	1.08172
63763.5	SPCC757.08	1.08673	1.11987	1.28788	1.00231	1.13288	1.23399	1.13027	1.16473	1.18646
65896.5	rnc1,SPCC757.09c	1.13813	1.00463	1.16878	1.04729	1.08172	1.12506	1.20581	1.14076	1.07425
68912	vph2,SPCC757.10	0.918064	0.97041	1.11922	0.943874	1.07177	1.29235	1.2283	1.17013	1.10701
70140	SPCC757.11c	1.00231	N/A	1.10765	0.882703	1.03049	1.13027	1.05458	1.11729	1.08172
74950.5	SPCC757.12	N/A	0.884745	1.21841	0.905425	0.990801	1.11214	N/A	1.13288	1.18372
79146.5	SPCC757.13	1.12506	1.08673	1.25701	0.972655	1.07177	1.23685	1.05458	1.19748	1.21139
81462.5	SPCC757.14,SPCC613.01	1.10191	0.97942	1.20164	0.895025	1.07923	1.20025	1.02811	1.14076	1.11214
84014.5	SPCC613.02	0.983957	1.08925	1.11729	0.82932	0.928731	1.14605	1.10191	1.12766	1.11214
85628	SPCC613.03	0.956231	1.00195	1.2151	1.03981	1.0392	1.08425	0.868831	1.03074	1.02793
86994.5	rng3,SPCC613.04c	1.07674	1.02811	1.18715	0.895025	1.03049	1.19748	0.946058	1.12246	1.14605
89218.5	rpl35,SPCC613.05c	1.11214	1.02337	1.33099	N/A	1.11987	1.25992	0.946058	1.1434	1.17827
90076	rpl902,rpl9-2,SPCC613.06	1.04006	1.00928	1.16473	0.950439	1.05702	1.10191	1.02811	1.09682	1.12506
92209	SPCC613.07	1.10191	1.08925	1.23756	0.90125	0.968171	1.10445	0.860551	1.0693	N/A
93882.5	SPCC613.08	1.10191	0.993092	N/A	0.961483	1.04972	1.23114	1.1434	1.09177	1.10445
95658	SPCC613.09	1.20303	1.1434	1.55833	0.993092	1.1434	1.23399	1.02101	1.13813	1.14605
97614.5	qcr2,SPCC613.10	1.17013	1.09682	N/A	0.990801	1.06683	1.12246	1.04729	1.09936	1.06191
99151.5	meu23,B13958-2,SPCC613.11c	1.11987	1.05458	1.04247	0.907519	0.965936	1.08673	1.06683	1.06683	1.04488
100508	raf1,dos1,cmc1,clr8,SPCC613.12c	1.00463	1.03049	1.17487	1.04006	1.02337	1.22547	1.03766	1.21139	1.17555
103029	rhp16,rad16,SPCC613.13c,SPCC330.01c	1.25122	1.19472	1.46155	1.03049	1.0693	1.18646	0.997692	1.09936	1.02574
106841	SPCC613.14,SPCC330.02	1.06437	1.15669	1.27456	0.920188	0.97942	1.11987	0.939523	1.04729	N/A
110166	SPCC330.03c	0.990801	0.961483	1.00173	0.937354	0.990801	1.17283	0.963707	1.11214	1
112716	SPCC330.04c	1.16743	0.95705	1.09429	0.959264	1.0693	0.946058	1.09429	1.10445	1.17013
116114	ura4,SPCC330.05c	0.860551	0.866537	1.01748	0.905425	0.897095	0.988514	0.82169	0.905425	0.816014
118706	SPCC330.06c	N/A	N/A	N/A	1.21419	1.43065	1.40769	1.22264	1.30435	1.32562
120631	SPCC330.07c	0.890835	0.986073	1.13046	0.995123	1.11932	1.21916	1.20121	1.27457	1.28288
123126	ars3002	1.02574	1.05458	N/A	0.911722	1.01866	1.31342	0.968171	1.25122	1.28046
125512	alg11,gmd3,SPCC330.08	1.03288	1.13813	1.1607	0.974905	1.08423	1.15402	1.07425	1.26868	1.18099
128621	SPCC330.09	1.18099	1.06191	N/A	1.08925	1.27456	1.28343	1.23685	1.21982	1.21982
130684	pcm1,SPCC330.10	1.12246	1.15936	1.11535	1.09936	1.217	1.30134	1.18646	1.29534	1.21982
134959	btb1,SPCC330.11	1.07177	1.10445	1.06992	1.13813	1.19472	1.3566	1.25411	1.33793	1.28937
136246	sdh3,SPCC330.12c	1.12766	1.05214	1.13485	1.00928	1.18646	1.31342	1.10957	1.29534	1.30737
137370	rpc37,SPCC330.13	1.21139	1.28343	1.42158	N/A	1.27751	1.25992	0.99539	1.2283	1.17827
138368	rpl2402,rpl24-2,SPCC330.14c	1.21139	1.07674	N/A	1.15936	1.12766	1.15402	0.876606	1.0163	1.13813
139687	SPCC330.15c,SPCC320.14	1.15402	1.15136	1.25701	0.965936	1.12246	1.31646	N/A	1.17827	1.0693
142292	ark1,SPCC330.16,SPCC320.13c,aim1	1.21982	1.16473	N/A	1.21139	1.28046	1.31646	1.1434	1.2283	1.21982
143546	SPCC330.17c,SPCC320.12	1.17013	1.2283	1.23971	1.4914	1.43065	1.74513	1.4914	1.46409	1.35035
145032	SPCC330.18,SPCC320.11c	1.2086	1.19472	N/A	1.02337	1.27456	1.22547	0.831238	1.07425	1.10957
146548	srp72,SPCC320.10	1.09682	1.15669	1.03347	1.11471	1.29235	1.47427	1.15669	1.26868	1.26868
149504	hem15,SPCC320.09	1.34723	1.28639	1.56645	1.217	1.40769	1.45062	0.983957	1.31039	1.31951
151912	SPCC320.08	1.23114	1.42076	1.38751	1.31039	1.35974	1.46409	1.30134	1.27456	1.30435
157586	mde7,SPCC320.07c	1.29235	1.35035	1.47683	1.18372	1.33484	1.51222	1.09429	1.28639	1.26868
158847	SPCC320.06	1.41421	1.44393	1.71713	1.25701	1.38511	1.52979	1.25122	1.36604	1.33484
160657	SPCC320.05	1.50525	1.61702	1.90198	1.36604	1.49485	1.60585	1.2283	1.38191	1.36289
165173	SPCC320.04c	1.34723	1.38511	1.48452	1.32256	1.61328	1.5874	1.32562	1.35974	1.21139
166229	SPCC320.03	1.22547	1.44393	1.43147	1.32562	1.50177	1.52626	1.46409	1.31646	1.30737
175405	SPCC320.02c,SPCC1235.01	1.36604	1.27456	1.55563	1.23685	1.53688	1.80667	1.17827	1.33793	1.33176
177790	bio2,SPCC320.01c,SPCC1235.02	1.43396	1.54043	1.56103	1.32256	1.67791	1.5874	1.45397	1.48796	1.56917
180276	SPCC1235.03	1.44727	1.56555	1.8954	1.3692	1.59475	1.68179	1.30435	1.56555	1.39797
181437	SPCC1235.04c	1.28639	1.50873	N/A	1.35347	1.54043	1.8489	1.30737	1.43727	1.38511
183664	SPCC1235.05c	1.54399	1.5874	1.63014	1.32256	1.64718	1.76133	1.38831	1.41748	1.47768
189510	sif1,SPCC1235.06	1.43727	1.51922	1.92853	1.48796	1.76949	1.85746	1.28937	1.51222	1.54043
191410	fta7,SPCC1235.07,sma7	1.34412	1.45734	N/A	1.42076	1.61328	1.81085	1.44727	1.51572	1.56193
192774	pdh1,SPCC1235.08c	1.28343	1.48452	1.67018	1.24258	1.56555	1.96337	1.61328	1.77769	1.77769
196024	SPCC1235.09	1.18372	1.4012	1.55563	1.29834	1.61702	1.85318	1.77358	1.75727	1.81085
197388	sec6,SPCC1235.10c	1.50177	1.65481	N/A	1.67791	1.71317	N/A	2.00463	1.80667	1.79005
200670	SPCC1235.11	1.63959	1.71317	1.97247	1.41748	1.90088	1.94981	2.31338	2.03261	1.79419
201974	mug146,SPCC1235.12c	1.37554	1.39474	2.03849	1.43396	1.85318	1.89649	1.65864	1.85746	1.76949
206028	ght6,meu12,SPCC1235.13	1.33176	1.42734	1.49226	1.34412	1.54756	1.54043	1.84463	1.55114	N/A
213370	ght5,SPCC1235.14	N/A	1.49485	1.33793	1.35974	1.39474	N/A	N/A	1.53688	1.38831
216554	dga1,SPCC1235.15,SPCC548.01	1.49831	1.7411	1.76235	1.65864	1.98618	2.08975	1.83613	1.95884	1.84038
221528	wtf4,SPCC548.03c	1.06104	1.11939	1.1562	1.07809	0.971278	1.18836	0.974905	1.05565	0.926109
223616	SPCC548.04	1.52626	1.49485	1.79315	1.87038	1.7818	2.14851	2.28153	1.59844	1.50525
224422	SPCC548.05c	1.50873	1.3566	1.67018	1.61702	1.87038	2.03731	1.74917	1.93634	1.79834
227295	SPCC548.06c	1.44727	1.59107	N/A	1.38831	1.67791	1.8489	N/A	1.51572	1.33793
233220	ght1,SPCC548.07c	1.56555	1.60956	1.86284	1.11471	1.31646	1.23114	1.31646	1.35974	1.25701
238848	SPCC1529.01,SPCC794.14	1.35035	1.61702	1.72309	1.38191	1.59107	1.64718	1.56193	1.67791	1.65481
240328	SPCC794.01c	1.25992	1.40444	N/A	1.33793	1.54399	1.56555	1.39474	1.49485	1.47768
244566	SPCC794.02	1.05769	1.13619	1.31923	1.06558	1.05827	1.11179	0.847418	1.00409	1.02908
247149	SPCC794.03	1.20025	1.37554	1.40932	1.28937	1.45397	1.72508	1.35035	1.39797	1.35347
249003	SPCC794.04c	1.21419	1.37872	1.6529	1.41095	1.43727	1.7211	1.4914	1.59475	1.72508
254808	Tf2-like Retrotransposon	0.910267	0.949352	1.27771	1.00297	0.995957	1.0524	0.741279	0.970443	0.988893
261519	SPCC794.06	1.41095	1.45062	N/A	1.04006	1.12246	1.07923	1.09429	1.07177	1.03526
264001	SPCC794.07	1.26868	1.36289	1.63297	1.25701	1.39474	1.46071	1.23685	1.31951	1.45734
267480	SPCC794.08	1.12766	1.25992	1.31722	1.27751	1.46747	1.48452	1.35974	1.30134	1.31342
268576	ef1a-a,SPCC794.09c	1.11778	1.0734	1.00759	0.997268	1.05059	0.94172	0.807845	0.893468	0.86354
272002	SPCC794.10	1.28343	1.59844	N/A	1.19472	1.38511	1.44727	1.24545	1.27751	1.28046
273542	SPCC794.11c	0.909618	1.0163	0.667806	1.24833	1.37554	1.13027	1.45397	1.30134	1.23399
275952	mae2,SPCC794.12c	1.47427	1.50873	1.52362	1.04488	1.14605	1.15936	1.19472	1.33793	1.21139
279118	SPCC794.15	1.10445	1.31646	1.6529	1.17283	1.4012	1.34102	1.16473	1.27162	1.25701
280334	SPCC553.12c,SPCC794.13	1.13288	1.31951	1.53954	0.948246	1.13288	1.34102	1.11471	1.29534	1.28343
282238	SPCC553.11c	1.11214	1.10957	1.26138	1.1355	1.30435	1.4012	1.23399	1.34412	1.27456
283728	SPCC553.10	0.983957	1.06683	1.11342	1.26868	1.31951	1.18646	1.43727	1.41095	1.47768
288612	spb70,SPCC553.09c,pol12	1.10445	1.23685	1.21209	1.12246	1.13027	1.31951	1.18921	1.3692	1.16743
292620	SPCC553.08c	1.11729	1.17827	N/A	1.14076	1.24258	1.32562	1.35347	1.38511	1.34723
294714	SPCC553.07c	1.07425	1.05458	1.06437	1.23971	1.39797	1.39474	1.25701	1.40444	1.37554
295930	SPCC553.06	1.16205	1.11214	1.32869	1.13288	1.23399	1.22264	1.14076	1.19472	1.17013
300756	cyp9,SPCC553.04	1.11214	1.2086	1.32409	1.09682	1.23399	1.25411	1.12246	1.22264	1.10445
302729	SPCC553.03	1.15669	1.30435	1.10382	1.08423	1.16205	1.26576	N/A	1.19472	1.26284
306297	SPCC553.02	1.32869	1.23971	1.34025	1.10701	1.1434	1.25122	1.13288	1.18372	1.15136
312334	SPCC553.01c,SPCC736.01c	1.24545	1.24258	1.29459	1.17283	1.31342	1.25122	1.10701	1.20303	1.24258
313772	SPCC736.02	1.17013	1.13027	1.39233	1.12766	1.27456	1.35035	1.06683	1.18921	1.17555
314904	SPCC736.03c	1.07177	1.21419	0.907519	1.29235	1.34723	1.34723	1.26868	1.24545	1.20025
317032	gma12,SPCC736.04c	1.09429	1.18646	0.998269	0.935191	1.03766	0.990801	1.13813	0.981686	0.935191
321222	SPCC736.05,wtf7	1.09429	1.15136	1.18509	1.05702	1.13027	1.19748	1.19472	1.17555	1.17013
324591	SPCC736.06	1.07923	1.27162	1.46155	1.04247	1.1355	1.2086	1.10445	1.18921	1.1355
325180	SPCC736.07c	1.15136	1.21419	1.24617	1.02574	1.16743	1.30435	1.04972	1.20303	1.19472
329052	SPCC736.08	1.03526	1.17827	1.01045	1.05214	1.08172	1.16473	1.01396	1.03288	1.08423
330032	SPCC736.09c	0.968171	1.03766	1.23756	1.1434	1.26868	1.3692	1.02574	1.21139	1.16473
332214	SPCC736.10c,mrps8	1.08673	1.09682	0.898132	1.26868	1.27456	1.23685	1.24833	1.17283	0.986233
336448	ago1,csp9,SPCC736.11	1.14605	1.17827	1.13288	0.963707	1.04488	1.15936	1.04006	1.04488	0.907519
338744	SPCC736.12c	1.32686	1.15008	1.49344	0.961982	1.12838	1.07551	0.938117	0.983663	1.03132
341180	SPCC736.13	1.15136	1.21982	1.06069	1.02337	1.08925	1.11214	1.05946	1.11987	1.00231
345386	dis1,SPCC736.14	1.08925	1.09682	1.08485	1.01162	1.04247	0.97716	1.06683	0.993092	0.935191
349779	SPCC736.15	1.04488	1.03288	0.792784	1.17827	1.18099	1.06191	1.13027	1.07674	1.15936
356736	SPCC594.01,SPCC736.16	1.06191	1.20303	N/A	1.05214	1.09936	1.17283	0.990801	1.13813	1.15136
358540	SPCC594.02c	0.954842	1.15136	0.884234	1.24545	1.1355	1.1355	N/A	1.29235	1.17283
361559	SPCC594.03	1.11214	1.15669	1.28343	0.965936	1.13027	0.968171	N/A	1.17555	1.15936
362973	SPCC594.04c	1.11729	1.04729	1.04247	1.10701	1.2086	1.10701	1.20581	1.19472	1.28639
364810	SPCC594.05c	1.30134	1.18646	1.11729	1.26576	1.27751	1.26284	1.43396	1.29534	1.30134
366334	SPCC594.06c	1.10191	1.13288	N/A	1.00928	1.06683	1.19196	1.41748	1.32562	1.31039
368505	SPCC594.07c	1.11729	1.11987	1.06807	1.00231	1.04488	1.03766	1.38191	1.25411	1.13288
371460	qcr9,SPCC1682.01	0.965936	1.07425	1.11729	1.03766	1.10701	1.18921	1.36604	1.33176	1.30134
373117	mcm3,SPCC1682.02c	1.07177	1.14076	1.1487	0.99539	1.05702	1.04006	1.17013	1.18099	1.20581
376262	mug174,SPCC1682.03c	1.03288	1.18646	0.851159	1.17013	1.15402	1.12766	1.34102	1.23399	1.13288
378578	cdc31,SPCC1682.04	N/A	1.14076	N/A	1.12506	1.17013	1.18646	1.217	1.23114	1.23971
379336	SPCC1682.05c	1.16743	1.13027	1.16473	1.10957	1.28046	1.19472	1.10701	1.25411	1.16743
382718	SPCC1682.06	1.04009	1.0169	1.22158	0.952707	0.965636	1.10957	0.91613	1.08501	1.04737
385434	ssl1,SPCC1682.07	1.25701	1.26576	1.30586	1.16743	1.10701	1.15669	1.19748	1.22264	1.23685
386692	mcp2,SPCC1682.08c	1.15136	1.14605	1.00696	1.09429	1.10957	1.11987	1.08673	1.06191	1.02337
389038	SPCC1682.09c	1.08925	1.05946	1.01045	1.01396	1.09429	1.02811	1.13813	1.15936	1.11471
391278	rpn8,SPCC1682.10	1.01162	1.01162	1.08485	1.12246	1.12766	1.11987	1.02101	1.07923	1.08673
392776	SPCC1682.11c	1.01162	0.981686	0.866037	1.03526	1.10191	1.07674	1.16205	1.1487	N/A
395210	SPCC1682.12c,ubp16	1.16743	1.09177	1.13092	1.09682	1.04972	1.11987	1.00463	1.0693	1.04972
399470	SPCC1682.13	1.00463	0.941696	0.912249	1.04488	1.12506	1.00463	0.990801	1.06437	1.05946
401107	rpl1902,rpl19-2,SPCC1682.14	1.07177	1.00463	1.08485	1.08423	1.04247	0.99539	1.00928	1.08673	1.08925
404009	SPCC1682.15	1.07425	1.0163	0.815072	1.09177	1.12246	1.04247	1.00928	0.972655	0.943874
406905	rpt4,SPCC1682.16	1.05214	1.06437	1.20372	1.01162	1.02574	1.02811	N/A	0.972655	1.00928
408480	SPCC306.02c	1.02811	1.09936	1.02278	1.01866	1.03288	1.07177	0.911722	1.03526	1.06437
410485	cnd2,SPCC306.03c	1.17555	1.19472	1.15069	1.12766	1.13288	1.11729	1.08925	1.02811	1.04488
413288	set1,SPCC306.04c	1.09177	1.15136	1.07736	0.983957	0.959264	1.05214	1.06437	0.963707	0.935191
417265	ins1,SPCC306.05c	1.18372	1.18099	1.24186	1.05214	1.03288	1.05946	0.97041	1.02101	0.918064
418932	SPCC306.06c	1.02811	1.00696	1.07177	0.993092	1	1.09177	0.954842	0.959264	0.909618
420350	SPCC306.07c	1.09429	1.08172	1.16878	0.968171	0.99539	1.08423	0.825496	0.97041	0.948246
421928	SPCC306.08c	1.07674	0.961483	0.926588	1.04972	1.06191	1.03526	1.0163	0.997692	1.04247
425202	cap1,cap,SPCC306.09c	1.18646	N/A	N/A	N/A	N/A	N/A	N/A	N/A	N/A
428432	wtf8,SPCC306.10	1.21431	1.21431	1.51734	1.12502	1.11426	1.21704	0.995054	1.04199	1.05367
431226	SPCC306.11	1.02101	1.02811	1.07177	0.89296	0.866537	0.974905	0.802923	0.884745	0.817902
432678	alp16,SPCC4G3.19	0.961483	1.05458	1.09619	0.950439	1.01866	1.16205	0.965936	1.02101	1.04729
436264	SPCC4G3.18	0.997692	1.07923	1.23756	1.05946	0.997692	1.0163	0.866537	0.968171	0.922316
439288	SPCC4G3.17	N/A	0.986233	0.959264	0.825496	0.948246	0.903335	0.82169	0.810378	0.806642
440632	SPCC4G3.16	0.886791	0.905425	0.967612	0.97942	0.988514	1.04247	0.831238	0.937354	0.840896
442446	SPCC4G3.15c	1.05946	1.04972	0.962594	0.819794	0.954842	0.886791	0.786399	0.773782	0.791869
443604	SPCC4G3.14,mdj1	1.05458	1.02574	1.17487	1.0163	0.961483	0.946058	0.752623	0.93088	0.90125
445788	SPCC4G3.13c	0.997692	1.05946	0.884234	1.04972	1.00463	0.952638	N/A	0.888843	0.903335
449246	SPCC4G3.12c	1.05214	1.13813	1.19127	0.993092	1.04972	0.993092	0.864537	0.915945	0.974905
450896	SPCC4G3.11	1.0163	1.12766	0.923382	1.04729	1.02811	1.03526	0.937354	0.918064	0.884745
453951	rhp42,rhp4b,SPCC4G3.10c	1.00463	1.02811	0.849685	0.961483	0.963707	0.899171	0.817902	0.864537	0.846745
456841	SPCC4G3.09c,gyp3	1.10445	1.07923	1.13485	1.0693	1.05214	1.0163	0.797377	0.90125	0.928731
458700	psk1,SPCC4G3.08	1.00928	0.907519	0.986233	0.988514	0.993092	0.939523	0.856584	0.860551	0.886791
460972	SPCC4G3.07c	1.14076	1.04972	0.967612	1.06683	1.08925	0.986233	0.884745	0.905425	0.948246
462156	SPCC4G3.06c,mrpl4	0.981686	0.993092	0.878126	0.986233	0.990801	0.864537	1.02337	0.872564	0.844791
464139	mus81,SPCC4G3.05c	0.844791	1.03288	0.882703	0.92445	0.943874	N/A	0.797377	0.93088	0.83702
465617	coq5,SPCC4G3.04c	0.911722	0.952638	1.05336	0.890899	0.935191	0.993092	0.80107	0.897095	0.903335
467112	SPCC4G3.03	1.05214	N/A	0.830758	0.876606	0.899171	0.868541	0.707107	0.858565	0.866537
469085	aph1,SPCC4G3.02	0.97716	1.04006	0.893475	0.990801	0.988514	0.965936	0.819794	0.909618	0.926588
471075	SPCC4G3.01,SPCC364.07	0.939523	0.959264	0.965936	N/A	1.00928	0.899171	0.80107	0.903335	0.935191
475002	SPCC364.06	0.99539	1.12506	1.11149	1.01162	N/A	1.00928	1.0163	0.872564	0.920188
476503	vps3,SPCC364.05	0.82932	0.974905	0.970971	0.770215	0.880666	0.854607	0.742262	0.872564	0.860551
481316	SPCC364.04c	0.959264	0.968171	0.878126	0.983957	0.961483	0.909618	0.773782	0.795536	0.831238
482559	rpl1702,rpl17-2,rpl17,SPCC364.03	1.04729	1.06437	1.17691	0.983957	1.0163	0.937354	0.905425	0.92445	0.990801
484350	bis1,SPCC364.02c	1.03526	1.11214	0.812252	0.909618	0.90125	0.913831	0.95705	0.918064	0.905425
485449	SPCC364.01	0.903335	1.00231	1.11342	0.939523	0.959264	0.97716	0.920188	0.95705	1.00231
488188	SPCC970.11c,wtf9	1.21431	1.21431	1.51734	1.12502	1.11426	1.21704	0.995054	1.04199	1.05367
491590	SPCC970.10c	1.00928	0.988514	1.11729	1.04247	1.0163	1.04006	0.93088	0.997692	1.02101
493228	sec8,SPCC970.09	1.00928	0.950439	0.965936	1.00463	1.02101	1.05458	0.874583	0.983957	N/A
497362	SPCC970.08	0.911722	1.04006	0.986233	0.795536	0.833161	0.876606	0.928731	0.884745	0.854607
502091	raf2,dos2,cmc2,clr7,SPCC970.07c	0.884745	0.920188	1.08485	0.808508	0.868541	0.886791	0.842842	0.959264	0.89296
503964	SPCC970.06	0.890899	0.903335	0.740977	0.90125	0.897095	0.876606	0.972655	0.952638	0.882703
506768	rpl3601,rpl36-1,SPCC970.05	N/A	N/A	N/A	N/A	1.09682	1.10445	1.20303	1.07923	1.13288
508696	mob2,SPCC970.04c	0.903335	0.937354	1.05336	0.903335	0.961483	0.972655	0.997692	0.990801	1.06437
510736	SPCC970.03	0.92445	1.0693	1.13485	0.97942	0.961483	0.915945	1.01866	0.963707	0.97041
513020	SPCC970.02	1.09429	1.01396	0.993092	0.886791	0.97716	0.897095	0.918064	0.959264	0.92445
514419	mis18,SPCC970.12	0.897095	0.933033	0.795536	0.920188	0.876606	1.00231	1.11987	1.02337	0.920188
515392	rad16,rad10,rad20,swi9,SPCC970.01	0.95705	1.01162	1.05336	0.972655	0.986233	1.02574	1.05702	1.08673	1.07177
522076	prp11,SPCC10H11.01	0.903335	0.926588	0.737135	0.941696	0.943874	0.897095	1.07425	0.907519	0.842842
524632	cwf23,SPCC10H11.02,SPCP31B10.01	1.01866	1.00696	1.15469	0.928731	0.95705	0.986233	0.97942	1.05702	1.04729
525588	SPCP31B10.02	0.99539	0.935191	0.805245	0.82932	0.874583	0.852635	0.988514	0.90125	0.854607
526470	med31,soh1,sep10,SPCP31B10.03c	N/A	1.04006	1.0811	0.791869	0.793701	0.886791	0.716978	0.840896	0.844791
528182	SPCP31B10.04	0.993092	0.97041	0.881175	0.918064	0.884745	0.866537	0.988514	0.907519	0.860551
530410	SPCP31B10.05	0.874583	0.886791	0.730775	0.92445	0.937354	0.920188	0.97942	0.888843	0.816014
536254	SPCP31B10.06	1.05214	1.10191	1.08298	0.948246	0.937354	1.00463	0.899171	0.928731	0.884745
539374	eft202,SPCP31B10.07	1.05702	1.01396	0.89908	1.15351	1.07185	1.02577	1.00986	0.962241	0.98001
540474	rpl35a,rpl33,SPCP31B10.08c	0.92463	0.971534	0.858889	1.02526	1.00372	1.12766	1.02819	0.998676	0.986403
545082	SPCP31B10.09,SPCC962.01	0.933033	0.986233	0.89969	0.882703	0.878633	0.907519	0.806642	0.823591	0.82169
546504	bir1,cut17,pbh1,SPCC962.02c,SPCP31B10.10c	1.09936	1.04488	1.00347	0.983957	0.941696	0.97942	0.870551	0.933033	0.905425
550984	cut15,SPCC962.03c	1.00928	1.08925	1.07177	0.808508	0.874583	0.90125	0.80107	0.840896	0.825496
553371	rps1201,rps12-1,SPCC962.04,rps12	1.0163	0.946058	0.855595	1.04247	1.05214	0.886791	0.993092	0.915945	0.968171
555707	SPCC962.05	0.99539	1.15936	1.28343	0.777366	0.897095	0.961483	0.806642	0.928731	0.888843
557020	bpb1,sf1,SPCC962.06c	0.92445	0.89296	N/A	1.05214	0.89296	0.827406	0.888843	0.890899	0.922316
560959	SPCC1672.01	0.864537	0.97942	0.924984	0.903335	0.928731	0.92445	0.950439	0.943874	0.99539
562656	sap1,SPCC1672.02c	0.926588	0.842842	0.836536	0.840896	0.93088	0.764895	0.986233	0.852635	0.878633
566342	SPCC1672.03c	0.903335	0.920188	0.907519	0.937354	0.928731	0.80478	0.986233	0.886791	0.909618
568826	SPCC1672.04c	0.983957	1.01162	1.17283	1.17283	1.07177	1.15669	1.39474	1.19472	1.08673
570636	SPCC1672.05c	N/A	1.02811	N/A	0.986233	0.986233	0.888843	1.04006	0.986233	0.97041
572122	asp1,SPCC1672.06c	0.791869	0.854607	0.878126	0.814131	0.897095	0.874583	0.968171	0.97041	0.943874
578004	SPCC1672.07	0.948246	1.01396	0.907519	0.95705	0.856584	0.937354	1.01866	0.97041	0.911722
579863	tfa2,SPCC1672.08c	N/A	1.13813	1.34257	1.08925	1.11214	1.03766	1.10957	1.02574	1.05946
581838	SPCC1672.09	0.968171	1.04006	1.07177	0.97716	0.888843	0.905425	1.01866	0.939523	0.937354
585219	mis16,SPCC1672.10	N/A	0.918064	0.907519	0.888843	0.880666	0.880666	0.884745	0.911722	0.888843
586225	SPCC1672.11c	0.959264	0.981686	1.12701	0.911722	0.948246	0.965936	0.909618	0.913831	0.939523
590636	SPCC1672.12c	1.01396	1.03766	1.11535	0.939523	0.909618	N/A	0.838956	0.937354	0.93088
593964	sec15,SPCC1672.13,SPCC1183.01	1.01866	N/A	0.923382	0.880666	0.890899	0.810378	0.874583	0.897095	0.82169
595738	SPCC1183.02	1.03766	1.05458	1.0924	0.888843	0.903335	0.961483	0.846745	1.01396	0.92445
596753	SPCC1183.03c	0.933033	0.952638	0.941152	0.888843	0.895025	0.890899	0.933033	0.886791	0.915945
598033	SPCC1183.04c	0.897095	0.937354	N/A	0.974905	0.988514	0.981686	0.852635	0.939523	0.903335
599750	lig4,SPCC1183.05c	0.968171	1.03526	1.0479	0.90125	0.933033	0.935191	0.806642	0.920188	0.905425
603762	ung1,SPCC1183.06	0.911722	0.918064	1.12117	0.890899	0.89296	0.97041	0.854607	0.959264	0.97041
610986	SPCC1183.07	0.858565	0.886791	1.00173	0.946058	1.02337	0.858565	0.907519	0.862542	0.858565
612113	rpl101,rpl1-1,rpl10a-1,SPCC1183.08c	0.757858	0.864537	0.904379	0.922316	0.89296	0.884745	0.797377	0.856584	0.954842
613522	SPCC1183.09c	0.961483	1.01396	1.07736	0.968171	1.0163	0.92445	0.981686	0.986233	0.961483
616302	wtf10,SPCC1183.10	1.05769	1.13619	1.31923	1.06558	1.05827	1.11179	0.847418	1.00409	1.02908
622727	SPCC1183.11,SPCC31H12.01	0.823591	0.864537	0.757858	0.92445	0.972655	0.864537	0.80107	0.860551	0.848704
623968	SPCC31H12.02c	1.06683	1.11729	1.31722	0.903335	0.946058	0.993092	0.97716	0.884745	0.943874
625674	SPCC31H12.03c	1.04006	1.03766	1.07736	1.09429	1	0.993092	1.05214	0.920188	0.974905
627491	rpl1202,rpl12-2,SPCC31H12.04c	1.04619	0.992579	N/A	1.0163	1.08274	0.954419	0.790098	0.878252	0.884859
629418	sds21,SPCC31H12.05c	0.92445	N/A	0.860055	0.941696	0.903335	0.890899	0.808508	0.872564	0.835088
633002	SPCC31H12.06	0.923547	0.823396	0.858633	0.941886	0.909358	0.902446	0.933304	0.864544	0.846782
636206	sec231,sec23a,SPCC31H12.07,SPCC5E4.01	0.897095	0.872564	1.0122	0.888843	0.943874	0.882703	0.780967	0.852635	0.92445
637774	ccr4,SPCC31H12.08c,SPCC5E4.02c	1.04488	1.04247	0.962594	0.946058	0.878633	0.935191	0.897095	0.895025	0.814131
641105	taf72,SPCC5E4.03c	1.03526	1.08673	1.0924	0.941696	0.866537	0.852635	0.988514	0.858565	0.817902
648840	cut1,SPCC5E4.04	0.882703	1.02101	0.845279	0.817902	0.878633	0.928731	0.907519	0.884745	0.876606
649986	SPCC5E4.05c	0.922316	0.937354	0.835088	0.954842	0.972655	0.97041	0.92445	0.899171	0.895025
651766	SPCC5E4.10c	1.05458	0.926588	0.89969	0.882703	0.915945	0.858565	0.97716	0.915945	0.816014
655900	smc6,rad18,SPCC5E4.06	0.963707	0.993092	0.96929	0.870551	0.93088	0.874583	0.788218	0.897095	0.922316
656859	rpl2802,rpl28-2,SPCC5E4.07	0.97716	1.17283	0.878126	1.12246	0.831238	0.831238	1.05702	0.905425	0.905425
657975	SPCC5E4.08,SPCC16C4.19	1.15936	1.09936	1.13879	0.928731	0.909618	0.816014	0.895025	0.870551	0.888843
660064	SPCC16C4.01,SPCC5E4.09,sif2	0.943874	1.07674	0.986233	0.89296	0.895025	0.948246	1.03049	0.911722	0.884745
660948	SPCC16C4.20c	1.03049	1.01396	0.796916	0.876606	0.933033	0.790041	0.990801	0.812252	0.76313
662618	SPCC16C4.02c	1.06683	1.03526	1.16272	1.23399	0.99539	1.08925	0.926588	0.97942	1.01866
664882	pin1,SPCC16C4.03	1.00231	0.954842	0.864537	0.810378	0.920188	0.833161	0.838956	0.850667	0.860551
667792	SPCC16C4.04	0.950439	0.968171	N/A	0.905425	0.935191	1.02101	0.852635	0.943874	0.920188
669028	SPCC16C4.05	0.95705	1.06191	0.87206	0.988514	0.92445	0.974905	0.986233	1.00463	0.937354
670039	SPCC16C4.06c	1.04247	1.04729	1.09619	1.02101	0.97041	0.868541	0.965936	0.876606	0.89296
674567	scw1,SPCC16C4.07	0.909618	0.860551	0.587435	1.04972	0.988514	0.90125	1.03288	0.905425	0.926588
676298	skb15,SPCC16C4.08c	1.00231	1.02574	1.09809	1.09177	1.07923	1.00928	0.92445	0.993092	0.920188
682929	sts5,orb4,SPCC16C4.09	0.988514	1.10701	0.981119	1.11471	1.03526	1.06437	0.97942	0.963707	1.05702
686500	SPCC16C4.10	1.0693	0.97041	0.921784	1	0.990801	0.860551	0.868541	0.856584	0.797377
688345	pef1,SPCC16C4.11	0.895025	0.968171	0.989657	0.988514	0.89296	0.903335	0.974905	0.812252	0.754364
689937	SPCC16C4.12	0.943874	1.00928	N/A	0.939523	0.918064	0.913831	0.759611	0.83702	0.795536
691414	rpl1201,rpl12-1,rpl12.1,SPCC16C4.13c	1.04619	0.992579	N/A	1.0163	1.08274	0.954419	0.790098	0.878252	0.884859
692157	sfc4,SPCC16C4.14c	0.97716	0.937354	0.878126	0.986233	0.95705	0.890899	0.954842	0.840896	0.791869
696636	SPCC16C4.15,rml2	0.997692	0.878633	0.994815	0.993092	0.959264	0.937354	0.864537	0.878633	0.915945
698106	SPCC16C4.16c	1.06437	0.948246	0.933033	0.890899	0.946058	0.862542	0.897095	0.784584	0.780967
699528	mug123,SPCC16C4.17	1.00928	1.05946	1.03347	0.872564	0.905425	0.806642	0.775572	0.812252	0.780967
700714	taf50,SPCC16C4.18c	0.899171	0.90125	0.825019	0.935191	0.911722	0.854607	0.80107	0.838956	0.799221
703698	vps5,SPCPJ732.01	0.952638	1.11471	0.794159	0.812252	0.909618	0.810378	0.860551	0.799221	0.782773
706120	SPCPJ732.02c	0.922316	0.93088	0.937896	0.983957	0.946058	0.909618	0.874583	0.886791	0.89296
708585	meu15,SPCPJ732.03	0.878633	0.913831	0.99654	0.922316	0.981686	0.97716	0.913831	0.913831	0.961483
710006	bfr1,hba2,SPCPJ732.04c,SPCC18B5.01c	0.866537	0.941696	0.920188	0.943874	0.907519	0.903335	0.922316	0.856584	0.920188
724358	wee1,SPCC18B5.03	0.909618	0.990801	0.929805	0.840896	0.913831	0.928731	1.04729	0.97942	0.89296
726214	SPCC18B5.04,rsm18	0.909618	0.897095	0.907519	1.16473	1.09429	1.03049	1.19472	0.946058	0.993092
727554	SPCC18B5.05c	1.15136	1.40769	1.6077	1.02101	1.1434	1.22264	0.993092	1.07923	1.09682
729345	erf1,sup45,SPCC18B5.06	0.888815	1.00466	1.01761	N/A	0.936364	0.971186	0.935191	0.952146	0.90536
731732	nup61,SPCC18B5.07c	0.937354	0.941696	0.994815	1.02811	1.05214	0.968171	0.933033	0.911722	0.854607
734040	SPCC18B5.08c	0.986233	0.961483	1.05336	0.858565	0.876606	0.913831	0.779165	0.886791	0.844791
737707	SPCC18B5.09c	0.948246	1.17283	0.937896	0.886791	0.838956	0.922316	1.04488	0.858565	0.793701
738365	SPCC18B5.10c	1.07674	1.13813	1.25266	1.02101	0.97942	1.04006	0.89296	0.920188	0.854607
739805	cds1,SPCC18B5.11c	1.02337	1.03288	0.852635	0.874583	0.848704	0.854607	0.95705	0.90125	0.846745
742156	SPCC18B5.12,SPCC14G10.01	1.04729	1.01396	0.991373	1	0.959264	0.950439	0.899171	0.928731	0.856584
747092	SPCC18B5.13,SPCC14G10.02	0.959272	0.91238	0.926923	0.903364	0.929291	0.937354	0.813271	0.873552	0.887045
748275	SPCC14G10.03c,ump1	1.04488	1.05946	1.01924	0.92445	0.90125	0.872564	0.97716	0.920188	0.974905
750205	SPCC14G10.04	0.939523	1.02337	N/A	1.16743	1.03766	0.886791	1.09429	0.905425	0.950439
753752	SPCC14G10.05,SPCC1020.13c	0.920188	0.941696	0.891929	0.911722	0.939523	0.909618	0.909618	0.926588	0.905425
755804	SPCC14G10.06,SPCC1020.12c	0.89296	0.93088	0.934651	0.941696	0.981686	0.983957	1.00928	0.988514	0.937354
757641	SPCC1020.11c	0.817902	1.07425	1.18715	0.89296	0.935191	0.92445	0.968171	0.943874	0.933033
759417	oca2,SPCC1020.10	1.01396	0.972655	1.06437	0.965936	0.965936	0.886791	0.922316	0.963707	1
766681	SPCC1020.09	0.961483	1.04729	0.976032	0.856584	0.935191	0.903335	1.01396	0.937354	0.922316
768403	SPCC1020.08	1.00463	0.928731	0.926588	1.00463	1.01162	0.965936	1.08172	0.974905	0.915945
771000	SPCC1020.07	0.872564	0.876606	0.845279	1.04247	1.05946	0.983957	1.02811	0.993092	0.866537
774064	tal1,SPCC1020.06c	0.954842	0.814131	0.91852	1.13208	1.14542	0.922069	1.03131	1.00356	1.01137
775510	SPCC1020.05	0.842842	0.886791	0.613442	0.986233	0.93088	0.844791	0.954842	0.864537	0.856584
778448	Tf2-12,SPCC1020.14	0.910267	0.949352	1.27771	1.00297	0.995957	1.0524	0.741279	0.970443	0.988893
783399	rpb6,rpo15,SPCC1020.04c	0.97716	0.993092	0.960928	0.939523	0.988514	0.946058	0.928731	0.890899	0.981686
784530	SPCC1020.03	1.18921	1.12766	1.14076	0.97942	0.981686	0.941696	0.965936	0.920188	0.905425
786958	spc7,SPCC1020.02	1.27162	1.12766	N/A	1.1355	1.03049	1.13813	0.933033	1.08423	1.11729
795618	pma2,SPCC1020.01c,SPCC1393.01	1.03766	1.20025	1.15069	0.899171	0.915945	0.926588	0.838956	0.918064	0.856584
797189	SPCC1393.02c	1.0163	0.899171	0.929805	1.02811	1.02574	0.907519	0.833161	0.848704	0.842842
798476	rps1501,rps15-1,SPCC1393.03	1.02574	0.928731	0.974342	1.15402	1.06437	0.95705	1.11214	1.00463	1.00696
800328	SPCC1393.04,fta4,sma6	1.04972	1.12506	1.15869	1.05458	1.08172	0.986233	0.872564	0.950439	0.852635
804210	SPCC1393.05	0.993092	1.11987	0.854114	0.952638	0.858565	0.911722	0.990801	0.911722	0.897095
804975	SPCC1393.06c	0.888843	0.848704	0.920188	0.968171	1.0163	0.968171	0.890899	0.872564	0.852635
806762	SPCC1393.07c	0.882703	0.972655	0.947698	1.23971	1.05214	1.02574	1.12766	0.972655	0.946058
813781	SPCC1393.08	0.905425	0.935191	0.920188	0.986233	1.04729	0.858565	0.860551	0.888843	0.937354
815768	SPCC1393.09c	0.82169	0.779165	0.915416	1.03049	0.99539	0.899171	0.997692	0.872564	0.882703
818968	ctr4,SPCC1393.10	0.90125	1.00463	1.12117	0.842842	0.825496	0.793701	0.872564	0.874583	0.862542
821986	SPCC1393.11	0.90125	1.00696	1.03347	N/A	0.965936	0.983957	0.933033	0.981686	0.926588
823831	SPCC1393.12	0.842842	0.83702	0.776469	1.11987	1.05946	1.05458	1.01396	N/A	1.01396
826211	SPCC1393.13	0.852635	0.868541	0.755236	0.986233	1.02101	0.880666	0.848704	0.92445	0.922316
829754	SPCC2H8.02	1.09936	1.09936	1.25919	1.02337	0.97041	0.952638	0.890899	0.926588	1.02337
830666	SPCC2H8.03	0.990801	1.04247	0.970971	0.779165	0.903335	0.941696	0.782773	0.864537	0.990801
831790	SPCC2H8.04	0.946058	0.97041	0.885768	0.884745	0.888843	0.97942	0.968171	0.974905	0.97041
832607	SPCC2H8.05c,SPCC63.01c	1.03049	0.959264	0.780516	1.09682	0.965936	0.937354	1.18646	0.954842	0.915945
834602	SPCC63.02c	1.72907	2.75745	N/A	1.27751	1.40769	1.61702	0.988514	0.99539	1.06437
838442	SPCC63.03	0.993092	0.961483	1.11922	1.05214	1.04972	0.988514	0.963707	1.00231	1.02101
843458	mok14,SPCC63.04	0.997692	1.08673	1.02633	1.11214	1.02337	0.99539	0.933033	0.95705	1.01866
845078	SPCC63.05	N/A	1.11987	0.96929	0.90125	0.968171	0.993092	0.961483	0.993092	0.954842
846706	SPCC63.06	0.905425	0.948246	0.896577	0.903335	0.941696	0.961483	1.10191	0.97716	0.895025
849269	SPCC63.07	1.04298	1.00917	0.938761	0.961483	0.968789	0.897095	0.938589	1.00521	1.00025
850600	ppk36,atg1,SPCC63.08c	0.897095	0.948246	1.09619	0.918064	N/A	0.948246	0.928731	N/A	0.937354
855027	SPCC63.10c	0.864537	0.95705	0.702222	0.905425	0.920188	0.90125	1.03526	0.99539	0.911722
858496	prp28,SPCC63.11	1.17013	1.19196	1.07549	1.18646	1.05458	1.17827	1.02101	1.05946	1.11729
860054	SPCC63.12c	0.948246	0.95705	0.803851	1.18099	N/A	1.07177	1.21982	1.05946	1.07923
861977	SPCC63.13	1.02574	0.988514	0.87206	1.11729	1.05702	0.895025	1.09936	1.02337	1.06683
865902	SPCC63.14	N/A	1.18099	1.25266	1.04247	1.07923	1.00231	0.876606	1.00696	0.97942
868586	SPCC63.15,SPCC16A11.01	1.01866	1.08925	1.14671	0.907519	0.92445	0.888843	0.97942	0.909618	0.878633
871384	SPCC63.16,SPCC16A11.02	0.990801	1.00463	0.867539	0.99539	0.920188	0.941696	0.935191	0.880666	0.838956
872816	SPCC16A11.03c	1.11471	1.08673	1.00521	1.05946	1.10957	1.04247	0.993092	0.988514	1.04729
877310	SPCC16A11.04	0.981686	1.02101	0.848214	1.11214	1.08673	1.02101	0.959264	1.01866	1.0163
878125	dim1,SPCC16A11.05c	0.92445	0.92445	1.06992	1.24545	N/A	1.13813	1.13813	1.06437	1.03288
879922	gpi10,SPCC16A11.06c	1.06437	1.07177	1.02456	1.01162	1.03766	1.06683	0.988514	0.972655	1.00231
881371	coq10,SPCC16A11.07	0.986233	0.99539	0.923382	0.993092	1.02574	0.888843	0.840896	0.939523	0.950439
883782	SPCC16A11.08	0.953352	0.983886	0.97177	0.954842	1.01344	1.03412	0.930406	1.02894	0.997692
886447	SPCC16A11.09c	1.04488	1.02811	0.915416	1.17827	1.17827	1.12506	1.05214	1.04729	0.946058
887870	oca8,SPCC16A11.10c	N/A	N/A	0.96929	1.04972	1.09429	1.07425	0.997692	1.09429	1.03049
889014	SPCC16A11.11,mrpl31	0.939523	1.11471	0.959264	1.18921	1.07923	1.07674	1.10701	1.04006	1.04729
889868	ubp1,SPCC16A11.12c	0.981686	0.983957	1	1.08673	1.04006	0.948246	1.01396	0.993092	0.915945
893166	luc7,SPCC16A11.13	1.04972	N/A	0.96929	0.988514	N/A	1.02337	N/A	0.959264	0.882703
895118	sfh1,SPCC16A11.14	1.04247	0.97942	0.915416	1.10445	1.11729	0.948246	0.926588	0.97942	0.981686
896362	SPCC16A11.15c	1.00463	0.950439	1.02101	1.12766	1.10445	1.09936	0.920188	1.08172	1.01162
898012	SPCC16A11.16c	1.09682	0.997692	0.942785	1.03049	1.11214	1.01396	0.899171	0.97716	0.974905
902839	cdc21,mcm4,SPCC16A11.17,SPCC24B10.01	1.05702	1.04247	1.03886	1.15402	1.11214	1.02337	1.11214	1.01866	0.961483
903805	SPCC24B10.02c	N/A	0.986233	1.02101	0.878633	0.97942	N/A	0.852635	0.913831	0.95705
906618	SPCC24B10.03	1.01866	1.15402	1.29012	1.04972	N/A	1.11987	0.986233	1.05214	1.03049
907952	SPCC24B10.04	1.01866	0.983957	1.06807	1.0163	1.03049	1.05214	0.913831	1.04729	0.997692
909220	SPCC24B10.05,tim9	1.16743	1.11471	1.21419	1.06437	1.07425	1.08172	0.961483	1.08172	1.08423
911054	SPCC24B10.06	1.23399	1.16205	1.22476	1.05946	1.2283	1.09936	0.878633	1.08925	1.06191
914317	gad8,SPCC24B10.07	1.11987	1.1355	0.991373	0.968171	0.986233	1.00463	0.918064	1.00928	0.95705
915636	SPCC24B10.08c	1.03049	1.17283	1.35896	1.13288	1.07425	1.05214	0.939523	1.12766	1.17013
918160	rps1702,rps17-2,rps17,SPCC24B10.09	1.15136	1.09429	1.26138	0.935191	0.907519	0.946058	0.854607	0.981686	0.920188
919293	SPCC24B10.10c	0.990801	1.03766	0.920188	1.08925	1.07923	0.993092	1.02101	1.10191	1.01866
920779	SPCC24B10.11c	1.11471	0.983957	1.04427	1.04006	1.17013	1.07923	0.993092	1.0693	0.993092
921702	SPCC24B10.12	0.97716	0.99539	0.952638	1.10957	1.05214	1.0693	1.23971	1.09936	1.00928
923302	skb5,SPCC24B10.13	1.23399	1.16205	1.24186	0.946058	1.08172	1.04729	0.915945	1.02574	1.05702
924438	SPCC24B10.14c	1.08172	1.07177	1.24186	0.946058	1.05702	1.05458	0.920188	1.07674	1.12766
928814	SPCC24B10.15	1.13027	N/A	1.24617	1.08673	1.05458	1.04972	1.1355	1.07923	1.15669
929945	SPCC24B10.16c	1.04729	1.1487	1.0811	1.04247	1.00231	0.974905	1.16205	1.1487	1.08423
931068	SPCC24B10.17	1.18099	1.25122	1.16272	1.08423	1.02337	1.12506	1.14605	1.2086	1.02811
932359	SPCC24B10.18	0.961483	1.00696	0.974342	0.961483	1.02337	1.18921	1.01162	1.25122	1.1355
933386	SPCC24B10.19c	1.11729	1.09177	1.38511	1.15136	1.11214	1.19748	1.08423	1.19196	1.20303
938156	SPCC24B10.20	1.11987	1.18921	1.14274	1.24258	1.09177	1.17283	1.15136	1.24833	1.1434
940350	tpi1,tpi,SPCC24B10.21	N/A	N/A	N/A	1.17555	1.20025	1.16473	1.10445	1.26284	1.34723
943853	SPCC24B10.22,SPCPB16A4.01	1.16473	1.17283	1.29684	1.18372	1.14605	1.18099	1.25701	1.31039	1.39797
945272	SPCPB16A4.02c	1.1355	1.12506	1.17487	1.09429	1.12246	1.11214	1.23399	1.29834	1.23685
948297	ade10,SPCPB16A4.03c	0.988514	0.963707	0.929805	1.22264	1.28046	1.10957	1.34412	1.32869	1.38511
951528	SPCPB16A4.04c	1.27162	1.19472	1.20164	1.19196	1.19472	1.16473	1.42076	1.29534	1.23971
953012	SPCPB16A4.05c	1.17283	1.16743	1.23328	1.23399	1.18372	1.11987	1.15402	1.27751	1.26576
956648	SPCPB16A4.06c	1.02811	1.04729	1.16473	1.15402	1.217	1.18646	1.31039	1.27751	1.40444
959958	SPCPB16A4.07c,SPCC1742.01,SPCC1795.13	1.26576	1.00928	1.61049	1.09429	1.11987	1.17555	1.01162	1.29834	1.46409
973034	SPCC1795.12c	1.0693	1.26576	1.14076	1.16743	1.18372	1.23114	1.79419	1.56193	1.47768
975432	sum3,ded1,slh3,moc2,SPCC1795.11	1.19196	1.0163	1.19334	1.26576	1.28937	1.2283	1.60214	1.60956	1.65481
977780	SPCC1795.10c	0.983957	1.18921	1.01045	1.03766	0.90125	1.04729	1.28343	1.34723	1.38511
979084	yps1,SPCC1795.09	1.17283	1.23971	1.32869	1.18646	1.19748	1.31039	1.49831	1.55473	1.59107
983728	SPCC1795.08c	1.39152	1.27456	1.22688	1.10445	1.19472	1.2283	1.47427	1.38191	1.30435
984706	SPCC1795.07	1.15936	1.17555	1.04972	1.01866	1.10957	1.0693	1.25701	1.22547	1.27751
986356	map2,SPCC1795.06	1.08673	1.05458	0.994815	1.26576	1.29834	1.14076	1.4914	1.48796	1.37237
989106	SPCC1795.05c	1.11729	1.27751	1.19127	N/A	1.07425	1.11214	N/A	1.21982	1.09936
990344	K RNA; SPKRNAG	1.22264	1.16473	0.97942	1.14605	1.14605	1.18921	N/A	1.38831	1.42734
991234	SPCC1795.04c	1.18372	1.15669	1.25266	1.05946	1.04729	1.10957	1.2086	1.32256	1.28046
993988	gms1,SPCC1795.03	1.47087	1.51222	1.50525	1.27751	1.34412	1.28937	1.2283	1.29834	1.34412
996384	SPCC1795.02c,SPCC895.01	1.39152	1.45397	N/A	1.10701	1.1355	1.12766	1.31039	1.26284	1.15402
998342	mad3,SPCC895.02,SPCC1795.01c	1.32869	1.24833	1.36368	1.10957	1.19472	1.21982	1.00231	1.2086	1.24258
999146	SPCC895.03c	1.21419	1.217	N/A	N/A	1.26868	1.25701	1.63203	1.41748	1.17827
1.00132e+06	ufe1,SPCC895.04c	1.31039	1.20581	1.0299	1.17555	1.13288	1.18099	1.25701	1.32869	1.31951
1007116	for3,SPCC895.05	1.26576	1.10701	1.14076	1.1487	1.19472	1.17827	N/A	1.25122	1.26576
1.00997e+06	SPCC895.06	1.25701	1.25992	1.13288	1.27456	1.17013	1.17013	1.33176	1.23971	1.27751
1.01354e+06	alp14,mtc1,SPCC895.07	1.25992	1.16473	1.37316	1.28639	1.28343	1.16473	1.19748	1.25122	1.27456
1.01488e+06	SPCC895.08c	1.05702	1.17283	1.00521	1.28639	1.13813	1.20025	1.39797	1.38191	1.28639
1017514	ucp12,SPCC895.09c	1.15136	1.17555	1.3566	1.04006	1.09682	1.18372	0.993092	1.19748	1.10957
1.02479e+06	SPCC825.01	1.31342	1.21419	0.931418	1.25992	1.18921	1.18646	1.28937	1.32869	1.24545
1.02627e+06	SPCC825.02	1.23971	1.16743	1.27899	1.21419	1.26284	1.19196	1.2283	1.32256	1.28046
1028578	psy1,sso1,SPCC825.03c	1.1355	1.08423	1.19956	1.17013	1.17555	1.18372	1.26868	1.34102	1.27751
1.03058e+06	SPCC825.04c	1.08673	1.11214	1.44643	1.08423	1.27162	1.18921	1.35347	1.36289	1.37872
1031847	SPCC825.05c	1.21982	1.1487	N/A	1.06683	1.04006	1.07425	1.17283	1.20303	1.18921
1033171	rps1802,rps18-2,SPCC1259.01c,SPCC825.06c	1.03049	1.07923	1.27677	N/A	1.07177	1.17283	1.31951	1.21982	1.25411
1.03481e+06	SPCC1259.02c	1.12506	1.15136	1.21841	1.11214	0.952638	1.0693	1.27456	1.40769	1.38191
1.04044e+06	rpa12	1.01162	1.06683	1.0924	1.15936	1.25411	1.25411	1.5728	1.48452	1.5728
1041751	SPCC1259.04	0.97942	1.04972	0.941152	1.2283	1.14076	1.10445	1.76541	1.52626	1.42076
1.04277e+06	cox9	1.11214	1.13288	1.20372	1.13288	1.03288	1.12766	1.43396	1.39797	1.33176
1.04424e+06	SPCC1259.06	1.08673	1.12766	1.11922	1.06683	1.02101	1.13813	1.21982	1.43727	1.35035
1046148	SPCC1259.07	1.16473	1.1487	N/A	1.19472	1.22264	1.17013	1.31951	1.41095	1.32562
1049291	SPCC1259.08	1.06437	1.13813	1.08673	0.933033	1.01866	0.99539	1.15669	1.25992	1.26576
1051057	SPCC1259.09c	1.13813	1.1434	1.33561	1.14605	N/A	1.08673	1.18921	1.40444	1.45062
1053348	pgp1,SPCC1259.10	1.17283	1.1355	1.26576	1.0693	1.1434	1.12506	1.35035	1.39152	1.42405
1054201	SPCC1259.11c,gyp2	1.11987	1.02811	0.970971	1.217	1.23114	1.10701	1.65481	1.27456	1.14605
1057515	SPCC1259.12c	1.2283	1.12766	1.25919	1.08172	1.13027	1.15136	1.27162	1.49831	1.44727
1059216	ubc11,ubcdp,ubcp4,SPCC1259.15c	1.09936	1.10191	N/A	1.09177	1.10445	1.08172	1.27456	1.40769	1.38511
1.06145e+06	chk1,rad27,SPCC1259.13	1.14076	1.01396	1.1	1.04247	0.986233	1.05458	N/A	1.48796	1.42405
1.06223e+06	meu27,B8647-6,SPCC1259.14c	1.01396	1.01396	N/A	0.878633	0.963707	1.00928	1.30134	1.38191	1.45734
1.07393e+06	CEN-dh3a	1.04488	0.844791	0.707107	0.95705	0.895025	0.825496	N/A	1.41421	1.13288
1.08057e+06	CEN-dh3b	1.04488	0.844791	0.707107	0.95705	0.895025	0.825496	N/A	1.41421	1.13288
1092991	CEN-imr3L	1.1487	1.1355	N/A	1.05458	0.954842	1.14605	1.34412	1.45062	1.45062
1107803	CEN-imr3R	1.1487	1.1355	N/A	1.05458	0.954842	1.14605	1.34412	1.45062	1.45062
1.1174e+06	CEN-dh3c	1.04488	0.844791	0.707107	0.95705	0.895025	0.825496	N/A	1.41421	1.13288
1.12416e+06	CEN-dh3d	1.04488	0.844791	0.707107	0.95705	0.895025	0.825496	N/A	1.41421	1.13288
1.13092e+06	CEN-dh3e	1.04488	0.844791	0.707107	0.95705	0.895025	0.825496	N/A	1.41421	1.13288
1.13768e+06	CEN-dh3f	1.04488	0.844791	0.707107	0.95705	0.895025	0.825496	N/A	1.41421	1.13288
1.14422e+06	SPCC4B3.18	1.02811	1.01866	1.18715	0.913831	0.913831	0.860551	1.09682	1.10445	1.11214
1.14633e+06	cbp3,SPCC4B3.17	0.983957	1.03766	1.1487	0.733736	0.692555	0.802923	0.856584	0.810378	1.05214
1147550	SPCC4B3.16	N/A	0.97041	0.987943	0.870551	0.80478	0.870551	1.11471	1.11214	1.07177
1148762	dmf1	0.907519	0.886791	0.952638	0.988514	0.974905	0.97716	1.32869	1.23399	1.18921
1.152e+06	cwf20,SPCC4B3.14	0.993092	0.937354	0.991373	0.791869	0.825496	0.880666	1.15936	1.17827	1.0693
1.15343e+06	SPCC4B3.13	1.05702	0.965936	0.813661	N/A	0.895025	1.07425	1.30435	1.25122	N/A
1.1556e+06	set9,SPCC4B3.12	1.10191	1.02101	1.13485	0.988514	0.950439	0.911722	1.15136	1.10191	1.04972
1157252	SPCC4B3.11c	0.950439	0.990801	0.884234	0.95705	0.981686	0.961483	1.32869	1.18372	1.12246
1160611	ipk1,SPCC4B3.10c	0.97716	0.915945	0.87206	0.761368	0.791869	0.795536	1.02574	1.08673	1.06191
1161720	SPCC4B3.09c	1.04972	0.972655	1.19541	1.14076	1.01866	1.07674	1.17013	1.18646	1.15669
1.16259e+06	SPCC4B3.08	1.0163	0.943874	0.998269	0.897095	0.926588	0.974905	1.09429	1.1434	1.15669
1164196	SPCC4B3.07	0.963707	0.895025	0.837987	0.850667	0.850667	0.840896	1.00463	1.07177	0.97716
1.16636e+06	SPCC4B3.06c	0.965936	0.990801	0.668964	0.933033	0.988514	0.913831	1.03526	1.05946	1.10957
1167955	SPCC4B3.05c,hem12	1.02101	1.12766	0.905948	1.0163	0.97041	0.97942	1.13288	1.15936	1.20025
1.17334e+06	nte1,SPCC4B3.04c	0.950439	0.959264	1.05336	0.890899	0.90125	0.937354	0.920188	1.06683	N/A
1176025	SPCC4B3.03c	0.920188	0.899171	0.907519	0.897095	0.93088	0.858565	0.981686	0.97716	1.07177
1.17808e+06	SPCC4B3.02c	0.933033	0.99539	0.998269	0.878633	0.99539	0.990801	1.11471	1.05702	1.10701
1.17907e+06	SPCC4B3.01	0.880666	0.880666	1.04066	0.90125	0.840896	0.870551	1.06191	1.00463	0.993092
1.18086e+06	rhp26,SPCP25A2.02c	1.00928	0.852635	0.857079	1.20025	0.974905	0.97041	1.33176	1.03049	0.965936
1185513	SPCP25A2.03	0.854607	0.918064	0.912249	0.842842	0.954842	1	0.941696	1.02574	1.08673
1.18694e+06	SPCC550.01c	0.97041	1.0693	1.08485	0.952638	1.09177	1.11471	1.01396	1.08925	1.18372
1.18774e+06	cwf5,ecm2,SPCC550.02c	0.903335	0.990801	0.835088	0.95705	0.937354	0.899171	1.03049	0.988514	0.913831
1.18892e+06	SPCC550.03c	1.00463	1.00696	1.10191	0.93088	0.858565	0.933033	0.831238	1.02574	0.963707
1193680	gpi2,SPCC550.04c	0.941696	0.946058	N/A	0.888843	0.854607	0.866537	0.959264	1.01866	0.968171
1.19535e+06	nse1,SPCC550.05	0.983957	0.905425	1.03347	0.913831	0.897095	0.915945	0.854607	0.959264	0.939523
1.19649e+06	hsp10,SPCC550.06c	1.04488	0.937354	0.962594	0.771997	0.882703	0.854607	0.827406	0.920188	0.913831
1200082	SPCC550.07	1.16205	1.15936	N/A	1.10191	1.25992	1.34723	1.11729	1.13027	1.15669
1.20229e+06	SPCC550.08	0.990801	1.0163	1.04608	0.903335	0.890899	0.946058	0.954842	0.983957	1.02574
1204400	SPCC550.09	0.943874	0.961483	1.32409	0.846745	0.928731	0.959264	0.911722	0.983957	1.01866
1.20705e+06	meu8,SPCC550.10	0.92445	0.981686	1.07736	0.895025	0.909618	0.890899	0.983957	0.959264	N/A
1.21163e+06	SPCC550.11	1.03049	1.02101	0.928195	0.922316	0.870551	0.90125	0.993092	1	0.939523
1.21379e+06	arp6,SPCC550.12	0.933033	0.97942	1.09619	0.812252	N/A	0.895025	0.862542	1.06683	0.965936
1216711	dfp1,rad35,him1,SPCC550.13	0.993092	1.03526	1.1487	0.954842	0.870551	0.890899	1.03288	0.965936	0.935191
1221413	SPCC550.14	1.08346	0.958643	0.94281	0.856895	0.918331	0.962612	0.900613	0.941209	0.998896
1.22319e+06	SPCC550.15c	0.941696	0.974905	1.10957	0.97942	0.946058	1.00928	1.14076	1.09177	1.16205
1224935	rec11,SPCC4E9.01c,SPCC550.16c	1.1355	1.10191	1.27015	1.02101	1.00463	1.03526	0.907519	1.04729	1.03766
1229143	cig1,SPCC4E9.02,SPCC645.01	1.17283	N/A	1.0811	1.07177	0.959264	1.05946	1.01866	1.03049	1.06683
1.23093e+06	SPCC645.02	1.00696	1.09429	1.10765	0.952638	0.937354	1.02811	0.968171	1.06437	1.03288
1.23227e+06	isa1,SPCC645.03c	1.04729	1.05946	1.12701	0.97716	1.04006	0.99539	0.97041	N/A	1.0163
1233715	nse3,SPCC645.04	0.986233	1.04247	1.07736	0.968171	0.97942	1.02574	1.00928	1.04488	1.01162
1.23493e+06	myo2,SPCC645.05c,rng5	1.04488	1.01866	1.26795	1.08673	1.05458	1.06191	1.07425	1.11471	1.20581
1.24047e+06	rgf3,SPCC645.06c	1.18646	1.05214	0.902814	0.993092	0.997692	0.954842	0.981686	0.993092	1.05702
1249854	rgf1,SPCC645.07	1.13027	1.10957	N/A	1.02101	1.06437	1.03766	1.18646	1.13288	1.1434
1250750	SPCC645.08c,snd1	1.04006	1.00463	1.05336	0.981686	0.997692	1.01396	1.1434	1.11471	1.07923
1255666	SPCC645.09,mrpl37	0.997692	1.06683	0.89969	1.17555	1.02101	1.16473	1.30737	1.23685	1.14605
1256802	SPCC645.10	1.04488	1.04972	1.12506	1.28046	1.05214	1.13813	1.34723	1.18372	1.2283
1.25804e+06	mug117,SPCC645.11c	1.01866	1.12506	1.16473	0.80478	0.948246	1.00928	0.854607	0.993092	1.09177
1258829	SPCC645.12c	1.06437	0.981686	1.23542	1.05458	1.05458	1.15936	1.02101	1.16473	1.15402
1261231	SPCC645.13	1.03049	0.92445	1.07736	0.97942	0.97942	1.09682	0.997692	1.08172	1.07425
1.2631e+06	sti1,SPCC645.14c	1.03526	1.02337	1.04247	0.874583	0.946058	0.935191	0.82932	0.99539	0.993092
1266151	SPCC23B6.01c	1.15936	1.15936	1.03526	1.20025	1.11987	1.04006	1.20581	1.08925	1.12246
1.2693e+06	SPCC23B6.02c	1.11729	N/A	1.19127	1.06437	1.10957	1.15402	1.0163	1.02101	1.11214
1.27028e+06	tel1,SPCC23B6.03c	1.08172	1.12766	1.12896	1.10957	1.06683	1.10701	1.06683	1.06191	1.12246
1279249	SPCC23B6.04c	1.26868	1.33793	1.27899	1.14605	1.11214	1.07177	0.943874	1.03766	1.07425
1.28301e+06	ssb3,rpa3,SPCC23B6.05c	1.11729	1.10191	1.13879	1.01162	1.05702	1.11987	1.00928	1.09936	1.04247
1.28669e+06	SPCC23B6.06,SPCC1322.01	1.17555	1.10701	1.28565	0.974905	1.02337	1.11471	0.874583	1.02337	1.00696
1.28782e+06	SPCC1322.02	1.07674	1.22264	1.06253	0.864537	0.993092	1.05702	0.89296	1.07177	0.952638
1.29126e+06	SPCC1322.03	1.10191	1.07923	1.13092	1.08423	1.02337	1.09682	0.986233	1.05214	0.972655
1294340	SPCC1322.04	1.13813	1.03766	1.07177	1.12506	1.217	1.13027	1.11987	1.12766	1.14605
1.29561e+06	SPCC1322.05c	1.11729	1.24833	1.29459	1.10191	1.26576	1.22547	1.15402	1.19472	1.23685
1.30049e+06	kap113,SPCC1322.06	1.17283	1.11214	0.949342	1.15402	1.11729	1.16473	0.99539	1.07425	1.02101
1.30169e+06	SPCC1322.07c	1.02337	1.09936	1.07549	1.08423	1.18646	1.29534	1.19748	1.15136	1.19196
1305194	srk1,mkp1,SPCC1322.08	1.00231	1.05702	1.2163	1.1487	N/A	1.03766	1.0693	1.02337	1.03049
1.30833e+06	SPCC1322.09	0.954842	1.0693	1.37793	1.06683	1.17013	1.25411	0.993092	1.16205	1.12506
1.31113e+06	SPCC1322.10	1.02337	1.13027	1.0299	1.20025	1.15936	1.07674	1.2086	1.1487	1.23399
1.31288e+06	rpl2302,rpl23-2,SPCC1322.11	0.884745	0.990801	0.837987	1.08673	1.04006	1.06191	1.10191	1.09177	1.11214
1313980	bub1,SPCC1322.12c	1.04972	1.1487	1.45649	0.897095	0.988514	1.1487	0.97041	1.03288	1.08423
1318343	ade6,min1,SPCC1322.13	1.1487	1.12506	0.918594	0.99539	1.03049	1.08925	1.11729	1.11987	1.04729
1.31969e+06	SPCC1322.14c	1.04247	1.15669	1.21209	1.03049	1.07425	1.21139	1.10445	1.16473	1.12766
1.32266e+06	rpl3402,rpl34-2,rpl34,SPCC1322.15	N/A	N/A	N/A	1.12766	1.10445	1.14605	1.20025	1.1434	1.21419
1325576	SPCC1322.16	1.09936	1.19472	1.30586	1.09682	1.14076	1.27751	1.17827	1.28046	1.28937
1326441	SPCC1322.17c,SPCC132.01c	1.11987	1.17283	1.26576	1.18646	1.23971	1.28343	1.36604	1.27456	1.3692
1330839	hst2,SPCC132.02	1.10191	N/A	1.12701	1.1434	1.16473	1.41095	1.31951	1.34723	1.43396
1.33287e+06	SPCC132.03	1.05946	1.10957	1.34957	1.19472	1.217	1.30737	1.15402	1.33176	1.25122
1.33391e+06	SPCC132.04c	1.16473	1.25701	1.39474	1.25701	1.18099	1.22264	1.20303	1.25992	1.3692
1342378	SPCC338.18	1.2086	1.217	1.0811	1.10701	1.25701	1.36289	1.53333	1.4406	1.35347
1345365	rad21,SPCC338.17c	1.27162	1.23971	1.44143	1.2086	1.24833	1.34412	1.21139	1.25411	1.37554
1346583	pof3,SPCC338.16	1.06437	1.24833	1.38511	1.11471	1.19748	1.40769	1.3692	1.39797	1.35035
1349558	SPCC338.15	1.18099	1.28639	1.13682	1.20303	1.25701	1.32562	N/A	1.32562	1.28937
1.35122e+06	SPCC338.14	1.05214	1.03288	0.970971	1.21139	1.27456	1.23971	1.25122	1.32562	1.31342
1.35308e+06	SPCC338.13	1.11987	1.26868	1.45649	1.34412	1.20581	1.42076	1.35035	1.31646	1.42076
1.35628e+06	SPCC338.12	1.06683	1.12246	1.23542	1.03526	1.18372	1.23399	1.13813	1.18099	1.18099
1.35775e+06	rrg1,uvi22,SPCC338.11c	1.24545	1.35347	1.31039	1.20025	1.25701	1.36604	1.34102	1.20581	1.2283
1359083	cox5,SPCC338.10c	1.12246	1.20025	1.63297	1.31342	1.44393	1.41095	1.2283	1.26284	1.39797
1360140	SPCC338.08	1.21982	1.34412	1.51572	1.04247	1.28046	1.28343	1.17283	1.17827	1.28639
1.36522e+06	SPCC338.07c	1.2283	N/A	1.39716	1.0163	1.18921	1.28046	1.31951	1.2086	0.974905
1366285	SPCC338.06c	1.17555	1.07177	1.23756	1.33176	1.37554	1.55473	1.59475	1.37872	1.44727
1.36797e+06	spm2,mms2,SPCC338.05c	1.0693	1.32869	1.02811	1.10191	1.17827	1.28937	1.35347	1.33176	1.26576
1368913	cid2,SPCC338.04	1.10191	1.25992	1.31722	1.49831	1.36604	1.55833	1.61702	1.55114	1.20581
1369957	SPCC338.02	1.20025	1.31342	N/A	1.07177	1.2283	1.28639	1.2283	1.28046	1.23399
1.38201e+06	ags1,mok1,SPCC338.01c,SPCC17A7.01,SPCC1281.01	1.23114	1.42076	1.29459	1.17827	1.28046	1.37872	N/A	1.22264	1.11729
1383752	spf30,SPCC1281.02c	1.12246	1.10191	1.15069	1.38511	1.37554	1.45734	1.36289	1.40769	1.38191
1.38518e+06	SPCC1281.03c	1.31342	1.44393	1.52891	1.50177	1.32562	1.58374	1.4811	1.46747	1.41095
1.38838e+06	SPCC1281.04	1.2283	1.30435	1.61608	1.28046	1.39797	1.53333	1.28937	1.44393	1.33793
1.39054e+06	SPCC1281.05	1.19196	1.30737	1.45146	1.33793	1.38191	1.4914	1.44393	1.47768	1.51572
1394138	SPCC1281.06c	1.15669	1.09429	1.13879	1.31342	1.26576	1.29534	1.3692	1.27456	1.26284
1.39877e+06	SPCC1281.07c	1.25701	1.36604	1.39716	1.31342	1.46071	1.50177	N/A	1.52979	1.61702
1.40096e+06	SPCC1281.08	1.16473	1.49485	1.46662	1.32256	1.41421	1.62826	1.5874	1.67404	1.58374
1405428	SPCC622.01c	1.27456	1.37237	1.29684	1.11471	1.23971	1.35035	N/A	1.67018	1.58374
1406159	SPCC622.02	1.31342	1.37237	1.5966	1.59475	1.68179	1.92741	2.41162	2.00926	2.15846
1.40708e+06	SPCC622.03c	1.35974	1.46747	1.73207	1.26284	1.31342	1.54399	N/A	1.7818	1.53688
1.40783e+06	SPCC622.04	1.31342	1.34723	1.74412	1.07674	1.3566	1.62076	2	1.89649	1.80667
1.40922e+06	SPCC622.05	1.11987	1.25992	1.64718	1.58008	1.48796	1.95884	2.22427	1.7211	1.64718
1409927	SPCC622.06c	1.08925	1.23971	N/A	1.14076	1.33793	1.5874	1.45062	1.64718	1.70921
1.41059e+06	SPCC622.07	1.07177	1.39797	1.28343	1.31342	1.40444	1.7818	2.28153	2.07532	2.08493
1.41263e+06	hta1,SPCC622.08c	N/A	N/A	N/A	1.24833	1.52626	1.46409	N/A	1.70921	1.73307
1.41354e+06	htb1,SPCC622.09	N/A	N/A	N/A	1.19748	1.46071	1.34102	1.88339	1.61702	1.6245
1.41485e+06	SPCC622.10c	1.38831	1.51922	1.26576	1.29834	1.48796	1.83613	2.12383	1.88775	1.84463
1.41945e+06	SPCC622.11	1.25122	1.61328	1.68179	1.28046	1.32869	1.7211	1.71713	1.65864	1.59475
1.4209e+06	SPCC622.12c	1.36703	1.14884	1.35013	1.30369	1.55696	1.41984	1.69545	1.6214	1.72118
1.42406e+06	SPCC622.13c	1.42071	1.35839	1.52291	1.27711	1.36769	1.59345	1.44202	1.56922	1.53334
1.42906e+06	SPCC622.14	1.20303	1.21982	1.61888	1.31342	1.48796	1.50873	1.23971	1.43727	1.67018
1.4305e+06	SPCC622.15c	1.54756	1.52979	1.56917	1.4406	1.46409	1.63959	1.66248	1.5728	1.74917
1.43307e+06	epe1,SPCC622.16c	1.40444	1.65481	2.03849	1.52979	1.68179	2.01857	1.71713	1.62076	1.78592
1.4371e+06	apn1,SPCC622.17	1.29534	1.26284	1.44894	1.35974	1.54399	1.69741	1.53333	1.46747	1.4914
1.43832e+06	rpl6,SPCC622.18	1.34723	1.45062	N/A	1.34102	1.41748	1.4406	1.39474	1.42734	1.48796
1440186	SPCC622.19,jmj4	1.30737	1.40444	1.44393	1.30134	1.37872	1.54756	1.39797	1.44393	1.45062
1441491	str2,SPCC61.01c,SPCC622.20c,str1	1.21139	1.40444	1.32639	1.21419	1.34412	1.54399	1.38511	1.37554	1.31646
1444525	spt3,SPCC61.02	N/A	1.35974	N/A	1.15669	1.17283	1.23114	1.36289	1.21419	1.24545
1446096	SPCC61.03	1.40444	N/A	1.2079	0.97041	1.19748	1.30134	1.28046	1.28046	1.22264
1.44773e+06	SPCC61.04c	1.16205	1.4406	1.52362	1.24545	1.21419	1.50177	1.44727	1.41095	1.47087
1451377	SPCC61.05	1.19196	1.3566	1.66152	1.16473	1.35347	1.45397	1.28639	1.43727	1.4406
1.4549e+06	SPCC61.06,SPCC11E10.01	1.17555	1.36604	1.25266	1.16473	1.30737	1.42405	1.15136	1.31951	1.18372
1456046	gpi8,SPCC11E10.02c	1.02811	1.23685	1.28565	1.15136	1.29834	1.51572	N/A	1.31951	1.39152
1458046	mug1,SPCC11E10.03	1.12246	1.13813	1.19541	1.13027	1.34412	1.46409	1.30737	1.27456	1.32562
1.45973e+06	SPCC11E10.04	1.13288	1.4012	N/A	1.2283	1.36289	1.55473	1.18372	1.38191	1.36289
1462004	ynd1,SPCC11E10.05c	1.17827	1.37237	1.58832	1.12766	1.25992	1.34102	1.12506	1.21139	1.20581
1.46466e+06	SPCC11E10.06c	1.35035	1.87038	1.81504	1.1434	1.32869	1.45397	1.11471	1.23114	1.26576
1.46611e+06	SPCC11E10.07c	1.11471	1.25992	1.44143	1.21139	1.29834	1.40444	1.04488	1.25992	1.28343
1.47188e+06	rik1,SPCC11E10.08	1.11214	1.2086	1.65004	1.21139	1.28046	1.36289	0.97716	1.26284	1.26284
1.47375e+06	SPCC11E10.09c,SPCC188.01c	1.17283	1.3566	1.51047	1.09429	1.21139	1.31342	1.01396	1.217	1.13288
1477845	par1,SPCC188.02	0.981686	1.1434	1.17487	1.06191	1.26284	1.34723	1.07923	1.23971	1.1355
1481716	cnd3,SPCC188.03	1.15669	1.18099	1.23542	1.08172	1.23399	1.32869	1.17283	1.25992	1.21139
1.48236e+06	spc25,SPCC188.04c	1.28343	1.28343	1.46155	1.09429	1.25122	1.27456	0.97942	1.18921	1.1355
1.4844e+06	srp54,SPCC188.06c	1.27162	1.28639	1.31039	1.19196	1.39797	1.28937	0.97716	1.13027	1.08925
1489163	ccq1,SPCC188.07	0.965936	1.09429	N/A	1.05702	1.24833	N/A	N/A	1.17283	1.34723
1.49034e+06	ubp22,SPCC188.08c,ubp5	1.06191	1.26868	1.23542	1.21419	1.35974	1.39474	1.20025	1.17555	1.18372
1494061	SPCC188.09c	N/A	1.1355	N/A	1.11987	1.16743	1.27751	1.06437	1.11214	1.08925
1.50458e+06	prp45,cwf13,snw1,SPCC188.11,SPCC584.08	1.26868	1.21419	1.27899	1.19472	1.35974	1.25701	1.00928	1.11214	1.17827
1506642	spn6,SPCC584.09,SPCC188.12	1.00231	1.14076	1.26357	1.07177	1.21419	1.30737	1.11471	1.09936	1.09682
1507567	dcr1,SPCC188.13c,SPCC584.10c	0.943874	1.02101	1.39474	1.05946	1.217	1.29834	0.93088	1.10957	1.11471
1.51304e+06	SPCC584.11c	1.06437	1.17283	1.12311	0.965936	1.17827	1.26576	0.926588	1.16205	1.06683
1515829	SPCC584.12	1.05214	1.03526	1.0122	1.1434	1.29534	1.33793	1.12506	1.2086	1.15402
1518333	SPCC584.13	1.13813	1.25122	1.20999	1.09429	1.18646	1.23399	1.02337	1.04488	0.99539
1520891	SPCC584.14	1.06683	1.16205	1.23756	1.12506	1.23114	1.40769	1.07177	1.05214	1.15402
1522161	SPCC584.15c	1.12246	1.1434	1.15869	1.15402	1.28639	1.31039	0.99539	1.16743	1.18372
1.52571e+06	SPCC584.16c	1.08423	1.22264	1.4871	1.08172	1.23399	1.28343	0.981686	1.11471	1.10701
1.52796e+06	SPCC584.01c	1.06191	1.13288	1.19334	1.13288	1.27751	1.19196	1.04006	1.09177	1.22547
1533376	cuf2,SPCC584.02	1.09177	1.10191	1.07177	1.13288	1.217	1.24833	1.07923	1.11471	1.06191
1.53424e+06	SPCC584.03c	1.1355	1.27456	1.47939	1.10701	1.23114	1.27162	1.2283	1.22264	1.16743
1.53802e+06	sup35,SPCC584.04,erf3	1.0693	1.18372	1.39233	1.05214	1.21982	1.28639	0.884745	1.18099	1.19196
1540955	sec1,SPCC584.05	0.911722	1.03526	1.06992	1.07177	1.19472	1.28937	1.08172	1.16473	1.2086
1542174	ssb2,SPCC584.06c,SPCC1753.01c	1.02337	1.04006	0.976032	1.03526	1.20581	1.24833	1.09429	1.10701	1.11729
1.54452e+06	git3,SPCC1753.02c	1.24833	1.46747	1.83083	1.09177	1.39797	1.68958	1.08172	1.18372	1.25411
1549177	rec7,SPCC1753.03c	0.988514	1.07177	1.17895	1.13813	1.16473	1.30435	1.16205	1.12246	1.1487
1.55158e+06	tol1,SPCC1753.04	1.18646	1.23685	1.23328	1.16743	1.27751	1.28046	1.08172	1.07674	1.07923
1553039	rsm1,SPCC1753.05	1.14076	1.16743	1.23114	1.11471	1.28639	1.37237	1.0693	1.18372	1.1487
1553979	SPCC1753.06c,SPCC162.12	1.05946	1.17555	1.3333	1.10445	1.30435	1.44393	0.97716	1.12246	1.2086
1558082	SPCC162.11c	1.12246	1.11214	1.21841	1.06437	1.10701	1.18099	0.974905	1.10701	1.07425
1559502	ppk33,SPCC162.10	N/A	N/A	N/A	1.18646	1.29534	1.31951	1.02101	1.18921	1.18372
1565741	hmg1,SPCC162.09c	1.25701	1.27456	1.40932	1.26868	1.28046	1.31342	1.20303	1.29235	1.23971
1.57151e+06	nup211,SPCC162.08c	1.16205	1.24258	1.54756	1.17827	1.33484	1.31039	1.06683	1.19196	1.31951
1573210	ent1,SPCC162.07	1.08673	N/A	1.13092	1.21419	1.30737	1.34102	1.04247	1.20581	1.41421
1578445	SPCC162.06c	1.1355	1.09682	1.6358	1.16205	1.33176	1.4406	1.26576	1.46409	1.42734
1.57941e+06	coq3,SPCC162.05	0.974905	1.11214	1.23542	1.31342	1.18099	1.27456	1.23399	1.36604	1.21139
1.58135e+06	wtf13,SPCC162.04c	1.06104	1.11939	1.1562	1.07809	0.971278	1.18836	0.974905	1.05565	0.926109
1.58408e+06	SPCC162.03	1.13288	1.15669	1.24186	1.40444	1.43065	1.33176	N/A	1.26284	1.15136
1.58799e+06	SPCC162.02c	1.11214	1.19472	1.50786	1.34102	1.47768	1.48796	1.50873	1.45062	1.37237
1.58911e+06	SPCC162.01c	N/A	N/A	N/A	1.27456	1.33793	1.11471	1.52626	1.20025	1.2283
1592883	adh1,adh,SPCC13B11.01	1.15136	1.08423	1.22476	1.3692	1.43727	1.30134	1.31342	1.47087	1.54399
1594509	SPCC13B11.02c	1.17283	1.15936	1.40932	1.20303	1.45397	1.46747	1.42076	1.54399	1.43727
1.59628e+06	SPCC13B11.03c	1.08925	1.17827	1.35191	1.23685	1.41421	1.43396	1.61328	1.50525	1.45397
1598768	SPCC13B11.04c,SPCC777.01c	1.28343	1.31646	1.22476	1.20581	1.34412	1.31342	1.43396	1.50525	1.42405
1.60151e+06	SPCC777.02	1.20581	1.18099	1.12311	1.07425	1.20581	1.31646	1.29235	1.33793	1.31039
1602946	SPCC777.03c	1.21419	1.21982	1.49226	1.04247	1.27456	1.34412	1.34412	1.38511	1.34102
1.60493e+06	SPCC777.04	1.09429	1.17827	1.37078	1.1434	1.34102	1.3692	1.25122	1.31646	1.40444
1606782	gtr2,SPCC777.05	1.12246	1.11471	1.37316	1.217	1.27162	1.49485	1.28937	1.56917	1.49485
1607851	SPCC777.06c	1.12506	1.2283	1.38992	1.23399	1.30435	1.41421	1.33176	1.49831	1.39797
1611654	SPCC777.07	1.13288	1.19748	1.31039	1.18921	1.30134	1.36604	1.26284	1.44727	1.41095
1.61269e+06	SPCC777.08c	1.05702	1.30134	N/A	1.21419	1.3692	1.40444	1.28937	1.33484	1.3692
1614696	arg1,SPCC777.09c	1.15669	1.19472	1.3036	1.26576	1.28639	1.25122	1.2283	1.26868	1.26868
1616408	ubc12,SPCC777.10c	1.15669	1.22547	1.27015	1.11729	1.20303	1.40444	1.15136	1.26576	1.27456
1617801	SPCC777.11	1.28046	1.25992	N/A	1.04972	1.19748	1.3566	0.961483	1.11471	1.10957
1618477	SPCC777.12c	1.21419	1.15936	1.28343	1.22547	1.34412	1.37872	1.09177	1.26868	1.25122
1619646	SPCC777.17c	1.17013	1.1355	1.38992	1.09682	1.15936	1.3692	1.13027	1.23114	1.12766
1622776	vps35,SPCC777.13	1.00463	1.10701	1.03886	1.10445	1.217	1.29235	1.18921	1.1487	1.0693
1.62428e+06	prp4,SPCC777.14	1.20303	1.27751	1.2163	1.21982	1.27751	1.35035	1.1434	1.22264	1.18372
1626243	SPCC777.15	1.32256	1.47427	1.59937	1.24545	1.38511	1.43727	1.16473	1.23114	1.21139
1628079	eck1,SPCC777.16c,SPCC663.01c	1.19196	1.24258	1.36131	1.20025	1.17283	1.28343	1.06683	1.14076	1.18372
1.63182e+06	wtf14,SPCC663.02	1.06437	1.42405	1.23114	1.21982	1.28937	1.40769	1.14076	1.27162	1.25701
1.64053e+06	pmd1,SPCC663.03	1.17555	1.16205	1.15869	1.14605	1.24833	1.21982	1.02574	1.1434	1.10445
1641992	rpl39,SPCC663.04	N/A	N/A	N/A	1.07923	1.29235	1.11987	1.05214	1.06437	1.02574
1642957	mRNA	1.26284	1.24258	1.22901	1.36604	1.46747	1.37554	1.20025	1.24545	1.2283
1644991	cia1,SPCC663.05c	1.27751	1.14605	1.37316	1.11214	1.19748	1.0163	1.02337	1.03288	1
1649192	SPCC663.08c	1.12766	1.28639	1.51309	1.09177	1.25122	1.15669	0.874583	1.06683	1.06437
1650718	SPCC663.09c	1.14076	1.12246	1.36131	1.00231	1.12246	1.25122	0.963707	1.07674	1.08925
1653313	SPCC663.10	1.2283	1.20303	1.32409	1.25701	1.29834	1.28046	0.97041	1.11214	1.04972
1655287	SPCC663.11	N/A	1.09682	N/A	1.06437	1.10957	1.21982	1.07425	1.09177	1.03288
1.65734e+06	cid12,SPCC663.12	1.17555	1.20581	1.2812	N/A	1.37872	1.35974	1.30134	1.10701	1.19196
1.65815e+06	SPCC663.13c	1.0163	1.02337	1.06807	1.09682	1.21139	1.2283	0.986233	1.09936	1.0693
1659009	SPCC663.14c	1.24258	1.46409	1.65577	1.01162	1.17283	1.36289	0.866537	1.10445	1.06683
1661722	SPCC663.15c	1.10445	1.31951	1.1607	1.33176	1.34723	1.44393	1.19748	1.21982	1.29534
1.66407e+06	SPCC1902.02,SPCC663.16c	1.11987	1.2283	1.03706	1.20581	1.31342	1.07177	1.08423	1.08172	1.15669
1.66759e+06	gaf1,SPCC1902.01,SPCC417.01c	0.983957	1.02101	0.991373	1.03766	1.10701	1.14605	0.968171	1.08423	1.15669
1.67135e+06	dad5,hsk3,hos3,SPCC417.02	0.972655	0.990801	0.993092	1.10957	1.24258	1.17555	1.07177	1.08172	1.20581
1.67314e+06	SPCC417.03	0.95705	1.04729	0.808041	1.01396	1.18921	1.21419	1.34412	1.2283	1.15936
1.67446e+06	SPCC417.04	1.05214	1.05946	1.06253	1.00463	1.07425	1.13813	1.08423	1.11729	1.11729
1.6768e+06	chr2,SPCC417.05c,cfh2	1.05946	1.11471	1.15669	1.05458	1.17013	1.12506	1.04972	1.0693	1.11729
1678651	ppk35,mug27,SPCC417.06c	1.16743	1.02101	0.936272	1.07674	1.1487	1.12246	0.997692	1.07674	1.09682
1.68145e+06	mto1,mbo1,mod20,SPCC417.07c	1.01866	1.03049	1.08485	1.06191	1.217	1.15402	1.08673	1.24545	1.16743
1.68912e+06	tef3,SPCC417.08	1.13719	1.07385	1.15834	1.05289	1.20046	1.06198	0.943771	1.09537	1.21843
1.69297e+06	SPCC417.09c	1.00928	1.05946	0.981119	1.10191	1.1487	1.17013	1.18921	1.12506	1.10445
1.69755e+06	SPCC417.10	1.18099	N/A	1.01045	1.10191	1.1487	1.11214	1.09682	1.08172	1.05946
1699685	SPCC417.11c	1.00231	1.16743	0.857079	0.983957	0.983957	1.04729	1.03288	1.06437	0.937354
1701599	SPCC417.12	1.04729	0.870598	1.03187	1.02458	1.13354	1.09913	1.16541	1.07319	1.07181
1707608	SPCC417.13,SPCC191.01	1.08423	1.38511	N/A	1.23685	1.25701	1.25701	N/A	1.28639	1.24833
1709664	SPCC417.14c,SPCC191.02c	1.02101	N/A	0.926588	1.11214	1.10701	1.03526	1.11729	1.16473	1.16743
1.71198e+06	SPCC191.03c	1	1.0693	0.964264	1.09177	1.2283	1.16473	1.30134	1.24833	1.32562
1.71255e+06	SPCC191.04c	N/A	1.04488	1.04066	1.11729	1.09682	1.08925	N/A	1.30435	1.28639
1.71356e+06	SPCC191.05c	1.06683	0.946058	0.89969	1.17013	1.21982	1.06683	1.15136	1.22547	1.31342
1.71522e+06	SPCC191.06	0.968171	1.09429	1.29012	1.11471	1.15136	1.18372	1.21982	1.23114	1.13813
1.71578e+06	cyc1,SPCC191.07	N/A	N/A	N/A	1.03526	1.12506	0.950439	1.35035	1.10701	1.11471
1717806	SPCC191.08	1.08925	1.07923	1.01748	1.02574	1.05458	1.02101	N/A	1.20303	1.15936
1.72048e+06	gst1,SPCC191.09c	1.07177	1.19196	1.29684	1.10445	1.1434	1.4012	1.05702	1.10191	1.0693
1.72299e+06	SPCC191.10	1.09429	1.04488	1.26138	0.972655	1.10957	1.03766	1.23971	1.18646	1.25992
1726556	inv1,SPCC191.11	1.06437	1.12506	0.984525	1.03288	0.946058	0.986233	1.26576	1.17827	1.08172
1730894	SPCC191.13,SPCC1450.02	0.920188	1.01162	1.02101	1.03526	1.03526	1.03526	1.13813	1.0693	1.04972
1732680	SPCC1450.03	N/A	0.993092	N/A	1.11729	1.28937	1.21982	1.16205	1.28343	1.39797
1734291	tef5,SPCC1450.04	N/A	N/A	N/A	1.19196	1.20025	1.07177	1.10445	1.16743	1.217
1735835	rox3,med19,SPCC1450.05c	1.13288	1.07674	N/A	1.01866	1.02574	1.03526	1.08925	1.05214	1.03526
1.73652e+06	grx3,SPCC1450.06c	0.972655	1.05458	1.01924	1.12506	1.09682	1.23399	1.06191	1.18921	1.14076
1737980	SPCC1450.07c	1.02811	1.00928	0.94442	1.08423	1.0163	1.07923	N/A	1.12246	1.11987
1740548	wtf16,SPCC1450.08c	1.16403	1.17233	1.39529	0.99528	0.963614	1.05546	0.86763	0.939396	0.910991
1.74307e+06	SPCC1450.09c	1.11471	1.11471	1.20372	0.868541	1.00696	1.04006	0.903335	1.07177	0.974905
1747795	SPCC1450.10c	1.10445	1.10445	1.0122	1.16205	1.11214	1.23114	1.18372	1.09429	1.10191
1.75014e+06	cek1,SPCC1450.11c	0.983957	0.868541	1.00347	0.928731	1.01866	0.986233	1.10191	1.0693	1.04729
1757756	SPCC1450.12	1.0163	1.0163	0.959264	1.03288	1.04247	1.06683	1.16205	1.06437	1.06191
1.75864e+06	SPCC1450.13c	0.918064	1.04247	0.87206	1.09682	1.01162	0.937354	1.19748	1.05458	0.948246
1.7607e+06	ero12,SPCC1450.14c	1.09177	1.11987	1.24617	1.09682	1.19748	1.16205	0.99539	1.08673	1.16473
1.76347e+06	SPCC1450.15	0.965936	1.00231	0.936272	1.00231	0.950439	1.00696	1.00696	1.00928	0.92445
1764783	SPCC1450.16c	N/A	N/A	1.26795	1.05214	1.05946	0.941696	1.0163	1.09936	1.21419
1769445	ste6,SPCC1450.17,SPCC1442.01	1.0163	1.03049	1.01748	1.0163	1.00463	0.983957	0.97041	0.943874	0.903335
1771255	SPCC1450.18,SPCC1442.02	1.0693	0.99539	1.0924	1.08423	1.1355	1.11214	0.961483	1.08172	1.06437
1.77325e+06	SPCC1450.19,SPCC1442.03	1.14076	1.06683	1.05154	1.12766	1.17283	1.05458	0.981686	1.03526	1.01866
1.7757e+06	SPCC1442.04c	1.00696	0.943874	1.04972	0.922316	0.997692	1.01396	0.909618	0.99539	1.06683
1.77778e+06	SPCC1442.05c	1.10445	1.11729	1.16473	0.948246	0.97041	1.04247	0.895025	1.04247	1.05946
1779764	SPCC1442.06	1.00928	0.963707	1.06437	0.97942	0.988514	1.03049	0.941696	1.04247	N/A
1.78081e+06	SPCC1442.07c	0.963707	0.959264	0.861546	1.00696	0.981686	1.00928	0.972655	0.986233	0.922316
1782588	cox12,SPCC1442.08c	0.791869	0.862542	0.878126	1.01162	0.972655	1.04247	1.11214	0.990801	1.00928
1.78587e+06	trp3,SPCC1442.09	0.963707	1.02811	0.936272	0.97041	0.961483	0.981686	1.10445	1.05946	1.02101
1.7872e+06	rpb3,SPCC1442.10c	0.97942	0.983957	1.11535	1.00696	0.988514	N/A	0.943874	1.02101	0.993092
1.78921e+06	SPCC1442.11c	0.97942	0.993092	1.09051	1.01162	1.04488	1.06683	0.922316	1.00231	0.92445
1.79113e+06	SPCC1442.12	1.03288	0.990801	0.955945	1.35347	1.08673	1.1355	1.24258	1.04006	1.15936
1.79252e+06	SPCC1442.13c	1.16205	1.10191	0.946058	N/A	1.11987	1.25992	1.02574	1.04006	N/A
1.79392e+06	SPCC1442.14c	1.19748	1.11729	1.31039	1.04247	1.08925	1.04006	0.911722	1.07923	1.02574
1794912	cox18,SPCC1442.15c	1.08172	0.950439	0.928195	1.00231	N/A	1.10191	1.06683	1.05214	0.988514
1796363	SPCC1442.16c,SPCC285.01c	1.01162	1.04972	0.884234	0.90125	0.856584	0.89296	0.943874	0.888843	0.82169
1797641	SPCC285.02c,SPCC1442.17c	0.937354	0.981686	1.0479	0.968171	0.95705	0.974905	0.974905	1.0163	0.986233
1.80043e+06	SPCC285.03	0.986233	1.03288	0.90125	0.986233	0.915945	0.911722	0.993092	1.00231	0.918064
1.80215e+06	SPCC285.04	1.03049	0.997692	0.991373	0.911722	0.941696	0.89296	0.852635	0.948246	0.933033
1804242	SPCC285.05	0.983957	1.01162	0.965936	1.01162	0.981686	0.90125	0.954842	0.959264	0.93088
1808220	wtf18,SPCC285.07c	1.2091	1.22777	1.56779	1.12929	1.17625	1.289	1.03441	1.07661	1.06932
1.8108e+06	ret2,SPCC285.08	1.0163	0.905425	1.15469	1.06683	N/A	0.961483	0.97041	1.03049	1.01162
1.81254e+06	cgs2,SPCC285.09c,pde1	0.939523	0.913831	0.955945	0.952638	0.935191	0.974905	0.946058	N/A	0.988514
1815762	SPCC285.10c	1.00231	0.939523	1.03347	0.868541	0.968171	0.981686	1.0163	1.07674	1.17283
1.81798e+06	ucp10,SPCC285.11	1.06437	1.0163	0.942785	1.08172	1.02337	0.878633	1.12246	1.03766	1.07425
1819594	lsm7,SPCC285.12	1.17555	1.11729	0.867539	1.13027	1.07674	1.05214	1.40769	1.1355	1.08423
1.82037e+06	SPCC285.13c	N/A	0.946058	1.14274	1.05214	1.12246	0.965936	1.06437	1.10957	1.14076
1827485	SPCC285.14	1.01866	0.97041	1.01572	0.965936	0.933033	0.920188	1.05946	1.11471	0.990801
1.82812e+06	rps2802,rps28-2,rps28,SPCC285.15c	0.988514	1.09177	1.2163	0.95705	1.03766	0.997692	1.10957	1.03288	1.05458
1829349	msh6,SPCC285.16c	1.07923	1.03049	0.981119	1.00463	0.965936	0.92445	N/A	1.05458	1.12246
1833545	spp27,uaf30,SPCC285.17	0.937354	0.882703	0.725728	0.974905	0.97716	0.886791	1	1.02337	1.04729
1.83738e+06	SPCC285.18,SPCC1223.01	1.06437	0.981686	0.959264	0.974905	0.922316	0.870551	0.968171	0.981686	0.993092
1.83993e+06	nmt1,thi3,SPCC1223.02	0.816014	0.918064	0.887304	0.961483	0.963707	0.868541	0.862542	0.963707	1.00463
1842093	gut2,SPCC1223.03c	1.04488	1.1487	1.50786	1.01162	0.943874	1.03766	1.12506	0.959264	0.954842
1.84636e+06	SPCC1223.04c	0.864537	0.882703	0.95429	0.939523	0.886791	0.946058	1.01866	0.99539	0.905425
1.84862e+06	rpl3702,rpl37-2,rpl37,SPCC1223.05c	1.26576	1.37237	1.37316	1.03049	1.30435	1.31951	1.26576	1.20025	1.15669
1853108	tea1,alp8,SPCC1223.06	0.888843	0.827406	0.68658	1.28046	1.02101	1.05458	1.15936	1.14076	1.11214
1.85432e+06	SPCC1223.07c	0.988514	0.963707	0.998269	0.895025	0.95705	0.886791	N/A	0.939523	0.920188
1857447	dfr1,SPCC1223.08c	0.961483	0.939523	0.740977	0.797377	0.82169	0.768438	0.862542	0.880666	0.806642
1858635	SPCC1223.09	N/A	N/A	N/A	1.01396	0.920188	0.874583	0.950439	0.993092	0.890899
1861918	SPCC1223.10c	0.952638	0.806642	0.572362	0.941696	0.899171	0.884745	1.09177	0.922316	0.870551
1865423	ptc2,SPCC1223.11	0.814131	0.876606	0.675955	1.1434	1.05702	0.959264	N/A	1.00696	0.997692
1869681	meu10,SPCC1223.12c	0.872564	0.833161	0.981119	0.93088	0.907519	0.833161	0.90125	0.937354	0.886791
1.87527e+06	SPCC1223.13	0.974905	0.848704	0.728247	0.812252	0.814131	0.723635	0.819794	0.819794	0.848704
1877880	SPCC1223.14,SPCC297.01	0.918583	0.79742	0.902524	0.922356	0.917152	0.836426	0.900426	0.853705	0.876669
1881056	ssp1,SPCC297.03	0.993092	0.990801	0.795536	1.05702	0.905425	0.864537	1.08925	0.806642	0.823591
1.88243e+06	set7,SPCC297.04c	N/A	0.943874	1.03168	0.981686	0.918064	0.99539	0.856584	0.799221	0.874583
1.88625e+06	SPCC297.05	0.850667	0.913831	0.701007	0.899171	0.870551	0.842842	0.866537	0.905425	0.868541
1.88712e+06	SPCC297.06c,SPCC737.01c	1.2086	1.04972	1.24617	N/A	0.981686	0.899171	0.816014	0.952638	0.907519
1.88859e+06	qcr7,SPCC737.02c	1.05458	0.983957	0.965936	1.04488	0.99539	0.90125	0.890899	0.965936	0.903335
1.88998e+06	SPCC737.03c	0.933033	0.899171	0.936272	0.981686	0.882703	0.814131	0.905425	0.89296	0.884745
1893607	SPCC737.04	1.0163	0.922316	0.905948	1.07425	0.97716	0.961483	1.01396	0.937354	0.913831
1.89635e+06	SPCC737.05	0.946058	0.993092	0.884234	0.905425	0.827406	0.838956	0.827406	0.854607	0.790041
1.89755e+06	SPCC737.06c	1.10957	1.01866	0.902814	0.963707	0.937354	0.928731	0.92445	0.907519	0.82169
1899604	SPCC737.07c	1.13027	0.959264	0.82932	1.06683	0.909618	0.922316	0.965936	0.905425	0.899171
1914912	SPCC737.08	0.941696	0.968171	1.07177	0.833161	0.780967	0.810378	0.7457	0.831238	0.83702
1916394	hmt1,SPCC737.09c,SPCC74.08c	0.878633	0.858565	0.783226	0.756109	0.703847	0.718636	0.810378	0.808508	0.743979
1.92186e+06	SPCC74.09	0.880666	0.878633	0.960928	0.886791	0.840896	0.795536	0.880666	0.831238	0.795536
1.92529e+06	sly1,SPCC74.01	1.05214	0.903335	1.00696	0.93088	0.884745	0.890899	0.872564	0.907519	0.846745
1.92691e+06	SPCC74.02c	0.941696	0.860551	0.931418	0.872564	0.838956	0.866537	1.03766	0.943874	0.874583
1931129	ssp2,ucp9,SPCC74.03c	0.905425	0.897095	0.870551	0.858565	0.757858	0.808508	0.922316	0.862542	0.831238
1939137	SPCC74.04	0.986233	0.915945	0.905948	1.00231	0.870551	0.686184	0.95705	0.83702	0.817902
1.94044e+06	rpl2702,rpl27-2,SPCC74.05	N/A	N/A	N/A	0.909618	0.990801	0.890899	0.827406	0.82169	0.854607
1.94799e+06	mak3,SPCC74.06,phk2	1.11729	0.935191	1.11922	0.92445	0.864537	0.846745	0.840896	0.856584	0.82169
1.95007e+06	adg3,SPCC74.07c,SPCC18.01c	1.09429	0.988514	1.05336	0.766664	0.860551	0.866537	0.831238	0.913831	0.862542
1955541	SPCC18.02	0.886791	0.888843	N/A	0.825496	0.795536	0.82932	0.878633	0.886791	0.909618
1959484	SPCC18.03	0.997692	0.890899	0.820742	1.04488	N/A	0.89296	0.909618	0.961483	1.0163
1.96301e+06	pof6,SPCC18.04	0.981686	0.926588	0.909093	0.897095	0.82932	0.884745	0.870551	0.968171	0.922316
1964331	SPCC18.05c	1.03288	0.937354	0.887304	0.886791	0.82932	0.742262	0.880666	0.895025	0.852635
1967089	SPCC18.06c	0.808508	0.862542	0.796916	0.90125	0.766664	0.83702	1.05702	0.988514	0.862542
1970889	rpc53,SPCC18.07	0.935191	0.864537	0.734584	0.76313	0.819794	0.720298	0.943874	0.913831	0.92445
1973177	SPCC18.08	0.959264	0.939523	0.809442	0.92445	0.802923	0.761368	0.97942	0.948246	0.909618
1.97394e+06	SPCC18.09c	N/A	0.95705	0.864537	0.876606	0.82169	0.788218	0.89296	0.968171	0.838956
1.9767e+06	sdc1,SPCC18.11c	0.85017	0.807798	0.6901	1.00974	0.875025	0.849247	1.07918	0.955452	0.953902
1.97839e+06	SPCC18.12c	0.92445	0.890899	0.955945	0.870551	0.878633	0.835088	0.897095	0.89296	0.928731
1.98085e+06	SPCC18.13	0.946058	0.99539	0.785945	0.926588	0.874583	0.823591	0.983957	0.864537	0.850667
1982423	rpp0,SPCC18.14c	0.90125	N/A	0.806642	0.864537	0.816014	0.806642	0.846745	0.890899	0.909618
1985419	SPCC18.15	0.939523	0.884745	0.744839	0.895025	0.80478	0.76313	0.80478	0.784584	0.742262
1.98666e+06	fmn1,SPCC18.16c	0.983957	0.903335	0.848214	0.816014	0.810378	0.802923	0.825496	0.808508	0.761368
1988167	SPCC18.17c	0.922316	0.848704	0.884234	0.981686	0.941696	0.850667	0.872564	0.905425	0.937354
1.99004e+06	fum1,SPCC18.18c,SPCC290.01c	1.12506	N/A	0.879649	0.95705	0.850667	0.816014	0.874583	0.895025	0.82169
1.99436e+06	rpc34,SPCC290.02	1.00928	0.922316	0.926588	0.933033	0.831238	0.793701	0.981686	0.888843	0.793701
1996053	nup186,SPCC290.03c	0.913831	0.909618	0.839441	0.840896	0.770215	0.790041	0.840896	0.864537	0.810378
2.004e+06	ams2,SPCC290.04,SPCC4F11.01	0.97942	0.972655	0.827884	0.946058	0.933033	0.842842	0.974905	0.961483	N/A
2.00632e+06	ptc1,SPCC4F11.02	0.888843	0.854607	0.752623	0.880666	0.846745	0.782773	0.866537	0.848704	0.870551
2008112	SPCC4F11.03c	0.888843	0.786399	0.716978	1.01162	0.909618	0.831238	1.02101	0.850667	0.928731
2.00945e+06	SPCC4F11.04c	0.939523	0.852635	0.833642	0.884745	0.876606	0.827406	0.935191	0.854607	0.876606
2.0108e+06	mRNA	0.831238	0.823591	1.00696	0.878633	0.954842	0.854607	0.816014	0.888843	0.915945
2.01135e+06	SPCC4F11.05	0.952551	0.897614	0.855923	0.778499	0.812035	0.763154	0.816386	0.77503	0.762262
2.01459e+06	mpg1,SPCC1906.01	0.913831	0.933033	0.788673	0.928731	0.852635	0.771997	0.856584	0.838956	0.817902
2.01612e+06	SPCC1906.02c	0.943874	0.903335	0.920188	0.988514	0.872564	0.799221	0.903335	0.888843	0.83702
2019857	SPCC1906.03,wtf19	0.908977	0.889304	0.942857	0.904387	0.820754	0.911967	0.783248	0.873244	0.866208
2.02189e+06	wtf20,SPCC1906.04	0.842842	0.968171	1.19748	1.07674	1.05214	1.20581	N/A	1.12766	1.13288
2.02772e+06	SPCC1906.05,SPCC1739.01	0.941696	0.766664	0.656333	0.82932	0.799221	0.80478	0.90125	0.808508	0.899171
2029557	SPCC1739.02c,mrpl22	0.791869	0.716978	0.730775	0.833161	0.89296	0.757858	0.92445	0.928731	0.862542
2.0326e+06	hrr1,SPCC1739.03	0.899171	0.868541	0.994815	0.907519	0.888843	0.89296	0.856584	0.872564	0.935191
2.03419e+06	SPCC1739.04c	0.895025	0.886791	0.870551	0.868541	0.795536	0.80107	0.913831	0.92445	0.903335
2037184	set5,SPCC1739.05	0.833161	0.812252	0.809442	0.797377	0.788218	0.812252	0.928731	0.909618	0.808508
2.03917e+06	SPCC1739.06c	0.793701	0.823591	0.671286	0.823591	0.742262	0.702222	1.04972	0.895025	0.926588
2042383	SPCC1739.07	0.874583	0.872564	0.939523	0.882703	0.823591	0.846745	0.97716	0.97942	0.907519
2.04443e+06	SPCC1739.08c	0.983957	0.810378	0.866037	0.961483	0.961483	0.810378	0.918064	0.997692	1.05214
2047957	cox13,SPCC1739.09c	0.913831	0.852635	0.934651	0.939523	0.878633	0.858565	0.97041	0.97942	0.926588
2.04951e+06	SPCC1739.10	1.02337	0.876606	0.685391	0.983957	0.89296	0.713672	1.01396	0.890899	0.848704
2050973	cdc11,SPCC1739.11c	0.972655	0.868541	0.783226	1.1355	0.913831	0.864537	1.07177	1.04006	0.972655
2.05507e+06	ppe1,SPCC1739.12,esp1,ppx1	0.981686	0.933033	0.870551	0.870551	0.814131	0.790041	0.854607	0.897095	0.831238
2059462	ssa2,SPCC1739.13	1.18099	1.17283	1.15469	1.05458	0.90125	0.886791	1.00928	0.903335	0.983957
2063483	npp106,SPCC1739.14	0.935191	0.870551	0.812252	1.02337	0.89296	0.823591	1.09429	1.04488	1.04247
2.06634e+06	wtf21,SPCC1739.15	0.886273	0.894747	1.02384	0.872571	0.821717	0.908585	0.791501	0.855101	0.828341
2071790	SPCPB1C11.01	0.954842	0.943874	0.692555	0.959264	0.911722	0.76313	1.0693	0.946058	0.918064
2.07478e+06	SPCPB1C11.02	0.793701	0.700602	0.640602	0.952638	0.823591	0.777366	1.11471	0.899171	0.878633
2079376	SPCPB1C11.03	0.990801	0.918064	0.936272	0.937354	0.882703	0.819794	1.05458	0.948246	0.89296
2080900	SPCPB1C11.04c,SPCC576.01c	0.866537	0.825496	0.78187	0.816014	0.749154	0.720298	0.831238	0.866537	0.840896
2082359	SPCC576.19c	0.82932	0.810378	0.752623	0.844791	0.793701	0.707107	0.848704	0.823591	0.895025
2.08389e+06	SPCC576.02	0.838956	0.791869	0.777816	0.864537	0.782773	0.726986	N/A	0.918064	0.965936
2086235	tpx1,SPCC576.03c	N/A	N/A	N/A	1.04247	0.89296	0.76313	0.939523	0.884745	0.950439
2.08823e+06	SPCC576.04	0.897095	0.882703	0.783226	0.950439	0.888843	0.80107	0.907519	0.884745	0.888843
2.09252e+06	SPCC576.05	0.92445	0.83702	0.817902	0.899171	0.886791	0.90125	0.90125	0.97041	0.858565
2093379	SPCC576.06c	0.99539	0.928731	0.933033	0.937354	0.880666	0.831238	0.928731	0.888843	0.810378
2095091	ret3,SPCC576.07	0.876606	0.926588	0.858565	0.808508	0.756109	0.806642	1.03526	0.862542	0.909618
2.0965e+06	rps2,SPCC576.08c	0.97942	0.963707	0.750019	0.915945	0.870551	0.773782	0.899171	0.926588	0.915945
2097640	rps20,SPCC576.09	N/A	N/A	N/A	0.844791	0.856584	0.779165	N/A	0.858565	0.884745
2099071	rpt3,SPCC576.10c	0.878633	0.817902	0.658612	0.913831	0.82932	0.80478	1.02337	0.895025	0.880666
2101141	rpl15,SPCC576.11	0.911722	0.82169	0.857079	0.93088	0.876606	0.842842	0.850667	0.920188	0.981686
2.10248e+06	SPCC576.12c	0.888843	1.03049	1.02633	0.737135	0.80478	0.810378	0.943874	0.903335	0.954842
2.10301e+06	SPCC576.13,swc5	0.981686	0.866537	1.0087	0.903335	0.802923	0.812252	N/A	0.852635	0.872564
2.10439e+06	SPCC576.14	1.02337	1.07177	1.05154	0.933033	0.93088	0.928731	1	1	0.954842
2105587	ksg1,SPCC576.15c	0.97942	0.838956	0.744839	0.95705	0.943874	0.793701	0.935191	0.943874	0.950439
2.11038e+06	wtf22,SPCC576.16c	1.06104	1.11939	1.1562	1.07809	0.971278	1.18836	0.974905	1.05565	0.926109
2113021	SPCC576.17c	0.878633	0.844791	0.827884	0.868541	0.777366	0.80107	0.895025	0.933033	0.897095
2.11669e+06	SPCC576.18c,SPCC126.01c	0.878633	0.876606	0.86304	0.846745	0.795536	0.761368	1.01866	0.866537	0.797377
2118994	pku70,SPCC126.02c	0.878633	0.842842	0.888843	0.884745	0.802923	0.750886	0.890899	0.876606	0.907519
2.12227e+06	pus1,SPCC126.03	0.862542	0.862542	N/A	0.878633	0.773782	0.782773	0.817902	0.864537	0.83702
2124456	SPCC126.04c	1.0163	0.874583	0.928195	0.935191	0.899171	0.840896	1.04972	0.882703	0.886791
2.12583e+06	SPCC126.05c,mrpl17	0.80107	0.844791	0.716978	0.860551	0.866537	0.806642	0.848704	0.842842	0.814131
2.12786e+06	twf1,SPCC126.06	0.858565	0.840896	0.845279	0.868541	0.83702	0.782773	0.997692	0.922316	0.848704
2128866	SPCC126.07c	0.961483	0.935191	1.06807	0.797377	0.870551	0.831238	0.819794	0.799221	0.866537
2.1314e+06	SPCC126.08c	0.82169	0.816014	0.82645	0.844791	0.82169	0.76313	0.80107	0.838956	0.788218
2.13407e+06	SPCC126.09	0.937354	0.882703	0.885768	0.864537	0.827406	0.797377	0.890899	0.848704	0.831238
2.13603e+06	iah1,SPCC126.10	1.04488	0.988514	0.891929	0.935191	0.814131	0.862542	0.909618	0.870551	0.810378
2.13744e+06	SPCC126.11c	N/A	0.850667	0.893475	0.97942	0.825496	0.844791	1.07177	0.880666	0.797377
2.13967e+06	SPCC126.12	0.793701	0.827406	0.809442	0.831238	0.732043	0.716978	0.782773	0.773782	0.782773
2141768	SPCC126.13c	0.920188	0.872564	0.851159	0.905425	0.860551	0.816014	0.92445	0.866537	0.757858
2142650	prp18,SPCC126.14	1.01866	0.888843	0.926588	0.922316	0.872564	0.799221	0.780967	0.823591	0.838956
2.14388e+06	sec65,SPCC126.15c	N/A	0.952638	0.939523	0.920188	0.757858	0.795536	0.878633	0.838956	0.786399
2.14538e+06	lsm2,SPCC1620.01c	0.856584	0.80478	0.809442	0.831238	0.788218	0.850667	0.92445	0.913831	0.848704
2147819	SPCC1620.02,wtf23	0.993092	0.93088	1.10573	0.878633	0.833161	0.918064	0.812252	0.856584	0.876606
2.14987e+06	SPCC1620.03	1	0.950439	0.952638	0.782773	0.82932	0.761368	0.700602	0.848704	0.862542
2150632	SPCC1620.04c	0.913831	0.846745	0.923382	0.840896	0.761368	0.819794	0.786399	0.850667	0.840896
2154140	SPCC1620.05	0.903335	0.848704	0.896577	0.799221	0.733736	0.7457	N/A	0.80478	0.817902
2.15506e+06	SPCC1620.06c	1.04729	0.954842	N/A	0.886791	0.795536	0.726986	0.842842	0.791869	0.773782
2.15753e+06	SPCC1620.07c	0.99539	0.793701	0.860055	0.918064	0.878633	0.799221	0.831238	0.860551	0.780967
2161297	SPCC1620.08	0.99539	0.862542	0.709562	0.819794	0.771997	0.725309	0.83702	0.802923	0.742262
2.16281e+06	tfg1,SPCC1620.09c	1.11729	0.890899	0.72951	0.90125	0.928731	0.833161	0.878633	0.868541	0.89296
2.16479e+06	cwf26,SPCC1620.10	1.09682	0.814131	0.794159	0.790041	0.771997	0.730353	0.886791	0.73884	0.742262
2167934	SPCC1620.11	0.89296	0.866537	0.820742	0.868541	0.831238	0.831238	0.779165	0.860551	0.878633
2.16897e+06	SPCC1620.12c	0.905425	0.874583	0.810846	0.918064	0.866537	0.827406	0.844791	0.937354	0.886791
2.17277e+06	SPCC1620.13	0.850667	0.757858	0.803851	0.92445	0.842842	0.795536	0.876606	0.833161	0.886791
2.17375e+06	snf22,SPCC1620.14c	0.92445	0.99539	0.802459	0.848704	0.814131	0.788218	0.842842	0.782773	0.771997
2179602	mRNA	0.888843	0.93088	0.928195	0.838956	0.870551	0.825496	N/A	0.905425	0.986233
2.1831e+06	wtf24,SPCC830.02	1.06104	1.11939	1.1562	1.07809	0.971278	1.18836	0.974905	1.05565	0.926109
2.18659e+06	SPCC830.03	0.920188	0.810378	0.893475	0.831238	0.814131	0.802923	0.943874	0.909618	0.872564
2.18785e+06	SPCC830.04c	1.00231	0.89296	0.909093	0.793701	0.797377	0.866537	0.806642	0.890899	0.858565
2189771	SPCC830.05c	0.95705	0.907519	0.787308	0.886791	0.797377	0.810378	0.870551	0.899171	0.854607
2.19364e+06	SPCC830.06	1.15936	1.24258	1.20999	0.950439	0.814131	0.89296	0.97716	1.01866	0.954842
2.19518e+06	psi1,psi,SPCC830.07c	0.922316	0.905425	N/A	0.941696	0.831238	0.80107	1.03288	0.943874	0.937354
2.19748e+06	SPCC830.08c	0.935191	N/A	0.845279	0.933033	0.920188	0.905425	1.09682	1.12246	1.1434
2.20041e+06	SPCC830.09c	0.909618	0.775572	0.728247	0.864537	0.791869	0.876606	0.926588	0.946058	0.920188
2203045	SPCC830.10	0.868541	0.833161	0.792784	0.80107	0.791869	0.897095	1.06191	1.02811	0.93088
2204367	SPCC830.11c	0.918064	0.864537	0.68302	0.990801	0.905425	0.92445	1.36289	1.13288	1.11729
2205449	SPCC830.12,SPCC1919.01,ppk34	0.982014	0.933544	0.931068	0.899171	0.867012	0.911722	1.00659	1.05712	0.927096
2207956	SPCC1919.02	0.838956	0.858565	0.802459	0.918064	0.866537	0.888843	1.02337	1.01396	0.972655
2.20906e+06	SPCC1919.03c	0.959264	0.907519	0.887304	0.874583	0.884745	0.817902	0.990801	0.99539	0.933033
2.21245e+06	SPCC1919.04	0.943874	0.948246	0.783226	0.814131	0.838956	0.726986	0.968171	0.880666	0.882703
2.21721e+06	SPCC1919.05	0.852635	0.770215	0.588453	0.886791	0.808508	0.797377	0.905425	0.903335	0.860551
2222849	SPCC1919.07	1.00696	0.850667	N/A	0.882703	0.82932	0.83702	0.937354	0.946058	0.907519
2.22326e+06	SPCC1919.08c,mrpl33	1.09177	0.988514	0.977725	0.819794	0.868541	0.831238	0.862542	0.814131	0.926588
2.22481e+06	tif6,SPCC1919.09	1.06191	1.02811	N/A	0.943874	0.899171	0.888843	0.918064	0.963707	0.961483
2226455	myo52,SPCC1919.10c	0.886791	0.814131	0.861546	0.913831	0.793701	0.864537	0.903335	0.959264	0.905425
2233516	SPCC1919.11	1.05458	0.968171	1.24617	0.974905	0.941696	0.97041	0.764895	0.993092	1.01162
2.23494e+06	SPCC1919.12c	0.965936	0.888843	0.875088	0.799221	0.76313	0.838956	0.810378	0.913831	0.850667
2.23753e+06	SPCC1919.13c	1.18646	1.20303	1.56374	1.04729	1.12506	1.18921	1.01162	1.1434	1.12246
2239285	bdp1,SPCC1919.14c	1.08423	0.897095	0.957603	0.983957	0.913831	0.868541	0.831238	0.920188	0.903335
2.24264e+06	SPCC1919.15,SPCC790.01	1.08172	0.941696	0.857079	1.02101	0.90125	0.866537	0.988514	0.918064	0.884745
2245734	pep3,SPCC790.02	0.97041	0.823591	0.857079	0.797377	0.80107	0.814131	0.840896	0.89296	0.814131
2247476	SPCC790.03	1.06683	0.907519	0.857079	0.990801	0.903335	0.882703	0.928731	0.95705	0.858565
2248783	mog1,SPCC1840.01c,SPCC790.04c	1.04729	0.909618	0.936272	1.01866	0.915945	0.946058	0.920188	0.981686	0.926588
2250576	bgs4,orb11,cwg1,SPCC1840.02c	0.990801	0.880666	0.803851	0.928731	0.827406	0.878633	0.946058	0.972655	0.933033
2264008	sal3,pse1,SPCC1840.03	1.12506	0.922316	0.852635	0.93088	0.876606	0.909618	0.972655	1.03526	1.03526
2265969	SPCC1840.04	0.959264	0.876606	0.773782	0.890899	0.802923	0.90125	1	0.988514	0.946058
2267037	SPCC1840.05c	0.852635	0.810378	0.752623	0.92445	0.939523	0.968171	0.99539	1.06191	1.01162
2.27012e+06	atp5,SPCC1840.06	0.988514	0.918064	0.998269	0.920188	0.864537	0.963707	0.972655	1.11214	1.02337
2272084	SPCC1840.07c	0.986233	0.773782	0.790041	0.856584	0.791869	0.897095	0.903335	1.00231	0.974905
2.27341e+06	SPCC1840.08c	1.10957	1.01396	1.18509	0.948246	0.93088	0.890899	0.968171	1.08172	1.03049
2275692	SPCC1840.09	0.97041	N/A	0.896577	0.868541	0.854607	0.844791	0.986233	1.02337	0.95705
2.27904e+06	lsm8,SPCC1840.10	0.888843	0.913831	0.867539	0.97942	1.12246	0.907519	0.948246	0.872564	0.905425
2280479	SPCC1840.11,SPCC965.01,csl4	0.825496	0.713672	0.743549	1.06683	1.0163	0.937354	1.12246	1.05214	1.04247
2.28444e+06	SPCC965.02,SPCC1840.12	0.974905	0.97716	0.898132	0.933033	0.850667	0.948246	1.01866	1.00463	0.988514
2286775	vma8,SPCC965.03	1.04488	0.802923	0.86304	0.974905	0.905425	0.884745	0.922316	1.03766	0.954842
2288407	SPCC965.04c	1.00231	0.80107	0.937896	1.00463	0.899171	0.886791	1.13288	0.997692	0.981686
2292310	thp1,SPCC965.05c	0.939523	0.831238	0.921784	N/A	0.920188	0.941696	0.897095	0.972655	0.903335
2.29483e+06	SPCC965.06	0.92445	0.90125	0.972655	0.993092	0.959264	0.922316	0.95705	1.03288	0.97716
2.29653e+06	gst2,SPCC965.07c	0.980773	0.978629	1.03007	0.992245	0.937257	1.4012	1.02297	1.05733	1.01387
2.29875e+06	alr1,SPCC965.08c	0.950439	1.01162	0.972655	1.00231	0.903335	0.959264	1.07923	1.00928	0.990801
2302092	SPCC965.09	0.911722	0.935191	N/A	0.986233	1	0.97716	1.00231	1.03049	1.03526
2304495	SPCC965.10	0.870551	0.903335	0.909093	0.860551	0.909618	0.880666	0.990801	1.00928	0.941696
2305426	SPCC965.11c	0.97041	0.909618	0.941152	0.986233	0.952638	0.959264	0.915945	0.988514	0.959264
2307992	SPCC965.12	0.943874	0.884745	0.750019	0.946058	0.850667	0.844791	0.986233	0.928731	0.870551
2314637	SPCC965.13	1.18372	0.986233	0.970971	0.870551	0.860551	0.880666	0.965936	1.00696	0.939523
2.31591e+06	SPCC965.14c	0.937354	0.915945	0.882703	1.04972	0.941696	1.02101	0.983957	0.986233	0.97041
2317672	SPCC1494.01,SPCC965.15	0.946058	0.860551	0.947698	0.939523	0.911722	0.950439	0.939523	1.05946	0.993092
2.31926e+06	taf13,SPCC1494.02c	1.14605	1.0693	1.09619	0.990801	0.943874	1.10701	1.10191	1.03049	0.943874
2.32154e+06	SPCC1494.11c	0.910267	0.949352	1.27771	1.00297	0.995957	1.0524	0.741279	0.970443	0.988893
2.32721e+06	SPCC1494.03	1.04972	0.99539	0.96929	0.928731	0.95705	0.928731	0.933033	1.02337	0.928731
2328515	SPCC1494.04c	1.00928	0.846745	0.839441	0.954842	0.948246	0.97942	0.948246	0.974905	0.946058
2330872	ubp12,SPCC1494.05c	1.17013	1.03049	0.941152	0.814131	0.89296	0.935191	0.858565	0.948246	0.897095
2334150	SPCC1494.06c	1.05458	0.911722	1.08673	N/A	0.92445	1.09429	0.842842	1.07674	1.05458
2341529	SPCC1494.07	1.07923	1.02101	0.993092	1.14605	0.92445	1.02101	1.12246	1.05702	1.04247
2342867	SPCC1494.08c	1.02574	0.988514	1.03706	1.01162	0.981686	0.981686	0.986233	1.03766	1.07425
2.34415e+06	SPCC1494.09c	1.08172	1.0693	1.02456	1.01866	0.983957	1.05702	0.97942	1.04488	1.05458
2348738	SPCC1494.10,SPCC70.01	1.01866	0.941696	0.928195	0.823591	0.948246	1.00231	0.92445	0.935191	1.00231
2350418	SPCC70.02c	1.18646	1.10191	N/A	0.961483	1.03766	1.00928	0.793701	0.95705	0.968171
2.35187e+06	SPCC70.03c	1.04488	0.856584	0.95429	0.844791	0.948246	0.965936	0.97716	0.97041	0.952638
2.35483e+06	SPCC70.04c	0.965936	0.952638	1.06437	0.890899	0.882703	1.04247	1.05458	N/A	0.95705
2360480	SPCC70.05c	N/A	2.47942	N/A	1.73307	N/A	N/A	1.19196	1.29534	1.62076
2366791	SPCC70.06	1.00231	0.972655	N/A	0.890899	0.93088	1.09682	1.16743	1.09429	1.01396
2367738	tmp1,tmp,SPCC70.07c	1	1.03288	1.19956	1.04247	0.943874	1.07674	1.04729	1.10701	1.03526
2368982	SPCC70.08c	1.05458	1.02101	1.19541	0.922316	0.954842	0.997692	0.959264	1.0693	1.06437
2370235	SPCC70.09c	1.05214	0.823591	0.993092	1.0163	1	1.04247	1.04729	1.0693	1.07425
2372061	SPCC70.10	1.03826	1.06983	1.30049	0.988844	1.00876	1.09628	1.08762	1.16678	1.16636
2373317	pof7,SPCC70.11c,SPCC1827.08c	1.03766	0.997692	1.12117	0.868541	0.963707	1.06191	1.00463	1.08673	1.09429
2.37553e+06	SPCC1827.01c	1.04006	1.03766	1.18715	1.03049	0.983957	1.2086	1.18372	1.26284	1.12246
2378396	SPCC1827.02c	1.08925	0.946058	1.26576	0.928731	1.02811	1.16473	1.05214	1.19196	1.21139
2.37965e+06	SPCC1827.03c	0.972655	0.903335	0.982821	0.972655	1.09936	1.08172	1.17283	1.21419	1.26284
2.38496e+06	SPCC1827.04	0.915945	0.911722	N/A	0.926588	1.05702	1.15402	1.18372	1.21139	1.17827
2385977	SPCC1827.05c	1.01162	0.972655	1.14076	0.905425	1.01162	1.11987	1.21982	1.1355	1.1434
2.38758e+06	SPCC1827.06c	1.11214	1.14076	1.37316	N/A	1.04488	1.21419	1.26284	1.22547	1.18646
2.3901e+06	SPCP1E11.01c,SPCC1827.07c	1.20581	1.14605	1.1607	0.97716	1.04729	1.17283	1.2283	1.1355	1.07177
2.39481e+06	ppk38,SPCP1E11.02	1.07425	0.952638	1.16675	N/A	1.14605	1.28343	1.20025	1.1487	1.1355
2395886	SPCP1E11.03	1.09177	1.03288	1.3566	0.974905	1.09429	1.23114	1.05946	1.18646	1.19472
2397925	pal1,SPCP1E11.04c	1.00696	0.961483	1.15069	1.02101	1.13027	1.22547	1.0693	1.10191	1.15936
2400234	SPCP1E11.05c	0.952519	0.969078	1.16746	1.00004	0.998265	1.05362	0.851762	1.00266	1.0071
2404903	apl4,SPCP1E11.06	1.24545	1.21419	1.47172	1.30737	1.30737	1.35974	1.2086	1.2283	1.33484
2.40624e+06	cwf18,SPCP1E11.07c	1.04006	0.99539	1.13682	1.19196	1.28639	1.45062	1.28639	1.17283	1.18646
2407922	SPCP1E11.08	1.06437	1.09177	1.19956	0.968171	1.03526	1.3566	1.17555	1.15669	1.05214
2.40884e+06	rpp103,rpp1-3,SPCP1E11.09c	N/A	N/A	N/A	1.04488	1.04006	1.13027	1.11987	N/A	0.903335
2.41012e+06	SPCP1E11.10	1.18372	1.11729	1.3036	0.90125	1.08925	1.25992	N/A	1.11729	1.01866
2.41215e+06	SPCP1E11.11	1.07923	1.01866	1.19748	0.959264	1.1355	1.37872	1.08172	1.10191	1.00928
2413551	ade5,ade8,SPCC569.08c	1.10701	1.16473	N/A	1.28046	1.15669	1.31951	1.58374	1.22547	N/A
2.41722e+06	SPCC569.07	1.1355	1.1434	1.33099	1.00928	1.21982	1.25411	1.11729	1.15136	1.07425
2.42047e+06	misc RNA	1.21139	1.34102	2.15472	0.968171	1.16473	1.56555	1.06683	1.25411	1.12506
2.42217e+06	SPCC569.06	1.1487	1.18646	1.31951	1.28343	1.28639	1.66248	1.58008	1.29834	1.33793
2.42665e+06	SPCC569.05c	1.15669	1.32869	1.37316	1.00231	1.12766	1.33484	1.25701	1.19748	1.06191
2428308	SPCC569.04	1.15402	1.3566	1.71713	1.1434	1.33484	1.65481	1.18921	1.33176	1.21419
2.43146e+06	SPCC569.03	1.12246	1.18921	1.48968	1.08172	1.26284	1.65864	1.26868	1.30435	1.21982
2.4337e+06	SPCC569.02c	N/A	1.1355	N/A	1.28639	1.47768	1.56555	1.39474	1.25701	1.22547
2.43604e+06	SPCC569.01c	1.17395	1.15085	1.65592	1.07865	1.28007	1.55624	0.986351	1.07867	1.09822
2.45069e+06	ars3001c	0.961483	0.961483	0.924984	1.09429	N/A	1.12766	0.918064	0.82932	1.03526
